# Supplementary material for: Direct and indirect pathways linking the Lon protease to motility behaviors in the pathogen Pseudomonas aeruginosa
Source: PLoS Pathog. 2025 Jun 25;21(6):e1013288. doi: 10.1371/journal.ppat.1013288 (PMC12221181; doi:10.1371/journal.ppat.1013288)
Supplement: S1 Data — Quantitative proteomics (lonOE) source data, related to Fig 1. (XLSX) [file ppat.1013288.s010.xlsx]

## Sheet: lonOE proteomics data
Protein ID	Description	VC_0m_Rep1	VC_0m_Rep2	VC_0_Rep3	VC_0m_avg	VC_30m_Rep2	VC_30m_Rep3	VC_30m_avg	VC_60m_Rep1	VC_60m_Rep2	VC_60m_Rep3	VC_60m_avg	OE_0m_Rep1	OE_0m_Rep2	OE_0m_Rep3	OE_0m_avg	OE_30m_Rep2	OE_30m_Rep3	OE_30m_avg	OE_60m_Rep1	OE_60m_Rep2	OE_60m_Rep3	OE_60m_avg	log2FC VC0 vs OE0	FC VC0 vs OE0	pvalue	-log10pvalue	log2FC VC0 vs VC60	FC VC0 vs VC60	pvalue	-log10pvalue	log2FC OE0 vs OE60	FC OE0 vs OE60	pvalue	-log10pvalue	log2FC VC0 vs VC30	FC VC0 vs VC30	pvalue	-log10pvalue	log2FC OE0 vs OE30	FC OE0 vs OE30	pvalue	-log10pvalue
EWH25523	1 adenosylmethionine-8-amino-7-oxononanoate aminotransferase [Pseudomonas aeruginosa SG17M]	0.0356663	-0.0538608	-0.00196795	-0.0067208	0.181366	0.0349432	0.108155	0.0421847	0.0293065	0.0325516	0.0346809	-0.0741802	-0.0640796	-0.0345809	-0.0576136	-0.0235339	-0.0678055	-0.0456697	0.0128357	-0.0335787	0.0115724	-0.00305686	-0.0508928	0.965339	0.149158	0.826354	-0.0414017	0.97171	0.189744	0.721831	-0.0545567	0.96289	0.0478053	1.32052	-0.114876	0.923462	0.170707	0.767749	-0.0119439	0.991755	0.632697	0.198804
EWH29239	1 polyphosphate kinase [Pseudomonas aeruginosa SG17M]	-0.0364934	-0.0615508	0.0426476	-0.0184655	-0.0511397	0.0583198	0.00359001	0.0583906	-0.0421269	0.0240107	0.0134248	-0.0711909	-0.0641347	0.0567045	-0.026207	0.025544	0.0596125	0.0425783	0.0309737	-0.0528129	0.177368	0.0518431	-0.00774153	0.994648	0.888953	0.0511214	-0.0318903	0.978138	0.500254	0.30081	-0.0780501	0.947337	0.379297	0.421021	-0.0220555	0.984829	0.72691	0.138519	-0.0687853	0.95344	0.300212	0.522572
EWH25907	1 cell division protein FtsZ [Pseudomonas aeruginosa SG17M]	0.357094	0.429938	0.235189	0.340741	-0.0419555	-0.235423	-0.138689	-0.189077	-0.0958992	-0.350087	-0.211688	0.413317	0.328024	0.201741	0.314361	-0.0811318	-0.126231	-0.103681	-0.290668	-0.0914389	-0.405974	-0.262694	-0.02638	0.981881	0.768369	0.11443	0.552428	1.46655	0.00410533	2.38665	0.577054	1.4918	0.00642415	2.19218	0.47943	1.39419	0.0186309	1.72977	0.418042	1.33611	0.0141574	1.84902
EWH29587	1 inosine-5-monophosphate dehydrogenase [Pseudomonas aeruginosa SG17M]	-0.00809834	-0.0138904	-0.0351795	-0.0190561	-0.00812168	-0.0805538	-0.0443377	0.032522	0.0374324	0.000400723	0.0234517	0.00637734	0.0400196	-0.0125004	0.0112988	0.0570827	-0.0332848	0.011899	0.0699751	0.0129643	-0.00383248	0.0263689	0.0303549	1.02126	0.156505	0.805472	-0.0425078	0.970966	0.0404915	1.39264	-0.0150701	0.989609	0.607879	0.216183	0.0252817	1.01768	0.447641	0.34907	-0.000600112	0.999584	0.988713	0.00492979
EWH24735	1 transcription termination factor Rho [Pseudomonas aeruginosa SG17M]	0.0197919	-0.0349592	-0.0942907	-0.036486	0.0023281	-0.0774989	-0.0375854	0.0526833	0.13303	0.071044	0.0855858	-0.0194217	-0.0644751	-0.0420368	-0.0419778	-0.0152678	0.00272618	-0.00627082	0.0257223	-0.0193368	0.06125	0.0225452	-0.00549183	0.996201	0.88428	0.0534104	-0.122072	0.918867	0.0406659	1.39077	-0.064523	0.956261	0.0730279	1.13651	0.00109937	1.00076	0.98443	0.00681507	-0.035707	0.975554	0.142759	0.845396
EWH25151	1 type VI secretion protein [Pseudomonas aeruginosa SG17M]	-0.292052	-0.399888	-0.0697338	-0.253891	-0.275045	-0.0901055	-0.182575	-0.256939	-0.417141	-0.0771119	-0.250397	0.252128	0.0601404	0.223739	0.178669	-0.00625917	0.230635	0.112188	0.268454	-0.0120767	0.165627	0.140668	0.432561	1.34963	0.0192709	1.7151	-0.00349386	0.997581	0.981039	0.00831389	0.0380016	1.02669	0.726997	0.138467	-0.071316	0.951769	0.652615	0.185343	0.0664814	1.04716	0.610517	0.214302
EWH24738	1 polyphosphate kinase [Pseudomonas aeruginosa SG17M]	0.00874914	-0.000855332	0.0048032	0.00423234	-0.0451134	0.00754717	-0.0187831	-0.0105284	-0.146991	0.0295544	-0.0426549	-0.0127976	-0.0396551	0.0479566	-0.00149868	-0.0226541	0.0424938	0.00991989	0.00295497	-0.0277399	0.0856716	0.0202955	-0.00573101	0.996035	0.836729	0.0774152	0.0468873	1.03303	0.430359	0.366169	-0.0217942	0.985007	0.636223	0.19639	0.0230155	1.01608	0.332262	0.478519	-0.0114186	0.992116	0.800308	0.0967429
EWH24017	1 protein disaggregation chaperone [Pseudomonas aeruginosa SG17M]	0.0725028	0.0513831	-0.081981	0.0139683	0.0322198	-0.0500694	-0.0089248	0.127083	0.0796308	-0.0477368	0.0529923	0.0648258	0.0100055	-0.0539802	0.00695037	0.0260205	-0.0944544	-0.0342169	0.0781639	-0.022208	-0.071758	-0.00526737	-0.00701795	0.995147	0.911508	0.0402393	-0.039024	0.973313	0.612562	0.21285	0.0122177	1.0085	0.837651	0.0769368	0.0228931	1.01599	0.763703	0.117076	0.0411673	1.02895	0.560599	0.251348
EWH24220	1 polynucleotide phosphorylase/polyadenylase [Pseudomonas aeruginosa SG17M]	0.00694678	0.0558776	0.0171131	0.0266458	-0.0113587	0.045425	0.0170331	0.00372181	0.0607612	-0.0185006	0.0153275	-0.0138527	-0.0209415	0.0144117	-0.00679417	-0.0213359	0.0301583	0.00441118	-0.0340639	-0.0371857	0.0910004	0.00658359	-0.03344	0.977088	0.143439	0.843333	0.0113183	1.00788	0.705927	0.15124	-0.0133778	0.99077	0.774169	0.111164	0.00961268	1.00669	0.758962	0.11978	-0.0112053	0.992263	0.668879	0.174652
EWH24513	1 O-acetylhomoserine aminocarboxypropyltransferase [Pseudomonas aeruginosa SG17M]	-0.0964001	-0.12038	0.100289	-0.0388305	-0.0944907	0.133168	0.0193388	-0.0783483	-0.0636944	0.131618	-0.00347502	-0.0252798	0.0348655	0.311101	0.106896	-0.112335	0.263049	0.0753573	-0.0315249	-0.197553	0.185483	-0.0145317	0.145726	1.10629	0.308303	0.511022	-0.0353555	0.975791	0.734716	0.133881	0.121427	1.08781	0.468406	0.329378	-0.0581693	0.960482	0.670654	0.173502	0.0315384	1.0221	0.880898	0.0550746
EWH28855	1 NAD-glutamate dehydrogenase [Pseudomonas aeruginosa SG17M]	0.0329853	-0.0355655	0.0198502	0.00575664	-0.100769	-0.0077609	-0.0542647	-0.0332273	-0.102773	0.0209919	-0.0383362	0.0520171	-0.0411945	0.129886	0.0469027	-0.0292898	0.0510277	0.0108689	0.00903704	-0.0168554	0.150945	0.0477087	0.0411461	1.02893	0.486484	0.312931	0.0440928	1.03103	0.348159	0.458223	-0.000806007	0.999441	0.99159	0.00366805	0.0600214	1.04248	0.26594	0.575216	0.0360338	1.02529	0.644561	0.190736
EWH28743	1 radical SAM protein [Pseudomonas aeruginosa SG17M]	0.0760575	0.0407295	0.000462711	0.0390832	0.0780082	-0.11533	-0.018661	0.0409819	0.0848353	-0.00713096	0.0395621	0.10389	0.0655236	0.0289751	0.0661294	-0.0396245	0.0114171	-0.0141037	-0.0463065	-0.0385279	-0.166563	-0.0837993	0.0270461	1.01892	0.42857	0.367979	-0.000478843	0.999668	0.989555	0.00455986	0.149929	1.10951	0.032675	1.48578	0.0577442	1.04084	0.509637	0.292739	0.0802331	1.05719	0.0980795	1.00842
EWH25072	1 chromosomal replication initiation protein [Pseudomonas aeruginosa SG17M]	0.0564537	0.0393866	-0.0583624	0.0124926	0.00304064	-0.056789	-0.0268742	0.0461384	0.0279035	0.0480905	0.0407108	-0.059672	0.0400604	-0.00268094	-0.00743085	0.0886266	-0.012584	0.0380213	-0.0712541	-0.0228032	-0.0410807	-0.045046	-0.0199235	0.986285	0.687117	0.162969	-0.0282182	0.980631	0.480827	0.318012	0.0376151	1.02642	0.307052	0.512788	0.0393668	1.02766	0.498552	0.302289	-0.0454521	0.968986	0.454501	0.342465
EWH24566	1 glucosyltransferase MdoH [Pseudomonas aeruginosa SG17M]	0.0906075	0.104252	-0.00880442	0.0620185	0.0512748	0.00827177	0.0297733	-0.0177018	0.0854205	0.0174383	0.0283857	0.0419634	0.031907	-0.0322384	0.0138773	-0.0632294	-0.0207955	-0.0420124	-0.0248631	-0.0535468	0.0438645	-0.0115151	-0.0481412	0.967182	0.321012	0.493479	0.0336328	1.02359	0.511679	0.291002	0.0253925	1.01776	0.531154	0.27478	0.0322452	1.0226	0.55529	0.25548	0.0558898	1.0395	0.197926	0.703497
EWH27888	1 type III restriction enzyme, res subunit [Pseudomonas aeruginosa SG17M]	0.00401408	0.00284036	-0.0633047	-0.0188168	0.0264877	0.00267521	0.0145815	0.105417	0.0634232	-0.0174957	0.0504483	0.0611032	0.0314393	-0.0583069	0.0114119	-0.00772767	-0.072876	-0.0403018	0.103787	-0.0458306	0.0683292	0.0420954	0.0302286	1.02117	0.513678	0.289309	-0.069265	0.953123	0.177509	0.750781	-0.0306835	0.978956	0.622878	0.205597	-0.0333982	0.977116	0.347581	0.458943	0.0517137	1.0365	0.395792	0.402533
EWH26996	1 succinyl-CoA synthetase subunit beta [Pseudomonas aeruginosa SG17M]	0.0671706	0.00259856	-0.101691	-0.0106405	0.00662417	-0.00933578	-0.00135581	0.0757811	0.106283	-0.00812358	0.0579803	-0.0382648	0.0428585	-0.0581885	-0.017865	-0.0179383	-0.0761105	-0.0470244	0.0379916	0.0138784	0.00623328	0.0193678	-0.00722445	0.995005	0.907031	0.042378	-0.0686208	0.953549	0.31596	0.500368	-0.0372327	0.974522	0.313873	0.503245	-0.00928471	0.993585	0.893499	0.0489059	0.0291595	1.02042	0.566434	0.246851
EWH26827	1 histidine kinase [Pseudomonas aeruginosa SG17M]	-0.128088	-0.0455992	-0.0127772	-0.062155	0.198482	0.0641592	0.131321	-0.0932717	0.182788	0.0137975	0.034438	0.00320168	0.0207286	0.0120888	0.0120064	0.111335	0.0251173	0.0682263	0.00671533	0.141915	-0.044428	0.0347341	0.0741613	1.05275	0.0992092	1.00345	-0.0965929	0.935239	0.330944	0.480245	-0.0227277	0.98437	0.70472	0.151983	-0.193475	0.874496	0.0627654	1.20228	-0.05622	0.961781	0.184928	0.732997
EWH25055	1 ATP synthase F0F1 subunit beta [Pseudomonas aeruginosa SG17M]	0.0268073	0.0671964	-0.0974043	-0.00113354	0.000436038	-0.0523117	-0.0259378	0.0134712	0.099065	-0.0107594	0.0339256	-0.0821268	0.0544115	-0.110084	-0.0459331	-0.00955144	-0.0717606	-0.040656	0.0124003	0.00821634	0.0751172	0.0319113	-0.0447996	0.969424	0.562101	0.250186	-0.0350591	0.975992	0.588509	0.230247	-0.0778444	0.947472	0.231509	0.635432	0.0248043	1.01734	0.735419	0.133465	-0.00527711	0.996349	0.94432	0.024881
EWH24044	1 50S ribosomal protein L21 [Pseudomonas aeruginosa SG17M]	-0.021809	-0.0431878	-0.0949522	-0.0533163	-0.0159484	-0.033347	-0.0246477	0.0843667	0.0644375	0.0497948	0.0661997	-0.066936	-0.0483213	-0.0697283	-0.0616619	0.0160886	-0.036507	-0.0102092	0.0504721	0.0265706	0.0783168	0.0517865	-0.00834557	0.994232	0.73209	0.135436	-0.119516	0.920496	0.00750177	2.12484	-0.113448	0.924376	0.00228762	2.64062	-0.0286686	0.980325	0.392492	0.40617	-0.0514527	0.964964	0.0958365	1.01847
EWH26141	1 Lon protease [Pseudomonas aeruginosa SG17M]	0.223451	0.0923278	-0.0890486	0.0755769	0.0697674	-0.124092	-0.0271621	0.130462	-0.0417213	-0.0421209	0.0155399	0.0725804	0.0832449	-0.0314753	0.04145	0.0303154	-0.109539	-0.0396118	-0.0801579	-0.0239416	-0.179232	-0.094444	-0.0341269	0.976623	0.7445	0.128135	0.060037	1.04249	0.605601	0.217813	0.135894	1.09877	0.0801915	1.09587	0.102739	1.07381	0.509114	0.293185	0.0810618	1.0578	0.332664	0.477994
EWH26271	1 threonine aldolase [Pseudomonas aeruginosa SG17M]	0.015992	0.00504943	0.0243661	0.0151359	0.0214288	-0.122301	-0.0504362	0.0750497	0.0975735	0.0171344	0.0632525	-0.00463627	-0.0201521	-0.0421603	-0.0223162	-0.00874517	0.000162413	-0.00429138	-0.00191158	-0.0120547	0.00381019	-0.00338538	-0.0374521	0.974374	0.0376538	1.42419	-0.0481167	0.967198	0.122145	0.913124	-0.0189308	0.986964	0.184893	0.733079	0.0655721	1.0465	0.311868	0.506029	-0.0180248	0.987584	0.300504	0.52215
EWH29292	1 alkyl hydroperoxide reductase [Pseudomonas aeruginosa SG17M]	0.0915762	0.0802622	-0.104451	0.0224624	0.00850762	-0.0393138	-0.0154031	0.105841	0.148263	-0.0732272	0.0602922	0.0695839	0.0341929	-0.0502433	0.0178445	0.0119325	-0.084542	-0.0363048	0.0486494	0.0437824	-0.0580714	0.0114535	-0.00461785	0.996804	0.95247	0.0211486	-0.0378298	0.974119	0.704924	0.151857	0.00639102	1.00444	0.903958	0.0438519	0.0378655	1.02659	0.682544	0.165869	0.0541493	1.03825	0.421465	0.375238
EWH30054	1 50S ribosomal protein L15 [Pseudomonas aeruginosa SG17M]	0.0797079	0.0786788	-0.0530008	0.0351286	0.00887917	0.0307984	0.0198388	0.0523314	0.115808	-0.0312184	0.0456402	-0.011976	-0.00475581	-0.0386344	-0.0184554	0.0671244	-0.0801461	-0.00651087	0.0044286	0.00434304	-0.0350439	-0.00875743	-0.053584	0.96354	0.301939	0.520081	-0.0105116	0.99274	0.872118	0.0594248	-0.00969797	0.9933	0.592576	0.227256	0.0152898	1.01065	0.807445	0.0928868	-0.0119445	0.991755	0.846044	0.0726069
EWH25478	1 cell division protein FtsX [Pseudomonas aeruginosa SG17M]	-0.0349645	0.03318	0.00872506	0.00231353	-0.0694997	0.0965938	0.013547	0.0196555	0.0601313	0.093696	0.0578276	-0.0141492	-0.0298184	0.0272067	-0.00558699	0.0110654	-0.0566158	-0.0227752	-0.224278	0.0090234	-0.0639279	-0.0930608	-0.00790052	0.994539	0.778044	0.108996	-0.0555141	0.962252	0.130527	0.884301	0.0874738	1.06251	0.285259	0.544761	-0.0112335	0.992244	0.877575	0.0567158	0.0171882	1.01199	0.642741	0.191964
EWH26334	1 ferritin [Pseudomonas aeruginosa SG17M]	-0.188261	-0.0725132	0.422455	0.0538934	-0.104049	0.39033	0.14314	-0.085435	-0.156479	0.441776	0.0666204	-0.0794239	-0.0457552	0.492653	0.122491	-0.0339472	0.495723	0.230888	-0.0719779	-0.100914	0.487577	0.104895	0.0685978	1.0487	0.807449	0.0928848	-0.012727	0.991217	0.964114	0.0158716	0.0175962	1.01227	0.950528	0.0220353	-0.0892471	0.940013	0.788209	0.103359	-0.108397	0.927618	0.749836	0.125034
EWH24533	1 peptidase [Pseudomonas aeruginosa SG17M]	-0.0144009	-0.0424481	0.0734401	0.00553037	-0.0503381	0.101107	0.0253843	-0.0451356	0.000777788	0.0968078	0.0174833	0.0291544	-0.0168084	-0.0152571	-0.000970359	-0.0192044	0.0274394	0.00411751	-0.0515793	-0.00771917	0.0369918	-0.00743555	-0.00650073	0.995504	0.872541	0.0592143	-0.011953	0.991749	0.837057	0.077245	0.00646519	1.00449	0.838217	0.0766437	-0.0198539	0.986333	0.801243	0.096236	-0.00508787	0.99648	0.857838	0.0665949
EWH27099	1 membrane protein [Pseudomonas aeruginosa SG17M]	0.00145285	0.00341776	0.0218231	0.00889791	-0.0525558	-0.074461	-0.0635084	-0.00672803	0.0123963	0.0252214	0.0102966	-0.0734132	-0.0492806	0.0643677	-0.019442	0.0254257	0.0859952	0.0557104	-0.155382	-0.0195467	0.0741213	-0.0336023	-0.0283399	0.980548	0.545617	0.263112	-0.00139865	0.999031	0.907666	0.0420738	0.0141603	1.00986	0.866483	0.0622402	0.0724063	1.05147	0.00848907	2.07114	-0.0751525	0.949242	0.29451	0.5309
EWH25853	1 organic solvent tolerance protein OstA [Pseudomonas aeruginosa SG17M]	0.0514197	0.0412361	-0.0527265	0.0133098	-0.00197966	-0.140125	-0.0710523	-0.122653	0.0393269	0.0508093	-0.010839	0.0309285	-0.0282808	0.076984	0.0265439	0.0315269	0.0634978	0.0475123	-0.0737529	0.00536785	0.0790874	0.00356745	0.0132341	1.00922	0.783423	0.106004	0.0241488	1.01688	0.729408	0.137029	0.0229765	1.01605	0.690379	0.160912	0.0843621	1.06022	0.29673	0.527638	-0.0209684	0.985571	0.645067	0.190395
EWH24748	1 ABC transporter ATP-binding protein [Pseudomonas aeruginosa SG17M]	-0.0147778	0.00588609	-0.0195141	-0.00946859	0.0227867	0.0203424	0.0215645	0.0428499	0.0202859	-0.00158247	0.0205178	-0.00213979	-0.0570373	-0.0215652	-0.0269141	0.0762889	-0.0100059	0.0331415	0.08326	0.0271171	-0.00050378	0.0366244	-0.0174455	0.987981	0.384067	0.415593	-0.0299864	0.97943	0.11644	0.933899	-0.0635385	0.956914	0.0969285	1.01355	-0.0310331	0.978719	0.0545619	1.26311	-0.0600556	0.959227	0.214622	0.668325
EWH25930	1 molecular chaperone GroEL [Pseudomonas aeruginosa SG17M]	0.146985	0.0754756	-0.0567485	0.0552374	0.0734668	-0.0172501	0.0281083	0.13824	0.0838796	-0.100036	0.0406946	0.0815942	0.0273046	-0.104612	0.00142897	0.0101162	-0.112871	-0.0513773	0.0602692	0.0340546	-0.098352	-0.00134272	-0.0538084	0.96339	0.544495	0.264006	0.0145428	1.01013	0.88404	0.0535283	0.00277169	1.00192	0.971893	0.0123815	0.0271291	1.01898	0.768277	0.114482	0.0528062	1.03728	0.577708	0.238292
EWH24167	1 chromosome partitioning protein ParA [Pseudomonas aeruginosa SG17M]	0.0914808	0.0600556	-0.0682198	0.0277722	0.0334567	-0.0201204	0.00666819	0.0368034	0.0964358	0.00273626	0.0453252	0.101295	0.031523	0.0715357	0.0681179	-0.00775749	-0.0295054	-0.0186315	-0.0647562	-0.0285071	0.0380483	-0.018405	0.0403457	1.02836	0.487867	0.311698	-0.017553	0.987907	0.769596	0.113737	0.0865229	1.06181	0.0754844	1.12214	0.021104	1.01474	0.770609	0.113166	0.0867494	1.06197	0.0503003	1.29843
EWH24061	1 RNA 3'-terminal-phosphate cyclase [Pseudomonas aeruginosa SG17M]	-0.239005	0.0281858	0.282628	0.0239362	-0.00398297	0.0771386	0.0365778	-0.276622	-0.297013	0.190626	-0.12767	0.008548	-0.0313513	0.173076	0.0500907	-0.0411834	0.154115	0.0564659	-0.0301696	-0.0875408	0.152119	0.0114697	0.0261545	1.01829	0.880353	0.0553432	0.151606	1.11081	0.52719	0.278033	0.0386211	1.02713	0.706807	0.150699	-0.0126416	0.991276	0.952813	0.0209923	-0.00637514	0.995591	0.956929	0.0191203
EWH24627	1 amino acid ABC transporter substrate-binding protein [Pseudomonas aeruginosa SG17M]	-0.11223	0.110535	0.3671	0.121801	0.0630264	0.317399	0.190213	-0.762197	-0.0119477	-0.0487902	-0.274312	0.0899131	-0.0234484	0.205072	0.0905122	-0.153293	0.0950432	-0.029125	-0.260979	0.0929627	-0.0645134	-0.0775099	-0.0312893	0.978545	0.848328	0.0714362	0.396113	1.31596	0.231048	0.636297	0.168022	1.12352	0.239824	0.620107	-0.0684114	0.953688	0.75759	0.120566	0.119637	1.08646	0.411667	0.385454
EWH25065	1 16S rRNA methyltransferase [Pseudomonas aeruginosa SG17M]	-0.0334777	-0.0254078	-0.0702815	-0.0430557	0.028204	-0.162343	-0.0670696	-0.0498492	-0.21841	0.0271621	-0.0803657	-0.161913	-0.0122148	0.02952	-0.0482027	0.0418288	0.0904524	0.0661406	0.0108009	0.0522065	-0.0197742	0.0144111	-0.005147	0.996439	0.935478	0.0289664	0.03731	1.0262	0.639832	0.193934	-0.0626137	0.957528	0.367917	0.43425	0.024014	1.01678	0.764481	0.116633	-0.114343	0.923803	0.235101	0.628746
EWH28985	1 LTXXQ domain protein [Pseudomonas aeruginosa SG17M]	0.0401967	0.120832	-0.0768753	0.0280511	-0.000585739	-0.0477876	-0.0241866	-0.158376	-0.160388	0.0280592	-0.0969017	-0.00266814	0.122484	-0.0424484	0.0257892	0.144022	0.0553486	0.0996852	-0.131726	0.0138385	-0.281559	-0.133149	-0.00226195	0.998433	0.977658	0.00981295	0.124953	1.09047	0.214808	0.66795	0.158938	1.11646	0.182614	0.738466	0.0522378	1.03687	0.542015	0.265989	-0.073896	0.950069	0.381197	0.418851
EWH23894	1 elongation factor G [Pseudomonas aeruginosa SG17M]	-0.0141829	0.0447377	-0.00138485	0.00972331	0.064742	-0.0957252	-0.0154916	0.012065	0.040822	0.016476	0.023121	-0.0307484	0.0187577	-0.0241069	-0.0120325	0.0616655	-0.027702	0.0169817	-0.0527866	0.0108756	-0.0164499	-0.0194536	-0.0217559	0.985033	0.410253	0.386948	-0.0133977	0.990756	0.539667	0.267874	0.0074211	1.00516	0.77348	0.111551	0.0252149	1.01763	0.720372	0.142443	-0.0290143	0.98009	0.509507	0.29285
EWH28417	1 phenylalanyl-tRNA synthetase [Pseudomonas aeruginosa SG17M]	0.00118872	0.0667152	-0.0789205	-0.00367219	0.014902	-0.00403939	0.00543129	0.00609708	0.0254248	0.000987201	0.0108364	-0.0919565	-0.0104563	-0.00891967	-0.0371108	0.0150237	-0.0477839	-0.0163801	-0.026139	0.0154911	0.0406023	0.00998479	-0.0334387	0.977089	0.542214	0.265829	-0.0145086	0.989994	0.751471	0.124088	-0.0470956	0.967883	0.233991	0.630802	-0.00910348	0.99371	0.878674	0.0561721	-0.0207307	0.985733	0.65873	0.181293
EWH25818	1 hypothetical protein Z695_0100245 [Pseudomonas aeruginosa SG17M]	-0.183107	-0.210833	0.0125092	-0.127144	-0.22411	0.02776	-0.0981748	-0.257269	-0.230804	-0.0126234	-0.166899	0.0460494	-0.0190385	0.257462	0.0948243	0.0401941	0.251936	0.146065	0.0261302	-0.000350073	0.300533	0.108771	0.221968	1.16632	0.111665	0.952083	0.0397553	1.02794	0.7233	0.140682	-0.0139469	0.990379	0.918066	0.0371261	-0.028969	0.98012	0.838642	0.0764234	-0.051241	0.965106	0.726797	0.138587
EWH26912	1 adenine phosphoribosyltransferase [Pseudomonas aeruginosa SG17M]	0.0422326	-0.0260817	-0.037292	-0.00704705	-0.00344714	0.00416396	0.000358411	0.000113613	-0.0516421	0.0121861	-0.0131141	-0.00566305	0.0779902	0.0678282	0.0467184	-0.0273297	-9.45001e-05	-0.0137121	0.0886077	-0.0428818	0.0681249	0.0379503	0.0537655	1.03797	0.211904	0.673861	0.00606707	1.00421	0.857259	0.0668881	0.00876815	1.0061	0.865627	0.062669	-0.00740546	0.99488	0.832936	0.0793884	0.0604305	1.04278	0.187306	0.727447
EWH28297	1 NADH dehydrogenase [Pseudomonas aeruginosa SG17M]	0.0490065	-0.0231255	-0.0338778	-0.00266561	0.0280899	-0.10044	-0.0361748	0.0296191	0.104537	0.0363324	0.0568295	-0.0240191	0.0283533	-0.0477877	-0.0144845	-0.0873654	-0.0222876	-0.0548265	-0.00707425	0.0963911	0.0655857	0.0516342	-0.0118189	0.991841	0.748429	0.125849	-0.0594951	0.9596	0.167694	0.775483	-0.0661187	0.955204	0.157131	0.803737	0.0335092	1.0235	0.606927	0.216863	0.040342	1.02836	0.364473	0.438335
EWH24052	1 ATP-dependent protease [Pseudomonas aeruginosa SG17M]	0.119247	0.0857523	-0.0105326	0.0648224	0.0635184	-0.0510211	0.00624868	0.0277698	0.0692419	-0.0410277	0.0186613	0.0652995	-0.0144436	0.0300307	0.0269622	-0.025753	-0.0575783	-0.0416657	0.0308156	-0.0236557	-0.015927	-0.00292236	-0.0378601	0.974099	0.449614	0.34716	0.046161	1.03251	0.412127	0.384969	0.0298846	1.02093	0.356054	0.448484	0.0585737	1.04144	0.439623	0.356919	0.0686279	1.04872	0.121776	0.914438
EWH26480	1 A-type flagellar hook-associated protein 2 [Pseudomonas aeruginosa SG17M]	0.374403	0.362689	0.476695	0.404596	-0.190572	0.0162017	-0.0871849	-0.266983	-0.270886	-0.267646	-0.268505	0.456908	0.468729	0.512227	0.479288	-0.173399	-0.0493562	-0.111378	-0.356831	-0.197357	-0.144922	-0.233037	0.0746923	1.05314	0.134695	0.870648	0.6731	1.5945	4.93937e-05	4.30633	0.712325	1.63844	0.000415611	3.38131	0.49178	1.40618	0.0120943	1.91742	0.590666	1.50594	0.00138825	2.85753
EWH24483	1 toluene tolerance protein [Pseudomonas aeruginosa SG17M]	0.0612274	-0.0336436	-0.0346176	-0.00234458	-0.0304793	0.0910508	0.0302857	-0.0548545	0.0389535	0.0399465	0.00801513	-0.0684156	-0.0504692	-0.0869679	-0.0686175	-0.00807776	-0.066275	-0.0371764	0.0423388	0.0628354	0.0792256	0.0614666	-0.066273	0.955102	0.118937	0.924682	-0.0103597	0.992845	0.828121	0.081906	-0.130084	0.913778	0.000971888	3.01238	-0.0326303	0.977636	0.630443	0.200354	-0.0314412	0.978442	0.306976	0.512896
EWH29630	1 iron-sulfur cluster assembly protein [Pseudomonas aeruginosa SG17M]	-0.0322474	0.0330838	0.253991	0.0849426	0.205588	0.0746317	0.14011	-0.0819913	0.165316	-0.0938213	-0.00349882	-0.0293161	-0.0495957	0.108753	0.00994726	-0.0523632	-0.0111884	-0.0317758	-0.0293788	0.00816287	-0.123412	-0.0482093	-0.0749953	0.949345	0.494478	0.305853	0.0884414	1.06322	0.505275	0.296473	0.0581565	1.04113	0.410183	0.387023	-0.0551672	0.962483	0.681807	0.166339	0.0417231	1.02934	0.57235	0.242339
EWH24242	1 molecular chaperone DnaK [Pseudomonas aeruginosa SG17M]	0.202893	0.101812	-0.0528481	0.0839524	0.0754767	-0.0733366	0.00107007	0.123031	0.112786	-0.0508904	0.0616422	0.0785309	0.0109203	-0.0899843	-0.000177683	-0.000446939	-0.0899868	-0.0452169	0.0233128	-0.00816162	-0.115197	-0.0333485	-0.0841301	0.943353	0.398209	0.399889	0.0223102	1.01558	0.822761	0.0847266	0.0331708	1.02326	0.633943	0.19795	0.0828824	1.05913	0.508991	0.29329	0.0450392	1.03171	0.573339	0.241589
EWH26132	1 ribonuclease III [Pseudomonas aeruginosa SG17M]	-0.0344137	0.047343	-0.0295507	-0.00554046	-0.104691	-0.0727791	-0.088735	0.0410485	-0.0152683	0.113792	0.0465239	0.016895	0.0649072	0.138992	0.0735981	-0.0884771	-0.0106406	-0.0495589	0.0087013	-0.0454844	-0.138121	-0.0583013	0.0791386	1.05639	0.148555	0.828112	-0.0520644	0.964555	0.319014	0.49619	0.131899	1.09574	0.076863	1.11428	0.0831946	1.05936	0.105125	0.978292	0.123157	1.08912	0.107922	0.966888
EWH25014	1 C4-dicarboxylate ABC transporter [Pseudomonas aeruginosa SG17M]	0.0872692	-0.0421594	-0.0134628	0.010549	0.128773	-0.0864675	0.0211529	0.140718	0.08859	0.00848384	0.079264	0.00493885	0.0123644	0.021155	0.0128194	-0.0450824	-0.0950457	-0.070064	0.0459077	0.0727826	-0.017175	0.0338385	0.00227041	1.00157	0.956946	0.0191126	-0.068715	0.953487	0.279243	0.554018	-0.021019	0.985536	0.480817	0.31802	-0.0106039	0.992677	0.918068	0.0371253	0.0828835	1.05913	0.0241208	1.61761
EWH25620	1 protein nirF [Pseudomonas aeruginosa SG17M]	-0.142749	-0.206031	0.875039	0.175419	-0.0490588	0.86886	0.409901	-0.0840199	0.0372139	0.706242	0.219812	-0.197877	-0.287258	0.993151	0.169339	-0.104378	0.983147	0.439385	-0.0905578	-0.151443	0.967182	0.241727	-0.00608073	0.995794	0.991575	0.00367424	-0.0443926	0.969698	0.922361	0.0350991	-0.0723886	0.951062	0.901597	0.0449878	-0.234481	0.849991	0.707006	0.150577	-0.270046	0.829293	0.713692	0.146489
EWH28740	1 electron transfer flavoprotein-ubiquinone oxidoreductase [Pseudomonas aeruginosa SG17M]	0.0090404	0.121839	-0.170345	-0.0131549	0.0590201	-0.139372	-0.0401759	0.068319	0.0589813	0.0150007	0.0474337	0.0265866	0.0484362	-0.0362577	0.0129217	-0.00612652	-0.0773419	-0.0417342	0.00433755	-0.00436806	-0.0448421	-0.0149575	0.0260766	1.01824	0.78358	0.105917	-0.0605886	0.958873	0.522917	0.281567	0.0278793	1.01951	0.399067	0.398954	0.0270209	1.01891	0.851344	0.069895	0.0546559	1.03861	0.285663	0.544145
EWH26241	1 phenylalanine 4-monooxygenase [Pseudomonas aeruginosa SG17M]	0.0808827	0.100653	-0.0432115	0.0461081	0.0369216	0.0214148	0.0291682	-0.0837008	-0.0209653	-0.161054	-0.0885733	0.179121	-0.104686	0.262031	0.112156	0.251361	0.165157	0.208259	-0.131201	-0.0309247	-0.269498	-0.143875	0.0660475	1.04684	0.6108	0.214101	0.134681	1.09785	0.090244	1.04458	0.25603	1.19419	0.121935	0.913872	0.0169399	1.01181	0.790697	0.10199	-0.0961034	0.935556	0.559645	0.252087
EWH26265	1 arginine N-succinyltransferase [Pseudomonas aeruginosa SG17M]	-0.0320866	0.036732	0.121171	0.0419389	-0.0209975	0.0280988	0.00355066	-0.0642431	0.00252499	-0.0102321	-0.0239834	0.0747786	0.023589	0.092998	0.0637885	0.000763691	-0.0752203	-0.0372283	0.00112906	0.00286654	-0.0701462	-0.0220502	0.0218496	1.01526	0.678412	0.168507	0.0659223	1.04675	0.248217	0.605169	0.0858387	1.0613	0.0540555	1.26716	0.0383883	1.02697	0.568228	0.245477	0.101017	1.07253	0.081081	1.09108
EWH24079	1 serine hydroxymethyltransferase [Pseudomonas aeruginosa SG17M]	0.00756422	0.0447105	-0.194068	-0.0472643	0.0872543	-0.161169	-0.0369573	0.129502	0.155308	0.0316207	0.105477	-0.0600636	0.0378552	-0.0902196	-0.037476	0.125398	-0.0641327	0.0306328	0.0050944	-0.0160754	-0.0580145	-0.0229985	0.00978829	1.00681	0.912488	0.0397728	-0.152741	0.89954	0.14027	0.853036	-0.0144775	0.990015	0.752596	0.123438	-0.010307	0.992881	0.943194	0.0253989	-0.0681088	0.953888	0.488472	0.31116
EWH23887	1 50S ribosomal protein L1 [Pseudomonas aeruginosa SG17M]	-0.00406765	0.00586732	-0.0811032	-0.0264345	0.00530373	-0.00957414	-0.0021352	0.0507112	0.0857952	0.0296956	0.0554007	-0.0498115	-0.0273753	-0.0606927	-0.0459598	-0.0152879	-0.0721729	-0.0437304	0.0450825	0.00225996	0.0510518	0.0327981	-0.0195253	0.986557	0.540079	0.267543	-0.0818351	0.944855	0.0627438	1.20243	-0.0787579	0.946872	0.0124447	1.90502	-0.0242993	0.983298	0.547146	0.261897	-0.00222943	0.998456	0.933753	0.0297682
EWH26994	1 dihydrolipoamide succinyltransferase [Pseudomonas aeruginosa SG17M]	0.0731312	0.0694576	-0.160439	-0.00595005	-0.000561786	-0.0854385	-0.0430001	0.0488902	0.0377167	0.0546138	0.0470736	0.0424872	0.0884945	-0.0494027	0.027193	0.0148792	-0.0725666	-0.0288437	0.0242313	-0.0706366	-0.10553	-0.0506452	0.0331431	1.02324	0.723327	0.140665	-0.0530236	0.963914	0.530997	0.274908	0.0778382	1.05544	0.237526	0.62429	0.0370501	1.02601	0.746681	0.126865	0.0560367	1.03961	0.430382	0.366146
EWH26305	1 aspartyl beta-hydroxylase [Pseudomonas aeruginosa SG17M]	-0.0123424	-0.0102936	-0.00784551	-0.0101605	-0.0805369	-0.0769977	-0.0787673	0.011286	0.00145189	0.0320074	0.0149151	-0.0283646	0.00863074	0.0271661	0.00247741	-0.00185806	0.0332848	0.0157133	-0.0351041	-0.0273803	-0.128355	-0.0636132	0.0126379	1.0088	0.483298	0.315785	-0.0250756	0.982769	0.0510604	1.29192	0.0660906	1.04688	0.142948	0.844822	0.0686068	1.0487	6.61754e-05	4.1793	-0.0132359	0.990868	0.630704	0.200175
EWH26204	1 phosphate acetyltransferase [Pseudomonas aeruginosa SG17M]	-0.103969	-0.180029	0.222208	-0.0205965	-0.116698	0.229688	0.056495	-0.0519655	-0.139834	0.225414	0.0112048	-0.190328	-0.193869	0.290315	-0.0312939	-0.135668	0.279657	0.0719943	-0.0678046	-0.1292	0.349697	0.0508977	-0.0106974	0.992613	0.960438	0.0175304	-0.0318014	0.978198	0.856842	0.0670993	-0.0821916	0.944622	0.72791	0.137923	-0.0770915	0.947967	0.731915	0.135539	-0.103288	0.930909	0.716684	0.144672
EWH26272	1 alanyl-tRNA synthetase [Pseudomonas aeruginosa SG17M]	0.0533606	0.0790635	-0.0300926	0.0341105	-0.000291347	-0.0949208	-0.0476061	0.0233048	0.042787	0.0770806	0.0477241	0.00223881	0.0688771	0.00913521	0.0267504	0.0197096	0.0175089	0.0186092	-0.0629902	-0.00844706	-0.0296231	-0.0336868	-0.00736011	0.994911	0.860051	0.0654756	-0.0136136	0.990608	0.728127	0.137793	0.0604371	1.04278	0.0843345	1.07399	0.0817166	1.05828	0.235703	0.627636	0.00814118	1.00566	0.785201	0.105019
EWH28368	1 cysteine synthase [Pseudomonas aeruginosa SG17M]	-0.103279	-0.0483306	0.0136207	-0.0459962	-0.0176595	-0.037498	-0.0275787	-0.00475904	-0.0871767	0.0986987	0.00225432	-0.0490022	-0.0183747	0.074514	0.00237905	-0.0107756	0.0142957	0.00176005	-0.0686781	-0.0264379	0.0713193	-0.00793219	0.0483752	1.0341	0.389719	0.409248	-0.0482505	0.967108	0.489631	0.310131	0.0103112	1.00717	0.862041	0.0644719	-0.0184174	0.987315	0.705017	0.1518	0.000618999	1.00043	0.990684	0.00406474
EWH24356	1 oxaloacetate decarboxylase [Pseudomonas aeruginosa SG17M]	0.226878	0.141311	-0.0137628	0.118142	-0.0108959	-0.095414	-0.053155	0.142646	-0.0712131	-0.143788	-0.0241183	0.0225846	0.0378879	-0.0660317	-0.00185305	-0.0175958	-0.142354	-0.079975	0.0862995	0.0759545	-0.0128269	0.049809	-0.119995	0.920191	0.196548	0.706531	0.14226	1.10363	0.269723	0.569081	-0.051662	0.964824	0.316393	0.499773	0.171297	1.12607	0.173076	0.761762	0.0781219	1.05564	0.30016	0.522646
EWH27723	1 glucose dehydrogenase [Pseudomonas aeruginosa SG17M]	-0.0231796	0.0334029	-0.0120774	-0.000618031	-0.025004	0.00735393	-0.00882504	-0.0759242	0.0331488	0.0295292	-0.0044154	-0.0236061	0.0141335	0.023346	0.0046245	0.05406	0.0192083	0.0366342	0.0279008	-0.0307414	0.070149	0.0224361	0.00524253	1.00364	0.827146	0.0824177	0.00379736	1.00264	0.928466	0.0322341	-0.0178116	0.98773	0.613739	0.212016	0.00820701	1.0057	0.767761	0.114774	-0.0320097	0.978057	0.252306	0.598072
EWH26135	1 pyridoxine 5'-phosphate synthase [Pseudomonas aeruginosa SG17M]	0.0399868	0.0432108	-0.0881423	-0.00164825	-0.0381948	-0.128549	-0.0833721	0.0398123	-0.0514671	-0.0192971	-0.0103173	-0.0152654	0.00261734	0.0126464	-5.69808e-07	0.0565281	0.00175276	0.0291404	0.0325844	0.0836622	0.00204335	0.03943	0.00164768	1.00114	0.971936	0.0123624	0.00866903	1.00603	0.872905	0.059033	-0.0394306	0.973039	0.192267	0.716095	0.0817238	1.05828	0.298909	0.524461	-0.029141	0.980004	0.294118	0.531479
EWH23950	1 TetR family transcriptional regulator [Pseudomonas aeruginosa SG17M]	0.00434494	-0.0243811	-0.0110367	-0.0103576	-0.063129	0.0981164	0.0174937	0.0129588	-0.0391765	0.012376	-0.00461388	-0.0283328	0.0736123	0.103379	0.0495527	-0.0251372	0.0874328	0.0311478	-0.105247	-0.0602909	0.040228	-0.0417701	0.0599104	1.0424	0.215311	0.666934	-0.00574374	0.996027	0.779408	0.108235	0.0913228	1.06535	0.194438	0.71122	-0.0278513	0.98088	0.679197	0.168004	0.018405	1.01284	0.799679	0.0970845
EWH27179	1 alpha-L-glutamate ligase [Pseudomonas aeruginosa SG17M]	-0.0656888	0.0146469	0.0627155	0.00389118	-0.0823438	-0.0422324	-0.0622881	0.0596581	0.0354293	0.0905066	0.0618647	-0.0935658	-0.0075934	0.0103799	-0.0302598	-0.0400982	0.0665289	0.0132154	-0.115631	0.0334472	0.0850451	0.000953764	-0.0341509	0.976606	0.526703	0.278434	-0.0579735	0.960613	0.227489	0.643039	-0.0312135	0.978597	0.67086	0.173368	0.0661793	1.04694	0.2822	0.549442	-0.0434751	0.970315	0.503808	0.297735
EWH28791	1 transcription-repair coupling factor [Pseudomonas aeruginosa SG17M]	-0.0118543	-0.019536	-0.00665097	-0.0126804	0.000817201	0.0540569	0.0274371	0.018249	0.0201344	0.00911604	0.0158331	0.0289824	-0.0109156	0.00837401	0.00881363	-0.000770535	-0.0201779	-0.0104742	0.00939444	-0.0238347	-0.0130985	-0.00917959	0.021494	1.01501	0.150637	0.822069	-0.0285136	0.98043	0.004873	2.3122	0.0179932	1.01255	0.299785	0.523189	-0.0401175	0.972576	0.144216	0.840988	0.0192878	1.01346	0.327772	0.484428
EWH28272	1 recombination factor protein RarA [Pseudomonas aeruginosa SG17M]	0.105842	0.00414725	-0.0688026	0.0137288	0.0242534	-0.0455613	-0.0106539	0.0652979	-0.00962068	0.0773954	0.0443575	-0.0480604	0.0524073	-0.0443806	-0.0133446	-0.0469532	0.0456268	-0.000663218	-0.0299753	-0.0306197	-0.0121608	-0.0242519	-0.0270733	0.981409	0.677129	0.169329	-0.0306287	0.978994	0.622426	0.205912	0.0109074	1.00759	0.760673	0.118802	0.0243827	1.01704	0.751838	0.123875	-0.0126813	0.991248	0.831624	0.0800728
EWH30072	1 50S ribosomal protein L4 [Pseudomonas aeruginosa SG17M]	0.0649557	-0.018007	0.00626364	0.0177375	-0.00221798	0.0321485	0.0149653	0.0571304	-0.0612087	0.0148543	0.00359202	-0.0350025	-0.0195308	-0.00104784	-0.018527	-0.015717	0.0364277	0.0103554	0.0250649	-0.00596352	-0.0152706	0.00127692	-0.0362645	0.975177	0.243146	0.614133	0.0141454	1.00985	0.755905	0.121533	-0.019804	0.986367	0.274486	0.56148	0.0027722	1.00192	0.940632	0.0265804	-0.0288824	0.980179	0.301528	0.520672
EWH28803	1 multifunctional fatty acid oxidation complex subunit alpha [Pseudomonas aeruginosa SG17M]	0.0595487	0.073987	-0.0424681	0.0303559	-0.0441059	-0.089502	-0.066804	0.0681043	0.0376703	0.0258251	0.0438665	-0.030529	-0.0188412	-0.060932	-0.0367674	-0.0161038	-0.0503543	-0.0332291	0.0344834	-0.0302964	0.0105898	0.0049256	-0.0671233	0.954539	0.158166	0.800886	-0.0135107	0.990679	0.744937	0.12788	-0.041693	0.971514	0.140076	0.853636	0.0971598	1.06967	0.148642	0.827859	-0.00353831	0.99755	0.87468	0.0581507
EWH25415	1 cysteine ABC transporter substrate-binding protein [Pseudomonas aeruginosa SG17M]	-0.121481	0.281768	0.351623	0.170637	0.245517	-0.0378208	0.103848	-0.428441	0.22332	-0.185394	-0.130172	0.241436	0.0686474	-0.199609	0.0368246	-0.0933755	-0.100825	-0.0971004	-0.176387	0.236219	-0.0600836	-8.36646e-05	-0.133812	0.91142	0.531196	0.274746	0.300808	1.23183	0.279407	0.553763	0.0369082	1.02591	0.845544	0.0728635	0.0667885	1.04738	0.77904	0.10844	0.133925	1.09727	0.478027	0.320547
EWH25096	1 shikimate dehydrogenase [Pseudomonas aeruginosa SG17M]	-0.121309	-0.0839061	-0.0519392	-0.0857181	-0.0213437	0.0256444	0.00215037	-0.0791671	0.116832	-0.00686891	0.0102653	-0.0668484	-0.027591	0.0583345	-0.012035	0.0373275	-0.00698611	0.0151707	0.0512379	0.0051328	0.0394555	0.0319421	0.0736832	1.0524	0.154607	0.81077	-0.0959834	0.935634	0.188593	0.724475	-0.0439771	0.969977	0.327596	0.484661	-0.0878685	0.940912	0.0671781	1.17277	-0.0272057	0.981319	0.627472	0.202406
EWH26993	1 2-oxoglutarate dehydrogenase [Pseudomonas aeruginosa SG17M]	0.162226	0.098311	-0.0727777	0.0625866	0.0263179	-0.143716	-0.0586992	0.0573315	-0.0714737	-0.0692336	-0.0277919	0.0509017	0.0597472	-0.00131277	0.0364454	0.0131825	-0.0859237	-0.0363706	0.0139989	-0.0381321	-0.117897	-0.0473435	-0.0261412	0.982043	0.737319	0.132344	0.0903785	1.06465	0.332533	0.478165	0.0837889	1.0598	0.122029	0.913536	0.121286	1.0877	0.352702	0.452592	0.072816	1.05177	0.199344	0.700397
EWH24672	1 peptidoglycan-binding protein LysM [Pseudomonas aeruginosa SG17M]	-0.040975	-0.14045	-0.110843	-0.0974225	-0.174013	-0.0421044	-0.108059	-0.156779	-0.264042	0.00934289	-0.13716	0.218943	0.0229378	0.250117	0.163999	-0.0388924	0.131694	0.0464007	0.0658842	0.121964	0.170488	0.119445	0.261422	1.19866	0.0273736	1.56267	0.0397371	1.02793	0.66382	0.177949	0.044554	1.03136	0.595053	0.225444	0.010636	1.0074	0.875064	0.0579601	0.117599	1.08493	0.369584	0.432287
EWH30035	1 peptide synthetase [Pseudomonas aeruginosa SG17M]	0.0759922	0.0777883	-0.124215	0.00985508	2.5899e-05	-0.0646678	-0.0323209	-0.149547	-0.0796354	-0.142793	-0.123992	0.202541	0.158545	0.0598811	0.140322	-0.00903496	-0.0699145	-0.0394747	0.00487867	-0.101902	-0.126542	-0.0745219	0.130467	1.09465	0.174848	0.757339	0.133847	1.09722	0.131016	0.882675	0.214844	1.16058	0.0211769	1.67414	0.042176	1.02967	0.670757	0.173435	0.179797	1.13272	0.055518	1.25557
EWH29632	1 cysteine desulfurase [Pseudomonas aeruginosa SG17M]	0.0693915	0.10074	0.122902	0.097678	0.0325462	0.068153	0.0503496	-0.0235475	-0.102284	0.109203	-0.00554282	-0.157667	-0.0508242	0.107903	-0.0335295	-0.108313	-0.0426963	-0.0755045	-0.406084	-0.333229	-0.0941727	-0.277828	-0.131208	0.913067	0.170786	0.767548	0.103221	1.07417	0.180098	0.74449	0.244299	1.18452	0.115283	0.938236	0.0473284	1.03335	0.143569	0.842939	0.0419749	1.02952	0.7098	0.148864
EWH27762	1 AraC family transcriptional regulator [Pseudomonas aeruginosa SG17M]	0.0664685	-0.0346234	-0.0661166	-0.0114238	0.051342	-0.00375571	0.0237932	0.115659	-0.0860852	0.0219809	0.0171849	-0.0157427	-0.028154	-0.0221205	-0.0220057	-0.112054	-0.0560309	-0.0840422	0.0863133	-0.0933405	-0.0100107	-0.00567931	-0.0105819	0.992692	0.805156	0.0941202	-0.0286087	0.980365	0.706397	0.150951	-0.0163264	0.988747	0.769366	0.113867	-0.035217	0.975885	0.571231	0.243188	0.0620365	1.04394	0.0624532	1.20445
EWH26128	1 serine peptidase [Pseudomonas aeruginosa SG17M]	0.0174932	0.0330486	-0.159134	-0.0361973	-0.0307508	0.0145	-0.00812541	0.0886255	0.117628	-0.0706486	0.0452017	-0.0252922	-0.0514274	-0.0605616	-0.0457604	0.0333143	-0.067216	-0.0169509	0.0382582	0.091102	0.0343802	0.0545801	-0.00956307	0.993393	0.885857	0.0526366	-0.081399	0.945141	0.392445	0.406222	-0.100341	0.932813	0.00897679	2.04688	-0.0280719	0.98073	0.752769	0.123339	-0.0288095	0.980229	0.522193	0.282169
EWH25691	1 2', 3'-cyclic nucleotide 2'-phosphodiesterase [Pseudomonas aeruginosa SG17M]	-0.0732417	-0.0497944	0.0206004	-0.0341452	-0.106168	0.0778387	-0.0141647	0.048	-0.09858	-0.0565765	-0.0357188	-0.0228546	0.210736	0.0170062	0.0682959	-0.0795448	0.0465696	-0.0164876	0.0428275	-0.0086744	-0.1467	-0.0375155	0.102441	1.07359	0.256539	0.590846	0.00157358	1.00109	0.977268	0.0099864	0.105811	1.0761	0.312726	0.504836	-0.0199806	0.986246	0.813548	0.089617	0.0847835	1.06053	0.475896	0.322488
EWH24181	1 penicillin-binding protein [Pseudomonas aeruginosa SG17M]	0.0650432	0.0899873	0.0177329	0.0575878	-0.128886	-0.203308	-0.166097	-0.0232692	-0.103573	0.0168958	-0.0366486	0.178788	0.138722	0.0239459	0.113818	-0.22785	-0.0498279	-0.138839	-0.113584	-0.124505	-0.0822552	-0.106781	0.0562306	1.03975	0.332174	0.478634	0.0942364	1.0675	0.0844606	1.07335	0.2206	1.16522	0.0101334	1.99424	0.223685	1.16771	0.0104895	1.97924	0.252657	1.1914	0.0663781	1.17797
EWH27207	1 glutamate--tRNA ligase [Pseudomonas aeruginosa SG17M]	-0.00701724	0.0783401	0.0185749	0.0299659	-0.0197897	-0.0582488	-0.0390193	-0.0214445	-0.00539458	-0.00297027	-0.00993645	-0.0133338	0.0696285	0.0421322	0.032809	-0.0104879	0.0501204	0.0198162	-0.0186623	0.00399583	0.0154624	0.00026531	0.00284304	1.00197	0.939405	0.0271473	0.0399024	1.02804	0.198894	0.701378	0.0325437	1.02281	0.28484	0.545399	0.0689852	1.04898	0.148482	0.828325	0.0129927	1.00905	0.759539	0.11945
EWH25202	1 methylmalonate-semialdehyde dehydrogenase [Pseudomonas aeruginosa SG17M]	-0.0485784	0.0458084	0.0862451	0.027825	-0.0208304	0.0838006	0.0314851	-0.105383	-0.0184952	0.00787111	-0.0386691	0.00772421	0.0335612	0.0483996	0.029895	-0.0733753	0.0898072	0.00821596	-0.0902038	-0.0426861	0.0360444	-0.0322818	0.00207	1.00144	0.962767	0.0164787	0.0664942	1.04717	0.274787	0.561004	0.0621769	1.04404	0.183274	0.7369	-0.00366009	0.997466	0.958414	0.018447	0.0216791	1.01514	0.752425	0.123537
EWH25993	1 ATPase AAA [Pseudomonas aeruginosa SG17M]	-0.142687	-0.123463	-0.0191157	-0.0950887	-0.159282	0.0614643	-0.0489087	-0.191596	-0.243055	0.096668	-0.112661	0.240175	-0.007458	0.232112	0.154943	0.0843867	0.185472	0.134929	0.131659	-0.127051	0.216946	0.0738513	0.250032	1.18923	0.049675	1.30386	0.0175724	1.01225	0.88341	0.0538379	0.0810919	1.05782	0.570856	0.243474	-0.04618	0.968497	0.663527	0.178142	0.0200139	1.01397	0.86891	0.0610254
EWH23891	1 DNA-directed RNA polymerase subunit beta' [Pseudomonas aeruginosa SG17M]	0.0753371	0.110641	-0.0339398	0.0506795	0.028379	-0.0641403	-0.0178807	0.0741381	0.0390129	0.0137538	0.0423016	-0.0331597	0.00148754	-0.0237236	-0.0184653	-0.00733225	-0.0546084	-0.0309703	-0.0291086	-0.0171658	-0.014504	-0.0202594	-0.0691447	0.953203	0.197056	0.70541	0.00837785	1.00582	0.866936	0.0620127	0.00179418	1.00124	0.881274	0.0548889	0.0685602	1.04867	0.374772	0.426233	0.0125051	1.00871	0.611152	0.213851
EWH27215	1 trigger factor [Pseudomonas aeruginosa SG17M]	0.0290492	-0.00746124	-0.0388414	-0.00575114	-0.0126529	-0.0317491	-0.022201	-0.0233334	0	-0.00622021	-0.0098512	0.0256787	0.0621644	0.0190993	0.0356475	-0.00645972	0.0077369	0.00063859	-0.0838963	-0.0171448	-0.0185556	-0.0398656	0.0413986	1.02911	0.156315	0.805998	0.00410006	1.00285	0.853488	0.0688025	0.075513	1.05374	0.0428158	1.3684	0.0164499	1.01147	0.576099	0.239503	0.0350089	1.02456	0.148285	0.828904
EWH24655	1 spore coat protein [Pseudomonas aeruginosa SG17M]	0.0279584	0.0412826	-0.0693166	-2.52063e-05	-0.0208636	-0.0852271	-0.0530454	-0.125083	-0.046636	0.0529895	-0.0395766	-0.0558073	-0.0226309	-0.038866	-0.0391014	-0.0127662	0.0962181	0.041726	0.0196313	0.00866341	0.0285104	0.018935	-0.0390762	0.973278	0.340545	0.467826	0.0395514	1.02779	0.55948	0.252216	-0.0580364	0.960571	0.00652719	2.18527	0.0530202	1.03743	0.374911	0.426072	-0.0808273	0.945515	0.153062	0.815132
EWH24996	1 DNA polymerase I [Pseudomonas aeruginosa SG17M]	0.0576588	0.0561653	-0.0400275	0.0245989	0.00951767	-0.0144643	-0.0024733	0.0546732	0.028187	-0.0303279	0.0175108	0.0416682	0.0565565	-0.0553433	0.0142938	0.0564411	-0.0862698	-0.0149144	0.0225977	0.0230258	0.0227284	0.022784	-0.0103051	0.992883	0.839521	0.0759683	0.00708812	1.00493	0.87091	0.0600269	-0.00849017	0.994132	0.820679	0.0858265	0.0270722	1.01894	0.57083	0.243493	0.0292082	1.02045	0.70399	0.152434
EWH29872	1 riboflavin synthase subunit alpha [Pseudomonas aeruginosa SG17M]	-0.00848862	0.0676108	-0.0270477	0.0106915	0.0533993	-0.106009	-0.0263047	0.104434	0.0350137	-0.0364989	0.0343162	-0.00780431	0.0926952	-0.00441707	0.0268246	0.0973353	-0.046881	0.0252271	-0.0489425	-0.0181498	-0.021668	-0.0295868	0.0161331	1.01125	0.731678	0.13568	-0.0236248	0.983758	0.660824	0.179914	0.0564114	1.03988	0.175948	0.754615	0.0369962	1.02598	0.634638	0.197474	0.0015975	1.00111	0.982869	0.00750421
EWH24063	1 cytochrome C peroxidase [Pseudomonas aeruginosa SG17M]	-0.313444	-0.305053	2.01151	0.464339	0.0263016	1.66564	0.845973	-0.0605937	-0.488685	1.41055	0.287091	-0.41456	-0.153497	1.70042	0.377454	-0.485628	1.82226	0.668318	-0.240643	-0.206356	1.58526	0.37942	-0.0868853	0.941553	0.936249	0.0286085	0.177249	1.13073	0.863059	0.0639595	-0.00196619	0.998638	0.998358	0.000713563	-0.381634	0.767568	0.765859	0.115851	-0.290865	0.817412	0.826354	0.082834
EWH25830	1 glutamyl-tRNA amidotransferase [Pseudomonas aeruginosa SG17M]	0.0589324	0.08836	-0.05686	0.0301441	0.04841	-0.0596084	-0.00559921	0.156917	0.0274642	0.0304085	0.0715966	-0.0533959	0.0034201	-0.0188945	-0.0229568	0.0126869	-0.0447919	-0.0160525	-0.0389496	-0.082159	0.0296234	-0.0304951	-0.0531009	0.963862	0.324459	0.48884	-0.0414524	0.971676	0.537393	0.269708	0.00753829	1.00524	0.846466	0.0723903	0.0357433	1.02508	0.644652	0.190674	-0.0069043	0.995226	0.834044	0.078811
EWH25761	1 pantothenate kinase [Pseudomonas aeruginosa SG17M]	-0.239927	-0.13116	-0.00780088	-0.126296	-0.0203285	0.221213	0.100442	-0.178387	0.478086	0.00352287	0.101074	-0.239069	-0.287143	-0.147323	-0.224512	0.0450952	-0.0608076	-0.00785622	0.218543	0.0335866	0.225221	0.159117	-0.0982156	0.934188	0.279593	0.553473	-0.22737	0.854191	0.333399	0.477036	-0.383628	0.766508	0.00691052	2.16049	-0.226738	0.854565	0.167061	0.777126	-0.216655	0.860558	0.046402	1.33346
EWH26338	1 ATP-dependent DNA helicase RuvA [Pseudomonas aeruginosa SG17M]	0.0855198	0.00342467	-0.0112538	0.0258969	0.0708499	0.02243	0.04664	-0.0273557	-0.0356896	-0.0354317	-0.0328257	-0.0136098	-0.102182	-0.0114575	-0.0424163	-0.0146818	0.0308004	0.00805929	0.105202	-0.0153709	-0.093387	-0.0011854	-0.0683131	0.953753	0.182655	0.738369	0.0587225	1.04154	0.124064	0.906354	-0.0412309	0.971825	0.560563	0.251376	-0.0207431	0.985725	0.661517	0.179459	-0.0504756	0.965618	0.317052	0.49887
EWH26317	1 hypothetical protein Z695_0102885 [Pseudomonas aeruginosa SG17M]	-0.129	0.0311195	0.0217283	-0.0253842	-0.0134428	-0.00923257	-0.0113377	0.135235	0.0399441	0.0074519	0.0608769	-0.00379548	0.0502871	-0.0132201	0.0110905	0.120716	0.0940552	0.107386	-0.138047	-0.00236466	0.168952	0.00951336	0.0364747	1.0256	0.547109	0.261926	-0.0862611	0.941961	0.252148	0.598344	0.00157714	1.00109	0.987002	0.00568184	-0.0140465	0.990311	0.847358	0.0719333	-0.0962952	0.935432	0.0391034	1.40779
EWH25489	1 oxidase [Pseudomonas aeruginosa SG17M]	-0.0809595	-0.0960657	0.0639195	-0.0377019	0.0150624	-0.110626	-0.0477819	0.00344863	-0.0688836	-0.0376022	-0.0343457	-0.11582	0.0761562	0.145054	0.0351302	0.178096	0.227152	0.202624	-0.0133117	0.0503651	0.0152264	0.0174266	0.0728321	1.05178	0.478353	0.320251	-0.00335617	0.997676	0.954378	0.0202797	0.0177036	1.01235	0.836091	0.0777464	0.01008	1.00701	0.90861	0.0416227	-0.167494	0.890388	0.200453	0.697987
EWH28904	1 3-isopropylmalate dehydrogenase [Pseudomonas aeruginosa SG17M]	-0.0927728	-0.00516888	-0.0676407	-0.0551941	-0.0167866	-0.0909985	-0.0538925	0.0435828	0.0298141	0.00278262	0.0253932	-0.0147376	-0.0542212	0.03714	-0.0106063	-0.00698236	0.0760518	0.0345347	0.00163032	0.0690846	0.0151712	0.0286287	0.0445879	1.03139	0.295973	0.528748	-0.0805873	0.945673	0.0482668	1.31635	-0.039235	0.973171	0.30691	0.51299	-0.00130157	0.999098	0.978027	0.00964903	-0.045141	0.969195	0.399576	0.398401
EWH24872	1 betaine-aldehyde dehydrogenase [Pseudomonas aeruginosa SG17M]	0.0270418	0.0608982	-0.114643	-0.00890098	-0.016465	-0.027788	-0.0221265	-0.0292761	0.059573	0.0129302	0.014409	-0.0810454	-0.025958	-0.0217624	-0.0429219	-0.0203847	-0.0648693	-0.042627	0.05304	-0.0349137	0.121986	0.0467042	-0.0340209	0.976694	0.583114	0.234247	-0.02331	0.983973	0.715548	0.145362	-0.0896262	0.939766	0.142954	0.844803	0.0132255	1.00921	0.861306	0.0648423	-0.000294897	0.999796	0.992704	0.00318006
EWH25945	1 peptidase [Pseudomonas aeruginosa SG17M]	0.0772428	0.115301	-0.113502	0.0263474	-0.0877222	-0.0976939	-0.092708	-0.017396	0.0250028	0.0958866	0.0344978	-0.0395927	0.0541726	0.0199429	0.0115076	-0.00632393	-0.00114631	-0.00373512	-0.120386	-0.0120911	0.000887107	-0.0438635	-0.0148397	0.989767	0.854516	0.0682799	-0.00815045	0.994366	0.921924	0.0353051	0.0553711	1.03913	0.305894	0.514429	0.119055	1.08602	0.28393	0.546789	0.0152427	1.01062	0.695977	0.157405
EWH27009	1 aldehyde dehydrogenase [Pseudomonas aeruginosa SG17M]	0.0774263	0.0576386	0.0669491	0.067338	-0.0256627	0.122075	0.0482063	-0.0496206	-0.0892707	-0.0520987	-0.0636633	-0.0906496	-0.0396964	0.0447618	-0.0285281	-0.0362789	-0.0435075	-0.0398932	-0.0308884	-0.121556	-0.0961801	-0.0828748	-0.0958661	0.93571	0.0741338	1.12998	0.131001	1.09505	0.000734403	3.13407	0.0543467	1.03839	0.319384	0.495687	0.0191317	1.01335	0.753274	0.123047	0.0113651	1.00791	0.838116	0.0766958
EWH25654	1 transketolase [Pseudomonas aeruginosa SG17M]	-0.00432456	0.0973359	-0.0984297	-0.0018061	-0.0202251	-0.0989432	-0.0595841	0.0667215	0.105437	-0.0138805	0.0527594	0.0177254	0.0253582	-0.0274995	0.00519472	-0.0269984	-0.0464417	-0.03672	0.0337444	0.013744	0.0409941	0.0294942	0.00700082	1.00486	0.911093	0.0404373	-0.0545655	0.962884	0.458379	0.338776	-0.0242995	0.983298	0.25707	0.589948	0.057778	1.04086	0.515791	0.287527	0.0419147	1.02948	0.159295	0.797798
EWH25400	1 aminotransferase [Pseudomonas aeruginosa SG17M]	-0.0677385	0.0265434	-0.00741062	-0.0162019	-0.032139	-0.160759	-0.0964488	-0.0504081	-0.0107121	0.113591	0.0174901	-0.00743301	0.00674124	0.104677	0.0346616	-0.0281171	0.125555	0.0487188	-0.0388791	-0.0615466	0.0516857	-0.0162467	0.0508635	1.03588	0.319149	0.496006	-0.0336921	0.976917	0.58352	0.233944	0.0509083	1.03592	0.360854	0.442669	0.0802468	1.0572	0.271522	0.566195	-0.0140572	0.990304	0.859874	0.0655651
EWH24525	1 cell division protein [Pseudomonas aeruginosa SG17M]	0.016736	0.0403081	-0.126786	-0.0232473	-0.0303766	0.0255398	-0.00241843	0.0297023	0.0373892	0.0708167	0.0459694	-0.0229297	0.112535	-0.084335	0.0017569	0.0073578	-0.0150994	-0.00387079	0.00698951	-0.0336203	0.0442343	0.00586783	0.0250042	1.01748	0.765041	0.116315	-0.0692168	0.953155	0.267044	0.573417	-0.00411093	0.997155	0.950596	0.0220042	-0.0208289	0.985666	0.787086	0.103978	0.00562769	1.00391	0.945306	0.0244276
EWH25745	1 S-adenosylmethionine decarboxylase [Pseudomonas aeruginosa SG17M]	0.034019	0.136833	-0.1198	0.0170172	0.00289772	-0.308665	-0.152884	0.19325	0.0891051	-0.177947	0.0348029	0.253327	0.029908	-0.262153	0.00702755	0.165128	-0.320823	-0.0778474	0.103671	0.0261917	-0.383685	-0.0846073	-0.00998969	0.9931	0.955126	0.0199393	-0.0177857	0.987748	0.900331	0.0455976	0.0916349	1.06558	0.688466	0.162118	0.169901	1.12498	0.341951	0.466036	0.084875	1.0606	0.769289	0.11391
EWH29610	1 2-isopropylmalate synthase [Pseudomonas aeruginosa SG17M]	0.114783	-0.00162298	0.106138	0.0730993	0.102142	-0.0246044	0.0387691	0.0258075	0.0342024	-0.0705719	-0.00352069	0.065672	0.0427482	0.0931213	0.0671805	0.0424237	-0.00594482	0.0182395	-0.0119027	-0.0541898	-0.177551	-0.0812145	-0.00591878	0.995906	0.890006	0.0506072	0.0766199	1.05454	0.202495	0.693587	0.148395	1.10834	0.0456594	1.34047	0.0343302	1.02408	0.646487	0.18944	0.048941	1.03451	0.156828	0.804578
EWH29388	1 peptigoglycan-binding protein LysM [Pseudomonas aeruginosa SG17M]	-0.118753	0.0218683	-0.163973	-0.0869527	0.120901	0.0509289	0.0859152	0.162317	0.0770824	0.117774	0.119058	0.0930138	0.00173253	0.0456858	0.0468107	-0.0995941	-0.0496408	-0.0746175	0.0226185	-0.0299153	0.142734	0.0451456	0.133763	1.09715	0.0966007	1.01502	-0.206011	0.866931	0.0280411	1.55221	0.00166515	1.00115	0.978282	0.00953591	-0.172868	0.887078	0.109848	0.959209	0.121428	1.08781	0.0520367	1.28369
EWH23897	1 porin, partial [Pseudomonas aeruginosa SG17M]	0.0345224	0.207189	0.0580009	0.0999042	-0.0913158	0.0522493	-0.0195333	-0.0557122	0.129602	0.260026	0.111305	-0.0433272	-0.149995	-0.0499579	-0.0810933	0.0734898	-0.142318	-0.0344143	0.0212982	0.0918978	-0.054488	0.0195693	-0.180997	0.882093	0.0477358	1.32116	-0.0114012	0.992128	0.919804	0.0363045	-0.100663	0.932605	0.138803	0.8576	0.119437	1.08631	0.267566	0.57257	-0.046679	0.968162	0.646624	0.189348
EWH26344	1 translocation protein TolB [Pseudomonas aeruginosa SG17M]	0.0239004	0.0431856	0.0443576	0.0371479	0.00395847	-0.0579524	-0.026997	-0.0651916	-0.0356679	-0.147176	-0.0826784	0.0804635	0.0802125	-0.0633265	0.0324498	0.0456846	-0.0260755	0.00980455	0.0243424	0.0955272	-0.0394946	0.0267917	-0.00469806	0.996749	0.92726	0.0327983	0.119826	1.0866	0.0243756	1.61304	0.00565815	1.00393	0.931406	0.0308609	0.0641448	1.04547	0.0799315	1.09728	0.0226453	1.01582	0.758873	0.119831
EWH27184	1 EstX protein [Pseudomonas aeruginosa SG17M]	-0.128954	-0.0234172	0.139054	-0.00443894	0.0575745	0.248798	0.153186	0.160681	-0.051119	0.0490128	0.0528581	-0.0644081	-0.158853	-0.171796	-0.131686	-0.132803	0.213657	0.0404272	-0.0188208	0.177376	0.00693482	0.0551634	-0.127247	0.915577	0.208639	0.680605	-0.057297	0.961063	0.594081	0.226155	-0.186849	0.878522	0.0563995	1.24873	-0.157625	0.8965	0.291073	0.535998	-0.172113	0.887542	0.295937	0.528801
EWH29243	1 MarR family transcriptional regulator [Pseudomonas aeruginosa SG17M]	-0.103643	-0.20894	0.10956	-0.0676745	-0.056442	0.142455	0.0430067	-0.0156216	-0.0300585	0.266113	0.0734776	-0.0588311	-0.105891	0.349219	0.061499	-0.0423386	0.283238	0.12045	-0.0918034	-0.0563597	0.324276	0.0587044	0.129174	1.09367	0.494915	0.305469	-0.141152	0.906795	0.352966	0.452268	0.00279462	1.00194	0.989335	0.0046568	-0.110681	0.926151	0.492149	0.307903	-0.0589508	0.959962	0.808242	0.0924585
EWH25715	1 phosphoglycolate phosphatase [Pseudomonas aeruginosa SG17M]	0.155652	-0.150122	-0.101527	-0.0319987	-0.0482541	-0.0848025	-0.0665283	0.0942793	-0.0679496	0.0469423	0.024424	-0.0220962	0.122628	-0.00422713	0.0321015	0.0960204	0.00818887	0.0521046	-0.161987	-0.0739781	-0.191907	-0.142624	0.0641001	1.04543	0.575363	0.240058	-0.0564227	0.961646	0.623969	0.204837	0.174725	1.12875	0.0388283	1.41085	0.0345296	1.02422	0.797531	0.0982526	-0.0200032	0.986231	0.785713	0.104736
EWH24569	1 proline iminopeptidase [Pseudomonas aeruginosa SG17M]	-0.00259219	0.00471282	0.0487686	0.0169631	-0.00494132	-0.0731556	-0.0390485	0.0898024	0.0779006	-0.0397898	0.0426377	-0.0304674	-0.0330384	0.0513993	-0.00403552	-0.0904778	0.0232343	-0.0336217	-0.0890906	-0.0407573	-0.0373282	-0.0557254	-0.0209986	0.98555	0.547921	0.261282	-0.0256746	0.982361	0.593757	0.226391	0.0516899	1.03648	0.185584	0.73146	0.0560116	1.03959	0.186136	0.730169	0.0295862	1.02072	0.630778	0.200123
EWH29410	1 3-hydroxyacyl-ACP dehydratase [Pseudomonas aeruginosa SG17M]	0.0338038	0.138516	-0.261035	-0.0295715	-0.0455239	-0.141934	-0.0937288	-0.111736	-0.147335	0.154947	-0.0347079	-0.150378	0.12963	-0.0460249	-0.0222577	0.172786	-0.0766596	0.0480632	-0.000753756	-0.0761167	0.0491299	-0.00924685	0.00731383	1.00508	0.962152	0.0167565	0.00513639	1.00357	0.974826	0.0110731	-0.0130108	0.991022	0.891381	0.0499368	0.0641573	1.04547	0.712851	0.147001	-0.0703209	0.952426	0.651344	0.186189
EWH30057	1 50S ribosomal protein L18 [Pseudomonas aeruginosa SG17M]	0.0710977	0.0170217	-0.00538636	0.0275777	-0.00311323	0.00193039	-0.000591419	0.0812206	0.109527	-0.0423572	0.0494636	0.0156317	-0.0147345	-0.0945304	-0.0312111	0.0537294	-0.0693096	-0.00779007	0.0978992	-0.0238935	-0.00882773	0.021726	-0.0587888	0.96007	0.214936	0.667691	-0.0218859	0.984944	0.694728	0.158185	-0.0529371	0.963972	0.353547	0.451553	0.0281691	1.01972	0.408219	0.389107	-0.023421	0.983897	0.732617	0.135123
EWH24667	1 carbamate kinase [Pseudomonas aeruginosa SG17M]	-0.564999	-0.473748	0.748731	-0.096672	-0.16906	0.65196	0.24145	-0.0575588	-0.219616	0.711849	0.144891	-0.583831	-0.25779	0.966062	0.0414804	-0.0244251	0.961083	0.468329	-0.261483	-0.0788368	1.01012	0.223266	0.138152	1.10049	0.838164	0.0766708	-0.241563	0.845828	0.66152	0.179457	-0.181785	0.881611	0.782784	0.106358	-0.338122	0.791071	0.626919	0.202789	-0.426848	0.743885	0.590709	0.228626
EWH24212	1 glucose-6-phosphate isomerase [Pseudomonas aeruginosa SG17M]	0.0376573	-0.114622	0.0229182	-0.0180156	-0.0441916	-0.097052	-0.0706218	0.00548944	-0.0434205	0.0367749	-0.000385396	-0.0212696	0.00215651	-0.0143169	-0.0111434	-0.0213272	0.0188385	-0.00124437	0.0267831	-0.0683216	-0.0206588	-0.0207324	0.00687224	1.00477	0.89521	0.0480749	-0.0176302	0.987854	0.759631	0.119397	0.0095891	1.00667	0.751936	0.123819	0.0526062	1.03714	0.481405	0.317489	-0.00989898	0.993162	0.61019	0.214535
EWH28744	1 TetR family transcriptional regulator [Pseudomonas aeruginosa SG17M]	-0.0346183	-0.0290107	-0.0095153	-0.0243814	-0.213481	0.016402	-0.0985393	0.183628	-0.0746415	0.0558781	0.0549549	-0.0303765	0.0922737	0.00370587	0.0218677	-0.0327466	0.032136	-0.000305264	-0.0485924	-0.0257105	0.0537538	-0.00684969	0.0462491	1.03258	0.283162	0.547964	-0.0793363	0.946493	0.349473	0.456586	0.0287174	1.0201	0.5814	0.235525	0.0741579	1.05275	0.453042	0.343861	0.022173	1.01549	0.703948	0.152459
EWH24848	1 pyridine nucleotide-disulfide oxidoreductase [Pseudomonas aeruginosa SG17M]	0.0103726	0.122904	-0.126097	0.00239323	-0.0165798	0.00208507	-0.00724736	-0.0489099	0.102906	-0.0566764	-0.000893313	0.0902813	0.0437196	0.00293702	0.045646	0.0752237	-0.00882155	0.0332011	0.0856548	0.150427	-0.0232243	0.0709525	0.0432527	1.03043	0.601026	0.221107	0.00328654	1.00228	0.972243	0.0122253	-0.0253066	0.982612	0.677939	0.16881	0.00964059	1.0067	0.924141	0.0342617	0.0124449	1.00866	0.800898	0.0964229
EWH28609	1 ATPase AAA [Pseudomonas aeruginosa SG17M]	0.114628	0.0824014	-0.0501801	0.0489497	-0.0405397	0.0531184	0.00628936	0.0835749	-0.0137996	-0.0659036	0.00129056	0.0795546	0.0318918	-0.0414452	0.0233337	-0.00559427	-0.0192068	-0.0124005	-0.00564613	0.0685746	-0.050562	0.00412218	-0.025616	0.982401	0.698386	0.155905	0.0476591	1.03359	0.514973	0.288215	0.0192115	1.01341	0.717421	0.144226	0.0426603	1.03001	0.604096	0.218894	0.0357342	1.02508	0.49141	0.308556
EWH26444	1 hypothetical protein Z695_0103595 [Pseudomonas aeruginosa SG17M]	-0.264107	-0.441774	-0.119579	-0.275153	-0.478187	-0.115171	-0.296679	-0.314514	-0.359433	-0.0451442	-0.239697	0.329607	-0.00419399	0.3935	0.239638	0.0847681	0.336488	0.210628	0.329259	-0.00272375	0.273612	0.200049	0.514791	1.42879	0.0290797	1.53641	-0.0354564	0.975723	0.80625	0.0935304	0.0395888	1.02782	0.817247	0.0876469	0.0215257	1.01503	0.912864	0.0395938	0.0290099	1.02031	0.885212	0.0529527
EWH28780	1 pyridine nucleotide-disulfide oxidoreductase [Pseudomonas aeruginosa SG17M]	0.0585214	0.0833487	-0.0893435	0.0175089	-0.0375549	-0.112472	-0.0750132	0.0808689	0.0681028	-0.100127	0.0162815	0.0668853	0.00689177	-0.0799441	-0.00205567	0.0344433	-0.0432933	-0.00442501	0.0706527	0.0134045	-0.0975881	-0.0045103	-0.0195645	0.98653	0.790003	0.102371	0.00122739	1.00085	0.988409	0.00506315	0.00245463	1.0017	0.971788	0.0124287	0.0925221	1.06623	0.305087	0.515576	0.00236934	1.00164	0.972	0.0123336
EWH27333	1 hypothetical protein Z695_0108390 [Pseudomonas aeruginosa SG17M]	-0.0116005	0.0157579	-0.0149291	-0.00359057	0.0215922	0.0744505	0.0480213	-0.0613018	-0.0958619	-0.0322184	-0.0631274	0.0049566	0.0923581	0.0547642	0.050693	-0.011318	0.0301071	0.00939456	-0.115181	-0.0519113	0.0141815	-0.0509701	0.0542836	1.03834	0.115859	0.936072	0.0595368	1.04213	0.0458588	1.33858	0.101663	1.07301	0.0873209	1.05888	-0.0516119	0.964858	0.11414	0.942561	0.0412984	1.02904	0.336103	0.473527
EWH25476	1 cell division protein FtsY [Pseudomonas aeruginosa SG17M]	-0.00117199	-0.032327	-0.0406292	-0.0247094	-0.0324811	0.040781	0.00414996	-0.0133966	-0.037857	-0.0173513	-0.0228683	0.0307754	0.0558103	0.0465441	0.0443766	-0.00917824	-0.0212035	-0.0151909	0.0353033	0.0291081	0.0159169	0.0267761	0.069086	1.04905	0.00796315	2.09892	-0.00184113	0.998725	0.903114	0.0442573	0.0176005	1.01227	0.13069	0.883757	-0.0288594	0.980195	0.425812	0.370782	0.0595675	1.04215	0.0106912	1.97097
EWH24119	1 hypothetical protein Z695_0123810 [Pseudomonas aeruginosa SG17M]	0.054044	0.0305662	0.0340666	0.0395589	0.00178394	-0.0459585	-0.0220873	0.00745882	0.087406	-0.0431738	0.0172303	-0.030295	-0.0218295	0.0416821	-0.0034808	0.00129317	0.0311597	0.0162264	0.064754	-0.0120467	-0.00114772	0.0171865	-0.0430397	0.970608	0.145604	0.836826	0.0223286	1.0156	0.594947	0.225522	-0.0206673	0.985777	0.565513	0.247557	0.0616462	1.04366	0.054968	1.25989	-0.0197072	0.986433	0.574365	0.240812
EWH24439	1 thiosulfate sulfurtransferase [Pseudomonas aeruginosa SG17M]	-0.111639	0.071892	-0.0790074	-0.039585	0.147701	-0.226631	-0.0394652	0.123231	0.271233	-0.104455	0.0966696	-0.191514	-0.0505595	0.0741104	-0.0559876	0.130934	0.0598113	0.0953726	-0.0132009	0.194716	-0.162568	0.00631575	-0.0164027	0.988695	0.871707	0.0596295	-0.136255	0.909878	0.330156	0.481281	-0.0623034	0.957734	0.65416	0.184316	-0.000119799	0.999917	0.999441	0.000242991	-0.15136	0.900401	0.236395	0.626362
EWH25162	1 ATPase AAA [Pseudomonas aeruginosa SG17M]	-0.345129	-0.504754	-0.000209005	-0.283364	-0.583177	0.0170701	-0.283053	-0.51691	-0.552121	-0.0523121	-0.373781	0.368987	0.0906187	0.347494	0.269033	0.00570015	0.279938	0.142819	0.289176	-0.0465625	0.337764	0.193459	0.552397	1.46652	0.0335164	1.47474	0.0904173	1.06468	0.701299	0.154097	0.0755742	1.05378	0.641553	0.192767	-0.000310461	0.999785	0.999226	0.000336187	0.126214	1.09143	0.472991	0.325147
EWH24415	1 DNA helicase [Pseudomonas aeruginosa SG17M]	-0.107541	-0.0453278	-0.0629388	-0.0719358	0.0293153	0.161509	0.0954122	-0.0197436	0.0981594	0.0303393	0.0362517	-0.140254	-0.137971	0.0147895	-0.0878116	-0.0486654	-0.0249785	-0.0368219	0.057465	-0.0441558	0.139406	0.0509052	-0.0158758	0.989056	0.785468	0.104871	-0.108188	0.927753	0.0496062	1.30446	-0.138717	0.908327	0.133456	0.874663	-0.167348	0.890478	0.0551598	1.25838	-0.0509897	0.965274	0.500927	0.300225
EWH24661	1 C4-dicarboxylate ABC transporter [Pseudomonas aeruginosa SG17M]	-0.0420827	0.0880467	-0.00533879	0.0135417	0.221874	-0.118008	0.0519331	-0.229747	0.107486	0.0105215	-0.0372462	0.248719	0.0181794	-0.268572	-0.00055789	0.0569561	-0.067902	-0.00547294	-0.194979	0.306572	0.0688644	0.0601525	-0.0140996	0.990275	0.931698	0.0307249	0.0507879	1.03583	0.661119	0.17972	-0.0607104	0.958792	0.785143	0.105051	-0.0383914	0.97374	0.796336	0.0989037	0.00491505	1.00341	0.981818	0.00796913
EWH25394	1 agmatine deiminase [Pseudomonas aeruginosa SG17M]	-0.022544	-0.0378139	-0.168182	-0.0761799	0.0479786	-0.0615897	-0.00680558	-0.0185506	0.0644146	-0.0911126	-0.0150829	0.0888034	0.0216926	-0.134618	-0.00804077	0.120259	-0.0677551	0.0262518	0.286794	0.0831514	0.093561	0.154502	0.0681391	1.04836	0.446137	0.350531	-0.061097	0.958535	0.396844	0.40138	-0.162543	0.893449	0.157544	0.802599	-0.0693743	0.953051	0.408048	0.389289	-0.0342926	0.97651	0.776619	0.109792
EWH23928	1 conjugal transfer protein [Pseudomonas aeruginosa SG17M]	0.0126419	-5.70764e-05	0.00595389	0.00617956	-0.0785338	0.0642691	-0.00713235	-0.18039	-0.113254	-0.0487439	-0.114129	0.21354	0.171598	0.142585	0.175908	-0.0101378	-0.0220419	-0.0160899	-0.108649	-0.0671726	-0.0373861	-0.0710691	0.169728	1.12485	0.00125491	2.90139	0.120309	1.08697	0.034483	1.46239	0.246977	1.18672	0.00106711	2.97179	0.0133119	1.00927	0.81933	0.086541	0.191998	1.14234	0.00569623	2.24441
EWH25558	1 cold-shock protein [Pseudomonas aeruginosa SG17M]	-0.191464	-0.269487	-0.00833778	-0.156429	0.0409136	0.0506864	0.0458	0.0542544	0.0702799	-0.0344483	0.0300287	-0.125186	-0.19643	-0.0680259	-0.129881	-0.000481319	0.04988	0.0246993	0.0602131	0.0807726	0.0214886	0.0541581	0.0265489	1.01857	0.772562	0.112066	-0.186458	0.87876	0.0905563	1.04308	-0.184039	0.880235	0.0109222	1.96169	-0.202229	0.869206	0.136311	0.86547	-0.15458	0.898394	0.0575753	1.23976
EWH23890	1 DNA-directed RNA polymerase subunit beta [Pseudomonas aeruginosa SG17M]	0.0771361	0.0631065	-0.00961861	0.0435413	0.00994614	-0.0399812	-0.0150175	0.0489524	0.0186376	0.00103395	0.0228747	0.00939515	0.032189	-0.00947824	0.010702	-0.0247898	-0.088906	-0.0568479	-0.0332066	-0.00999222	-0.0727555	-0.0386514	-0.0328394	0.977495	0.327457	0.484846	0.0206667	1.01443	0.532781	0.273452	0.0493534	1.0348	0.0875656	1.05767	0.0585589	1.04142	0.233753	0.631243	0.0675499	1.04794	0.0985606	1.0063
EWH25142	1 hypothetical protein Z695_0129230 [Pseudomonas aeruginosa SG17M]	-0.129774	-0.229836	-0.0515115	-0.13704	-0.398213	-0.36018	-0.379196	-0.324148	-0.170422	-0.0981431	-0.197571	0.451859	0.106943	0.104143	0.220982	0.138539	0.0125485	0.0755436	0.498313	0.0722698	0.0154699	0.195351	0.358022	1.28167	0.0472821	1.3253	0.0605307	1.04285	0.512365	0.290421	0.0256311	1.01792	0.899813	0.0458476	0.242156	1.18276	0.0379506	1.42078	0.145438	1.10607	0.42063	0.3761
EWH28509	1 dehydrogenase [Pseudomonas aeruginosa SG17M]	-0.0111335	-0.0310708	0.142858	0.0335511	0.123102	0.055865	0.0894837	0.0201497	0.177145	-0.0367581	0.0535122	-0.00220073	-0.0740315	0.00509093	-0.0237138	0.00876024	-0.0695159	-0.0303778	0.0161376	-0.0287127	-0.224595	-0.0790567	-0.0572649	0.961084	0.397316	0.400864	-0.0199611	0.986259	0.824512	0.083803	0.0553429	1.03911	0.517701	0.285921	-0.0559326	0.961972	0.511182	0.291424	0.00666402	1.00463	0.88858	0.0513032
EWH29797	1 glutamate-1-semialdehyde 2,1-aminomutase [Pseudomonas aeruginosa SG17M]	-0.111639	-0.035025	-0.00678616	-0.0511499	-0.0134048	0.0533432	0.0199692	-0.0589678	-0.0352638	0.0813589	-0.0042909	0.045251	-0.00721662	0.00591669	0.0146504	0.0480563	0.0398041	0.0439302	0.043322	0.0891816	-0.0290591	0.0344815	0.0658003	1.04667	0.133829	0.873451	-0.046859	0.968042	0.430527	0.366	-0.0198311	0.986348	0.628064	0.201996	-0.0711191	0.951899	0.231073	0.636251	-0.0292798	0.979909	0.249991	0.602075
EWH25837	1 hypothetical protein Z695_0100345 [Pseudomonas aeruginosa SG17M]	-0.00678105	-0.0565156	0.00477335	-0.0195078	-0.0338167	0.0197671	-0.00702483	-0.00680846	-0.02705	-0.0195455	-0.0178013	-0.0658011	-0.0483109	0.117731	0.00120627	0.0334202	0.14298	0.0882	0.0914526	0.04374	-0.0347242	0.0334895	0.020714	1.01446	0.752915	0.123254	-0.00170644	0.998818	0.935163	0.0291127	-0.0322832	0.977871	0.664615	0.17743	-0.0124829	0.991385	0.717832	0.143977	-0.0869937	0.941483	0.385442	0.414041
EWH24241	1 molecular chaperone DnaJ [Pseudomonas aeruginosa SG17M]	0.140844	0.10242	0.0345144	0.0925926	0.0627701	-0.00133866	0.0307157	0.0820392	0.0484608	-0.134038	-0.00117917	-0.026165	0.0358991	-0.132497	-0.040921	-0.0129685	-0.137871	-0.0754199	0.0218447	-0.0650099	-0.032211	-0.0251254	-0.133514	0.911609	0.0833785	1.07895	0.0937717	1.06716	0.273734	0.562672	-0.0157956	0.989111	0.789361	0.102725	0.0618768	1.04382	0.277095	0.557371	0.034499	1.0242	0.690825	0.160632
EWH24622	1 peptidase S41 [Pseudomonas aeruginosa SG17M]	-0.00476639	0.00616906	-0.044435	-0.0143441	-0.042711	0.0613399	0.00931443	0.0575575	0.081791	0.000644663	0.0466644	0.0275059	0.0589065	-0.0477522	0.0128868	0.0267627	-0.0211224	0.00282014	0.0182863	-0.0252841	0.0516486	0.0148836	0.0272309	1.01905	0.482132	0.316834	-0.0610085	0.958594	0.099378	1.00271	-0.00199682	0.998617	0.961322	0.0171313	-0.0236585	0.983735	0.624809	0.204253	0.0100666	1.007	0.835865	0.0778641
EWH28283	1 isocitrate dehydrogenase [Pseudomonas aeruginosa SG17M]	0.124865	0.059374	-0.139561	0.0148926	0.0354145	-0.10903	-0.0368078	0.120387	0.109223	-0.0690147	0.0535318	0.0813579	0.0616865	-0.0733821	0.0232208	0.0297217	-0.0897251	-0.0300017	0.0470141	0.00160358	-0.00106078	0.0158523	0.00832822	1.00579	0.933094	0.0300746	-0.0386392	0.973573	0.720013	0.14266	0.0073685	1.00512	0.892265	0.0495062	0.0517003	1.03649	0.68578	0.163815	0.0532225	1.03758	0.538955	0.268448
EWH25536	1 adenosylhomocysteinase [Pseudomonas aeruginosa SG17M]	0.0664468	0.0745687	-0.0677512	0.0244214	-0.00333578	0.0406208	0.0186425	0.0068159	0.0962818	0.0595951	0.0542309	-0.0407581	0.0451631	0.0315989	0.0120013	0.00982295	-0.0741427	-0.0321599	-0.0396743	-0.0511167	0.00358621	-0.0290683	-0.0124201	0.991428	0.827176	0.0824023	-0.0298095	0.97955	0.603507	0.219317	0.0410696	1.02888	0.261554	0.582439	0.00577891	1.00401	0.931377	0.0308743	0.0441612	1.03108	0.412548	0.384525
EWH25824	1 hypothetical protein Z695_0100275 [Pseudomonas aeruginosa SG17M]	-0.182642	-0.249836	-0.0367854	-0.156421	-0.265479	-0.00670939	-0.136094	-0.22598	-0.273627	-0.000786378	-0.166798	0.156283	0.0265373	0.265441	0.14942	0.0340268	0.180403	0.107215	0.191724	-0.00917306	0.238419	0.140323	0.305841	1.23614	0.030652	1.51354	0.0103768	1.00722	0.926059	0.0333612	0.00909695	1.00633	0.933643	0.0298193	-0.0203268	0.986009	0.882145	0.0544598	0.0422057	1.02969	0.713393	0.146671
EWH24757	1 porphobilinogen deaminase [Pseudomonas aeruginosa SG17M]	-0.094802	-0.0364525	-0.0398041	-0.0570195	0.242114	-0.0664808	0.0878166	0.10314	0.15705	0.0266082	0.0955996	-0.0514358	0.00252555	0.207161	0.0527503	0.210036	0.19078	0.200408	0.0142201	0.0916547	-0.0759181	0.00998553	0.10977	1.07906	0.246839	0.607586	-0.152619	0.899616	0.02261	1.6457	0.0427648	1.03009	0.66773	0.175399	-0.144836	0.904482	0.305737	0.514652	-0.147658	0.902715	0.243297	0.613863
EWH27300	1 dihydrodipicolinate synthase [Pseudomonas aeruginosa SG17M]	0.134922	0.0805833	0.102903	0.106136	0.00603853	-0.367758	-0.18086	0.176961	-0.137086	-0.0567955	-0.00564016	0.165479	0.0765901	0.0394719	0.093847	-0.0357895	-0.117102	-0.0764458	-0.107482	-0.0371633	-0.477804	-0.207483	-0.0122891	0.991518	0.77708	0.109534	0.111776	1.08056	0.306835	0.513096	0.30133	1.23228	0.100594	0.997429	0.286996	1.2201	0.134236	0.872131	0.170293	1.12529	0.0582133	1.23498
EWH24203	1 molecular chaperone DnaK [Pseudomonas aeruginosa SG17M]	-0.0574388	-0.00209878	-0.131828	-0.0637887	0.1011	-0.155273	-0.0270862	0.00444978	-0.0207867	-0.0337164	-0.0166844	0.154797	0.0236276	-0.0485841	0.0432803	0.134219	0.0497388	0.0919788	0.109628	0.184947	-0.164542	0.0433439	0.107069	1.07704	0.202934	0.692644	-0.0471042	0.967877	0.295988	0.528726	-6.36585e-05	0.999956	0.999608	0.000170355	-0.0367024	0.974881	0.754563	0.122304	-0.0486985	0.966808	0.598821	0.222703
EWH28752	1 3-oxoacyl-ACP synthase [Pseudomonas aeruginosa SG17M]	-0.128677	-0.0294382	-0.00530989	-0.0544751	0.00741816	0.0298392	0.0186287	-0.123546	0.0025482	-0.0031942	-0.0413974	0.186125	0.0701125	-0.0406968	0.0718469	-0.024098	-0.0518686	-0.0379833	0.121941	0.106409	0.12927	0.119206	0.126322	1.09151	0.16999	0.769576	-0.0130777	0.990976	0.826241	0.0828932	-0.0473596	0.967706	0.511667	0.291012	-0.0731038	0.950591	0.235813	0.627432	0.10983	1.0791	0.287632	0.541163
EWH30061	1 50S ribosomal protein L5 [Pseudomonas aeruginosa SG17M]	0.000976195	-0.0310612	-0.0992598	-0.0431149	-0.0214832	0.0531179	0.0158173	0.0575583	0.140641	-0.0145575	0.061214	-0.0312917	-0.0133962	-0.0294128	-0.0247003	0.012824	-0.0266267	-0.00690134	0.0457343	0.0302087	0.035348	0.037097	0.0184147	1.01285	0.57371	0.241307	-0.104329	0.930238	0.123999	0.906583	-0.0617972	0.95807	0.00105951	2.97489	-0.0589322	0.959974	0.300485	0.522177	-0.0177989	0.987739	0.357925	0.446207
EWH25073	1 DNA polymerase III subunit beta [Pseudomonas aeruginosa SG17M]	-0.000587246	0.111662	-0.0817294	0.00978169	0.000134321	0.0506088	0.0253716	-0.0457769	-0.0124402	0.000145505	-0.0193572	-0.0933161	0.0190816	-0.0315041	-0.0352462	0.000745469	-0.00945579	-0.00435516	0.0280089	-0.0261883	0.0920518	0.0312908	-0.0450279	0.969271	0.525422	0.279492	0.0291389	1.0204	0.640203	0.193682	-0.066537	0.954927	0.231106	0.636189	-0.0155899	0.989252	0.848223	0.07149	-0.030891	0.978816	0.516514	0.286918
EWH25885	1 cytochrome C [Pseudomonas aeruginosa SG17M]	-0.0439591	-0.0357276	-0.028511	-0.0360659	0.0426282	-0.0267304	0.00794892	-0.106183	-0.00402816	-0.00334127	-0.0378508	-0.00190591	0.0145177	0.0612835	0.0246318	-0.0714486	0.0668946	-0.00227702	0.0168558	-0.0352018	0.168093	0.0499156	0.0606977	1.04297	0.0354924	1.44986	0.00178488	1.00124	0.961171	0.0171991	-0.0252839	0.982627	0.712288	0.147345	-0.0440148	0.969952	0.195095	0.709755	0.0269088	1.01883	0.669376	0.17433
EWH29954	1 tyrosine--tRNA ligase [Pseudomonas aeruginosa SG17M]	0.139036	-0.0532517	-0.21237	-0.0421954	0.0235539	-0.0440255	-0.0102358	0.0637288	0.104516	-0.21988	-0.0172118	0.127524	0.184058	-0.113635	0.0659822	0.155531	-0.171776	-0.00812275	0.198268	0.217541	-0.0881503	0.10922	0.108178	1.07787	0.472646	0.325464	-0.0249835	0.982832	0.870663	0.0601497	-0.0432374	0.970475	0.764024	0.116893	-0.0319596	0.978091	0.826287	0.0828692	0.0741049	1.05271	0.691703	0.160081
EWH24530	1 pilus assembly protein PilP [Pseudomonas aeruginosa SG17M]	-0.134204	-0.0172056	-0.00201463	-0.0511414	-0.0605135	-0.0127798	-0.0366467	0.0349203	-0.0594344	0.109854	0.0284467	-0.0523335	-0.0419006	0.149902	0.018556	0.00486762	0.0848962	0.0448819	-0.261977	-0.119062	0.0344831	-0.115518	0.0696975	1.0495	0.421436	0.375269	-0.0795881	0.946328	0.283905	0.546826	0.134075	1.09739	0.28201	0.549736	-0.0144948	0.990003	0.814989	0.0888485	-0.0263259	0.981918	0.788872	0.102994
EWH29406	1 sodium:alanine symporter [Pseudomonas aeruginosa SG17M]	0.0974681	-0.0424385	-0.0478156	0.0024047	0.0669307	0.0148869	0.0409088	0.106624	0.0627879	0.00805938	0.059157	0.161563	0.0304806	-0.0611526	0.0436305	-0.00626112	-0.142263	-0.0742619	0.0195872	-0.0335767	0.00979356	-0.00139864	0.0412258	1.02899	0.634484	0.19758	-0.0567523	0.961426	0.363925	0.438988	0.0450291	1.0317	0.536396	0.270515	-0.0385041	0.973664	0.591966	0.227703	0.117892	1.08515	0.313712	0.503469
EWH24736	1 thioredoxin [Pseudomonas aeruginosa SG17M]	-0.227587	-0.150764	-0.0314443	-0.136598	0.386553	-0.0825487	0.152002	0.0192249	0.284131	-0.154324	0.0496773	-0.025515	-0.0523615	0.00873296	-0.0230479	0.21646	0.175188	0.195824	0.108584	0.260663	-0.111091	0.086052	0.113551	1.08189	0.130121	0.885651	-0.186276	0.878872	0.253189	0.596556	-0.1091	0.927166	0.374864	0.426127	-0.288601	0.818696	0.225542	0.646773	-0.218872	0.859237	0.00414775	2.38219
EWH24943	1 hypothetical protein Z695_0128175 [Pseudomonas aeruginosa SG17M]	-0.132412	-0.203581	-0.139653	-0.158548	-0.230096	-0.0833381	-0.156717	-0.157259	-0.174628	-0.0399704	-0.123953	0.193904	0.0621019	0.133707	0.129904	0.0981676	0.142164	0.120166	0.172077	0.0716911	0.121533	0.121767	0.288453	1.22133	0.00287169	2.54186	-0.0345959	0.976305	0.510569	0.291946	0.00813728	1.00566	0.873258	0.0588572	-0.00183121	0.998732	0.978291	0.00953178	0.00973841	1.00677	0.862985	0.0639969
EWH27166	1 CysB family transcriptional regulator [Pseudomonas aeruginosa SG17M]	0.0175635	0.089718	0.0199961	0.0424259	0.0110337	0.0603398	0.0356868	0.00809782	-0.0471287	0.0780074	0.0129922	-0.0496727	-0.0389865	0.182702	0.0313474	-0.0731673	0.0570946	-0.00803634	-0.0814484	-0.0372884	-0.0440103	-0.054249	-0.0110784	0.99235	0.89571	0.0478326	0.0294337	1.02061	0.533509	0.272858	0.0855965	1.06113	0.328467	0.483508	0.00673911	1.00468	0.862101	0.0644417	0.0393838	1.02767	0.742183	0.129489
EWH24928	1 aspartate ammonia-lyase [Pseudomonas aeruginosa SG17M]	0.217461	0.116854	-0.0804348	0.0846268	0.0193124	-0.0368064	-0.008747	0.0687527	-0.0658704	-0.0391316	-0.0120831	0.0525555	0.108768	-0.0218647	0.0464862	-0.0316126	-0.10614	-0.0688762	-0.00843356	-0.0145211	-0.1613	-0.061418	-0.0381406	0.973909	0.70951	0.149041	0.0967099	1.06933	0.373791	0.427371	0.107904	1.07766	0.160253	0.795195	0.0933738	1.06686	0.475816	0.322561	0.115362	1.08325	0.132355	0.87826
EWH26593	1 potassium transporter KefB [Pseudomonas aeruginosa SG17M]	-0.0331785	0.0978759	-0.0595922	0.00170174	0.0392025	-0.000247297	0.0194776	0.0135933	0.0435009	-0.0620558	-0.00165386	0.086464	0.0480391	-0.0427615	0.0305805	0.0177855	0.0125573	0.0151714	0.0520536	0.0251693	0.00870552	0.0286428	0.0288788	1.02022	0.665373	0.176935	0.0033556	1.00233	0.956595	0.0192721	0.00193774	1.00134	0.963992	0.0159266	-0.0177759	0.987754	0.800908	0.0964172	0.0154091	1.01074	0.775949	0.110167
EWH25368	1 4-aminobutyrate aminotransferase [Pseudomonas aeruginosa SG17M]	-0.000930915	0.0638692	-0.13685	-0.0246371	-0.00860346	-0.0384156	-0.0235096	-0.0482518	0.0104941	0.0201675	-0.00586339	-0.003835	-0.0361022	0.0633533	0.00780536	0.0421159	0.0397393	0.0409276	-0.112118	0.0246354	0.00484035	-0.0275474	0.0324425	1.02274	0.648788	0.187897	-0.0187737	0.987071	0.780165	0.107813	0.0353527	1.02481	0.532089	0.274015	-0.00112759	0.999219	0.989258	0.00469063	-0.0331223	0.977303	0.445712	0.350946
EWH29541	1 XRE family transcriptional regulator [Pseudomonas aeruginosa SG17M]	0.248443	0.188815	-0.0211216	0.138712	0.099202	-0.0424267	0.0283876	0.139183	0.0319026	-0.0586344	0.0374837	0.0989199	0.0344128	-0.112277	0.00701872	0.0290194	-0.140261	-0.0556208	-0.0389985	-0.00964526	-0.140747	-0.0631303	-0.131693	0.912759	0.26978	0.56899	0.101228	1.07269	0.367622	0.434599	0.070149	1.04983	0.397082	0.401119	0.110325	1.07947	0.418786	0.378007	0.0626395	1.04437	0.583997	0.233589
EWH27206	1 peptidylprolyl isomerase [Pseudomonas aeruginosa SG17M]	-0.137009	0.0244067	-0.0844868	-0.0656962	0.212805	-0.313544	-0.0503695	-0.0460871	0.124282	0.0182594	0.0321515	0.033342	-0.0906733	-0.00568842	-0.0210066	0.0678819	0.111007	0.0894446	0.071034	0.0641458	-0.232858	-0.0325593	0.0446897	1.03146	0.497747	0.302991	-0.0978477	0.934426	0.227756	0.64253	0.0115527	1.00804	0.918955	0.0367059	-0.0153268	0.989433	0.94525	0.0244532	-0.110451	0.926298	0.113836	0.943719
EWH25982	1 fumarate hydratase [Pseudomonas aeruginosa SG17M]	0.149179	0.0885522	-0.158397	0.0264446	0.112266	-0.160263	-0.0239984	0.160194	0.123984	-0.0911731	0.0643349	0.0315335	0.0720282	-0.133787	-0.0100749	0.0208657	-0.092978	-0.0360562	0.0587429	0.0362502	-0.0541982	0.0135983	-0.0365195	0.975004	0.763118	0.117409	-0.0378903	0.974078	0.772504	0.112099	-0.0236732	0.983725	0.758135	0.120253	0.050443	1.03558	0.770899	0.113003	0.0259812	1.01817	0.795303	0.0994675
EWH24239	1 carbamoyl phosphate synthase small subunit [Pseudomonas aeruginosa SG17M]	0.120549	0.0866948	-0.0281597	0.0596946	0.0700108	0.0126263	0.0413185	0.0184717	0.0510167	0.0512541	0.0402475	0.0410172	0.0517894	0.045915	0.0462405	-0.0288803	0.0675227	0.0193212	-0.0288678	-0.028419	0.00826546	-0.0163404	-0.0134541	0.990718	0.780357	0.107707	0.0194471	1.01357	0.696046	0.157362	0.062581	1.04433	0.00786772	2.10415	0.0183761	1.01282	0.78596	0.1046	0.0269194	1.01883	0.510522	0.291985
EWH29366	1 glutamate synthase [Pseudomonas aeruginosa SG17M]	0.0741803	0.00387732	-0.214838	-0.0455935	-0.0753454	0.055896	-0.00972474	0.0218067	0.0252365	0.00902436	0.0186892	-0.158303	-0.14187	-0.118443	-0.139539	0.0231821	-0.0113565	0.00591278	0.144979	0.0374681	0.0275279	0.0699918	-0.0939451	0.936957	0.344831	0.462394	-0.0642827	0.956421	0.501735	0.299526	-0.20953	0.864819	0.00598176	2.22317	-0.0358687	0.975444	0.788805	0.10303	-0.145451	0.904096	0.00514755	2.2884
EWH29494	1 hypothetical protein Z695_0120125 [Pseudomonas aeruginosa SG17M]	-0.190605	-0.247169	-0.062844	-0.166873	-0.345383	-0.135404	-0.240393	-0.248905	-0.369086	-0.0148987	-0.210963	0.20385	0.0610682	0.32254	0.195819	-0.00485489	0.232376	0.11376	0.16931	-0.0202765	0.244095	0.131043	0.362692	1.28582	0.017665	1.75289	0.0440907	1.03103	0.726343	0.138858	0.0647763	1.04592	0.584654	0.233101	0.0735207	1.05228	0.535119	0.27155	0.082059	1.05853	0.577327	0.238578
EWH28942	1 30S ribosomal protein S1 [Pseudomonas aeruginosa SG17M]	0.0774071	0.0533711	0.0145974	0.0484585	-0.0303274	0.0374114	0.00354197	0.0338503	-0.00817853	-0.00888248	0.00559644	0.0256674	0.0410963	-0.0177073	0.0163521	-0.00956993	-0.0603026	-0.0349363	-0.0244138	-0.0365058	-0.00580636	-0.022242	-0.0321064	0.977991	0.274696	0.561148	0.0428621	1.03016	0.137331	0.862231	0.0385941	1.02711	0.122201	0.912925	0.0449166	1.03162	0.284712	0.545594	0.0512884	1.03619	0.181155	0.741949
EWH24603	1 GTP-binding protein TypA [Pseudomonas aeruginosa SG17M]	-0.00677757	0.022984	-0.0999953	-0.0279296	0.078893	-0.0573238	0.0107846	0.0303159	0.0616181	0.046966	0.0463	-0.0069652	3.29551e-05	0.00615988	-0.000257454	0.0272323	0.00688021	0.0170563	0.0213994	0.0291215	0.0164736	0.0223315	0.0276722	1.01937	0.498669	0.302188	-0.0742296	0.949849	0.123421	0.908612	-0.022589	0.984464	0.0129023	1.88933	-0.0387142	0.973522	0.617531	0.209341	-0.0173137	0.988071	0.150941	0.821193
EWH26864	1 mucoidy inhibitor A [Pseudomonas aeruginosa SG17M]	0.0265901	-0.0574219	0.0724517	0.0138733	-0.155342	-0.0312149	-0.0932784	-0.0868478	-0.12093	-0.00189538	-0.0698909	0.0785641	0.0104525	0.1669	0.0853055	0.0220766	0.128065	0.0750709	-0.00297518	-0.0169691	0.17236	0.0508052	0.0714323	1.05076	0.293604	0.532238	0.0837642	1.05978	0.182161	0.739545	0.0345004	1.0242	0.673018	0.171973	0.107152	1.0771	0.210376	0.677003	0.0102346	1.00712	0.893868	0.0487265
EWH24141	1 aldehyde dehydrogenase [Pseudomonas aeruginosa SG17M]	0.102752	-0.0586585	-0.243388	-0.0664316	0.0372506	-0.013154	0.0120483	-0.0529145	-0.128858	-0.177124	-0.119632	0.0161297	0.00293602	-0.0388311	-0.00658848	-0.0351354	-0.0218948	-0.0285151	0.146625	0.0637866	0.0644238	0.0916119	0.0598431	1.04235	0.586666	0.231609	0.0532007	1.03756	0.64312	0.191708	-0.0982004	0.934198	0.0377231	1.42339	-0.0784798	0.947055	0.589875	0.22924	0.0219266	1.01531	0.391394	0.407386
EWH24042	1 GTPase CgtA [Pseudomonas aeruginosa SG17M]	0.0548603	-0.121518	-0.0454266	-0.0373616	-0.0306326	-0.0208838	-0.0257582	0.0813648	0.0816156	0.148827	0.103936	-0.155756	-0.0702455	-0.0725986	-0.0995335	-0.0107732	-0.0433589	-0.0270661	-0.00405364	0.0417226	0.0596001	0.032423	-0.0621719	0.957821	0.34636	0.460472	-0.141297	0.906703	0.0644817	1.19056	-0.131957	0.912593	0.0176725	1.7527	-0.0116034	0.991989	0.871715	0.0596253	-0.0724674	0.95101	0.15468	0.810566
EWH27200	1 bifunctional aconitate hydratase 2/2-methylisocitrate dehydratase [Pseudomonas aeruginosa SG17M]	0.0687003	0.0852186	-0.11747	0.0121496	0.0171801	-0.113736	-0.048278	0.08906	0.0118546	-0.0319028	0.0230039	0.0754561	0.0716781	-0.064501	0.0275444	0.0279319	-0.116743	-0.0444057	0.086295	-0.0172072	-0.0782753	-0.0030625	0.0153948	1.01073	0.856137	0.0674568	-0.0108543	0.992505	0.890455	0.0503879	0.0306069	1.02144	0.669379	0.174328	0.0604276	1.04277	0.577642	0.238341	0.0719501	1.05114	0.435988	0.360526
EWH27225	1 hypothetical protein Z695_0107780 [Pseudomonas aeruginosa SG17M]	-0.151753	-0.0520949	0.0789203	-0.0416426	0.00543273	0.0158036	0.0106182	-0.0441389	-0.0285292	-0.0929954	-0.0552212	-0.0273426	0.0690277	-0.00443102	0.012418	0.00811547	0.0123511	0.0102333	-0.0666535	0.0790596	0.00201796	0.00480803	0.0540606	1.03818	0.499221	0.301707	0.0135786	1.00946	0.854744	0.0681637	0.00760998	1.00529	0.888926	0.0511344	-0.0522608	0.964424	0.587616	0.230906	0.00218475	1.00152	0.957272	0.0189646
EWH24416	1 50S ribosomal protein L9 [Pseudomonas aeruginosa SG17M]	0.0328246	-0.00525917	-0.0259977	0.000522582	0.0653155	-0.0288924	0.0182115	0.0943575	0.107456	-0.00442891	0.065795	-0.0211488	0.0294685	-0.0615885	-0.0177563	-0.0181614	-0.0814388	-0.0498001	0.00588956	0.0622847	-0.0220824	0.015364	-0.0182789	0.98741	0.592534	0.227287	-0.0652724	0.955765	0.172005	0.76446	-0.0331202	0.977304	0.41183	0.385283	-0.017689	0.987814	0.699062	0.155484	0.0320439	1.02246	0.495157	0.305257
EWH27092	1 methylthioribulose-1-phosphate dehydratase [Pseudomonas aeruginosa SG17M]	-0.0628039	-0.0809435	-0.0338364	-0.0591946	0.0484067	-0.12887	-0.0402316	0.00412572	0.0185046	-0.00932247	0.00443596	-0.0341229	0.0734835	-0.0661355	-0.00892498	-0.0112773	-0.0324913	-0.0218843	0.104944	0.0595796	-0.195147	-0.010208	0.0502696	1.03546	0.320823	0.493734	-0.0636305	0.956853	0.0160962	1.79328	0.00128306	1.00089	0.990612	0.00409658	-0.018963	0.986942	0.799603	0.0971256	0.0129593	1.00902	0.829155	0.0813643
EWH26218	1 thioredoxin reductase [Pseudomonas aeruginosa SG17M]	-0.0232767	0.0210692	0.0433719	0.0137215	-0.0280089	0.228346	0.100169	-0.0475937	0.0257583	0.147196	0.0417868	0.0458369	-0.0339664	-0.112765	-0.0336315	0.0365141	0.0254916	0.0310029	0.0720509	-0.160707	-0.0154842	-0.0347136	-0.0473529	0.96771	0.395507	0.402846	-0.0280654	0.980735	0.664724	0.177359	0.00108209	1.00075	0.990088	0.0043262	-0.0864473	0.941839	0.446108	0.35056	-0.0646343	0.956188	0.355108	0.449639
EWH24775	1 diaminopimelate epimerase [Pseudomonas aeruginosa SG17M]	-0.0928296	-0.0532042	-0.124698	-0.0902439	0.0419248	0.131082	0.0865032	-0.0167362	0.0225093	0.0268769	0.0108834	-0.0210472	0.0129698	0.0788788	0.0236005	-0.0216948	0.0484526	0.0133789	0.104364	-0.0126426	0.0341922	0.0419714	0.113844	1.08211	0.0337869	1.47125	-0.101127	0.932304	0.015328	1.81452	-0.0183709	0.987347	0.703414	0.152789	-0.176747	0.884695	0.0254771	1.59385	0.0102216	1.00711	0.83847	0.0765125
EWH24093	1 ferredoxin-NADP reductase [Pseudomonas aeruginosa SG17M]	0.0786601	-0.185867	0.0256793	-0.0271758	-0.0492886	0.210881	0.0807964	-0.0980538	0.00344508	0.0117606	-0.027616	-0.179259	-0.204392	-0.0557382	-0.146463	-0.0847141	0.164062	0.039674	0.0204585	-0.00151033	0.0525048	0.0238177	-0.119287	0.920642	0.268683	0.570759	0.000440203	1.00031	0.996256	0.00162907	-0.170281	0.88867	0.0247191	1.60697	-0.107972	0.927891	0.503498	0.298003	-0.186137	0.878956	0.18937	0.72269
EWH27830	1 TonB-dependent receptor [Pseudomonas aeruginosa SG17M]	-0.456492	-0.249023	0.437554	-0.0893201	-0.102621	0.0252043	-0.0387082	-0.142799	-0.437463	0.174986	-0.135092	-0.108778	0.439753	0.0159844	0.115653	0.278798	0.0582839	0.168541	-0.316627	0.443837	-0.321825	-0.0648719	0.204973	1.15266	0.553222	0.257101	0.0457718	1.03224	0.894126	0.0486014	0.180525	1.1333	0.584265	0.23339	-0.0506118	0.965527	0.89479	0.0482788	-0.052888	0.964005	0.832583	0.0795726
EWH26119	1 histidine kinase [Pseudomonas aeruginosa SG17M]	-0.140801	-0.0760481	0.0589147	-0.0526446	0.113323	-0.0549432	0.0291899	-0.0147609	0.00808476	-0.0188631	-0.00851309	0.0967911	0.0199942	-0.00169013	0.0383651	0.0751929	-0.0138956	0.0306486	0.0250485	0.101207	-0.107716	0.00618014	0.0910097	1.06512	0.239885	0.619997	-0.0441316	0.969873	0.498927	0.301963	0.0321849	1.02256	0.660499	0.180128	-0.0818346	0.944855	0.466985	0.330697	0.00771642	1.00536	0.889106	0.0510466
EWH28488	1 transaldolase [Pseudomonas aeruginosa SG17M]	-0.0886496	-0.0992844	0.00558265	-0.0607838	0.0282237	0.0274845	0.0278541	0.0316463	-0.0562497	0.0234398	-0.000387898	-0.0913938	-0.0273667	0.0800244	-0.012912	0.0543626	0.0837618	0.0690622	-0.0773795	-0.0202409	0.0396907	-0.0193099	0.0478717	1.03374	0.470292	0.327632	-0.0603959	0.959001	0.237746	0.623886	0.00639787	1.00444	0.920688	0.0358874	-0.0886379	0.94041	0.131466	0.881186	-0.0819742	0.944764	0.299355	0.523813
EWH29980	1 amidase [Pseudomonas aeruginosa SG17M]	-0.102098	0.00836057	-0.10267	-0.0654693	0.170821	0.0349282	0.102874	0.131422	0.171319	-0.0900245	0.0709055	0.0296086	-0.0639234	-0.000619615	-0.0116448	0.102266	-0.0227152	0.0397756	0.0547856	0.122641	-0.0591171	0.0394365	0.0538245	1.03801	0.307532	0.51211	-0.136375	0.909802	0.201332	0.696086	-0.0510813	0.965213	0.440854	0.355706	-0.168344	0.889864	0.0941052	1.02639	-0.0514204	0.964986	0.444896	0.351741
EWH27606	1 NADP-dependent oxidoreductase [Pseudomonas aeruginosa SG17M]	0.0706021	0.0838717	-0.151867	0.0008688	0.056772	-0.063594	-0.003411	0.121143	0.353958	-0.00666736	0.156145	0.0125869	0.0347318	-0.059608	-0.00409645	-0.0102761	-0.0386512	-0.0244637	0.013476	0.0734704	0.0434524	0.0434663	-0.00496525	0.996564	0.954397	0.020271	-0.155276	0.897961	0.299412	0.523731	-0.0475627	0.96757	0.226792	0.644373	0.0042798	1.00297	0.970995	0.0127832	0.0203672	1.01422	0.631406	0.199691
EWH25484	1 thiazole synthase [Pseudomonas aeruginosa SG17M]	0.023776	0.0314397	-0.0318024	0.00780441	0.115011	-0.0375854	0.038713	0.0672231	0.184905	-0.0249664	0.0757206	0.0392265	0.00674344	-0.0280901	0.00595994	-0.0412726	0.0494923	0.00410986	0.0278218	0.0734592	-0.0522265	0.0163515	-0.00184446	0.998722	0.950349	0.0221167	-0.0679162	0.954015	0.347884	0.458565	-0.0103916	0.992823	0.814867	0.0889133	-0.0309086	0.978804	0.654463	0.184115	0.00185008	1.00128	0.967723	0.0142491
EWH25463	1 gamma-glutamyltransferase [Pseudomonas aeruginosa SG17M]	0.125645	0.125786	0.15204	0.13449	0.0173515	0.0697186	0.043535	-0.249553	0.0019109	-0.107547	-0.118396	-0.121204	-0.0164174	-0.0535399	-0.0637203	-0.0371772	0.015671	-0.0107531	-0.0354843	0.159057	-0.00902209	0.0381834	-0.198211	0.871631	0.00341624	2.46645	0.252887	1.19159	0.0260772	1.58374	-0.101904	0.931803	0.209458	0.678904	0.0909552	1.06508	0.0274531	1.56141	-0.0529672	0.963952	0.317071	0.498844
EWH26335	1 aspartyl-tRNA synthetase [Pseudomonas aeruginosa SG17M]	0.0965459	0.0888649	-0.120922	0.0214963	-0.00837199	-0.0786204	-0.0434962	0.0767155	0.0642115	0.0210187	0.0539819	0.0105591	0.0208118	-0.0204099	0.0036537	-0.0157127	-0.0328148	-0.0242638	0.0271145	0.004203	0.0010982	0.0108052	-0.0178426	0.987709	0.817255	0.0876424	-0.0324856	0.977734	0.6802	0.167364	-0.00715153	0.995055	0.655478	0.183442	0.0649925	1.04608	0.54548	0.263222	0.0279175	1.01954	0.203399	0.691651
EWH26991	1 succinate dehydrogenase [Pseudomonas aeruginosa SG17M]	0.0777087	0.0566856	-0.0760893	0.019435	0.0408013	-0.0856756	-0.0224372	0.0843594	0.100537	-0.0682503	0.0388821	-0.0364817	-0.0379133	-0.0763232	-0.0502394	-0.00726838	-0.0628274	-0.0350479	0.0620163	-0.00796738	-0.0595801	-0.00184372	-0.0696744	0.952853	0.235	0.628931	-0.0194471	0.986611	0.800916	0.0964131	-0.0483957	0.967011	0.267199	0.573165	0.0418722	1.02945	0.628679	0.201571	-0.0151915	0.989525	0.609091	0.215318
EWH29419	1 uridylate kinase [Pseudomonas aeruginosa SG17M]	0.00233701	-0.0530539	0.00696542	-0.0145838	-0.0406677	0.0396233	-0.00052217	0.00195163	-0.0939637	-0.0403973	-0.0441364	0.0138398	-0.129922	-0.0766691	-0.0642505	-0.023991	-0.0137087	-0.0188498	-0.024804	-0.0340771	-0.00193108	-0.0202707	-0.0496667	0.96616	0.342699	0.465087	0.0295526	1.0207	0.431192	0.36533	-0.0439798	0.969975	0.364589	0.438196	-0.0140617	0.990301	0.741841	0.129689	-0.0454007	0.969021	0.464519	0.332996
EWH30069	1 30S ribosomal protein S19 [Pseudomonas aeruginosa SG17M]	-0.0248741	0.110076	-0.10605	-0.00694943	0.0732695	0.174553	0.123912	0.0635897	0.252241	0.0413477	0.11906	-0.0442448	-0.0248915	-0.0852187	-0.0514517	0.0391462	-0.109945	-0.0353994	0.125225	-0.0814892	0.0491988	0.0309781	-0.0445022	0.969624	0.534104	0.272375	-0.126009	0.916363	0.242287	0.61567	-0.0824298	0.944466	0.260401	0.584357	-0.130861	0.913286	0.240695	0.618533	-0.0160522	0.988935	0.806767	0.0932516
FliF-EWH26488	1 flagellar M-ring protein FliF [Pseudomonas aeruginosa SG17M]	0.32957	0.206805	0.181361	0.239245	-0.0929274	-0.0382627	-0.0655951	-0.138184	-0.231521	-0.15814	-0.175948	0.21705	0.227112	0.0669764	0.170379	-0.064032	-0.0770305	-0.0705313	-0.264542	-0.169567	-0.267774	-0.233961	-0.068866	0.953387	0.375368	0.425542	0.415193	1.33348	0.001522	2.81759	0.40434	1.32348	0.0026845	2.57114	0.30484	1.23528	0.0164625	1.78351	0.240911	1.18174	0.0369122	1.43283
EWH24094	1 C4-dicarboxylate ABC transporter [Pseudomonas aeruginosa SG17M]	-0.134147	0.0924058	0.18379	0.0473496	0.0427447	0.0783376	0.0605411	-0.194284	0.0723119	0.042211	-0.026587	-0.0405656	0.128884	-0.345076	-0.0855859	-0.0428677	0.0403555	-0.00125611	-0.261361	0.0678166	-0.0746337	-0.0893926	-0.132936	0.911974	0.47257	0.325534	0.0739366	1.05258	0.590665	0.228659	0.00380667	1.00264	0.983034	0.00743153	-0.0131915	0.990898	0.921186	0.0356525	-0.0843298	0.943223	0.67413	0.171256
EWH24234	1 RNA-binding protein [Pseudomonas aeruginosa SG17M]	0.12774	0.0886429	-0.0137272	0.067552	0.116705	-0.0699606	0.0233722	0.172582	0.139913	0.0173316	0.109942	-0.145674	-0.0334475	-0.113814	-0.0976455	-0.0599842	-0.0346869	-0.0473355	0.0375808	-0.0427719	0.0481347	0.0143145	-0.165197	0.891806	0.0372612	1.42874	-0.0423902	0.971045	0.539989	0.267615	-0.11196	0.92533	0.063803	1.19516	0.0441797	1.0311	0.651387	0.186161	-0.0503099	0.965729	0.33701	0.472357
EWH29642	1 S-adenosylmethionine tRNA ribosyltransferase [Pseudomonas aeruginosa SG17M]	-0.122682	-0.0157525	-0.068206	-0.0688801	-0.0581349	-0.0428092	-0.050472	0.0864774	-0.128451	-0.102267	-0.0480802	-0.101071	-0.0461497	0.0541498	-0.0310236	0.0204562	0.101405	0.0609308	0.0183144	-0.0400892	0.0854343	0.0212198	0.0378565	1.02659	0.528647	0.276834	-0.0207999	0.985686	0.79369	0.100349	-0.0522435	0.964435	0.419668	0.377094	-0.0184081	0.987322	0.678583	0.168397	-0.0919545	0.938251	0.257646	0.588977
EWH28282	1 isocitrate dehydrogenase [Pseudomonas aeruginosa SG17M]	0.0213723	0.016393	-0.067637	-0.00995722	0.0219659	-0.0426495	-0.0103418	0.0333	0.0106814	0.0132074	0.0190629	-0.0415745	0.0329494	0.00689915	-0.000575294	-0.011778	-0.0280545	-0.0199162	0.00890214	-0.0192995	0.0314636	0.00702208	0.00938192	1.00652	0.808307	0.0924239	-0.0290202	0.980086	0.38455	0.415047	-0.00759737	0.994748	0.787138	0.103949	0.000384583	1.00027	0.99363	0.00277536	0.0193409	1.0135	0.550399	0.259322
EWH25212	1 alkyl hydroperoxide reductase [Pseudomonas aeruginosa SG17M]	0.0440822	0.0138718	0.0518576	0.0366039	0.0471166	0.00953064	0.0283236	0.0208645	0.0410315	0.048498	0.036798	-0.0244622	-0.0257017	-0.0637718	-0.0379786	0.00989337	-0.0911703	-0.0406385	0.01694	-0.0259993	-0.0232026	-0.0107539	-0.0745824	0.949617	0.0126339	1.89846	-0.00019413	0.999865	0.989765	0.00446799	-0.0272246	0.981306	0.224033	0.649688	0.00828024	1.00576	0.713239	0.146765	0.00265991	1.00185	0.952565	0.0211054
EWH24485	1 glycosyl transferase [Pseudomonas aeruginosa SG17M]	0.0687949	0.0782518	-0.0719456	0.0250337	0.00980328	0.0122142	0.0110088	-0.0347511	-0.117691	-0.0443172	-0.0655865	0.14653	-0.00187519	0.0277439	0.0574664	-0.0367948	-0.0309829	-0.0338888	0.036635	-0.0250675	-0.0266955	-0.00504265	0.0324326	1.02274	0.651017	0.186408	0.0906202	1.06483	0.175892	0.754755	0.062509	1.04428	0.278613	0.554998	0.014025	1.00977	0.837384	0.0770753	0.0913552	1.06537	0.216783	0.663975
EWH26130	1 signal peptidase [Pseudomonas aeruginosa SG17M]	-0.0103232	0.0389807	0.0136347	0.0140974	0.0699806	0.0534666	0.0617236	0.00753426	0.0560716	0.0783898	0.0473319	0.0153466	0.0220361	0.0414914	0.0262914	0.0256412	-0.0804986	-0.0274287	-0.0405203	-0.0833259	0.10908	-0.00492197	0.012194	1.00849	0.494786	0.305582	-0.0332345	0.977227	0.259256	0.586272	0.0312133	1.02187	0.623921	0.204871	-0.0476262	0.967527	0.0910711	1.04062	0.0537201	1.03794	0.279793	0.553162
EWH25678	1 abortive phage resistance protein [Pseudomonas aeruginosa SG17M]	0.0352589	-0.00775319	0.0295495	0.0190184	-0.165404	0.0143118	-0.075546	0.0225808	-0.0889063	-0.0130929	-0.0264728	0.170396	0.0211788	0.0483294	0.0799681	-0.0570978	0.0447037	-0.00619706	0.11628	0.0448784	0.0120829	0.057747	0.0609497	1.04315	0.27155	0.56615	0.0454912	1.03203	0.269632	0.569228	0.0222212	1.01552	0.708077	0.14992	0.0945644	1.06774	0.26519	0.576442	0.0861652	1.06154	0.308041	0.511392
EWH29800	1 (dimethylallyl)adenosine tRNA methylthiotransferase [Pseudomonas aeruginosa SG17M]	0.189584	-0.0243239	0.0548647	0.073375	0.121719	0.0734428	0.0975811	0.0321362	0.102212	0.0305155	0.0549545	-0.0311534	-0.0658657	-0.157624	-0.0848809	-0.0183289	-0.0909145	-0.0546217	-0.112854	-0.0368655	-0.237203	-0.128974	-0.158256	0.896108	0.0958837	1.01826	0.0184205	1.01285	0.796285	0.0989316	0.044093	1.03103	0.560371	0.251525	-0.0242061	0.983362	0.788566	0.103162	-0.0302592	0.979244	0.624797	0.204261
EWH25789	1 fimbrial protein [Pseudomonas aeruginosa SG17M]	-0.0374271	-0.12561	0.251652	0.0295386	-0.0434276	0.0405867	-0.00142042	0.00922478	-0.0264131	0.0929437	0.0252518	-0.123108	-0.0552046	0.108749	-0.0231878	-0.0835106	0.131237	0.0238631	-0.0885596	-0.0857741	0.167852	-0.00216071	-0.0527264	0.964113	0.712239	0.147374	0.00428678	1.00298	0.973058	0.0118612	-0.0210271	0.985531	0.856913	0.0670635	0.030959	1.02169	0.850077	0.0705415	-0.0470509	0.967913	0.720262	0.14251
EWH29825	1 gamma-glutamyl phosphate reductase [Pseudomonas aeruginosa SG17M]	0.00107	0.0397009	0.0173145	0.0193618	-0.058637	0.0379762	-0.0103304	0.0690037	-0.0392025	0.0260308	0.0186106	-0.0159434	0.0171038	-0.0108535	-0.00323107	-0.0235568	-0.057594	-0.0405754	-0.0305868	-0.0229603	-0.0199491	-0.0244987	-0.0225929	0.984462	0.2113	0.6751	0.000751161	1.00052	0.983129	0.00738935	0.0212677	1.01485	0.119015	0.924399	0.0296922	1.02079	0.499807	0.301198	0.0373443	1.02622	0.134709	0.870604
EWH28836	1 50S rRNA methyltransferase [Pseudomonas aeruginosa SG17M]	-0.00219326	0.0052468	-0.0479696	-0.014972	0.0639141	0.0208892	0.0424017	0.00405328	0.0653807	0.0209915	0.0301418	-0.0360521	-0.0482783	0.0172409	-0.0223632	0.0185279	0.0599143	0.0392211	-0.02495	0.0195646	0.0204932	0.00503592	-0.00739112	0.99489	0.791115	0.10176	-0.0451138	0.969213	0.142075	0.847482	-0.0273991	0.981188	0.33616	0.473454	-0.0573737	0.961012	0.1218	0.914352	-0.0615843	0.958211	0.13417	0.872346
EWH29817	1 D-alanyl-D-alanine carboxypeptidase [Pseudomonas aeruginosa SG17M]	0.0173259	0.00473122	-0.0770583	-0.0183338	0.0796172	-0.00401089	0.0378032	0.0723931	-0.0624381	-0.0270665	-0.00570381	0.0304682	0.00785384	0.00756772	0.0152966	0.00656593	0.0175345	0.0120502	0.0996384	0.0700685	0.00842063	0.0593758	0.0336303	1.02358	0.332674	0.477981	-0.01263	0.991284	0.813188	0.0898091	-0.0440793	0.969909	0.189532	0.722318	-0.0561369	0.961836	0.337517	0.471705	0.00324639	1.00225	0.779681	0.108083
EWH24668	1 beta-ketoacyl synthase [Pseudomonas aeruginosa SG17M]	0.0870532	0.0970273	-0.0594873	0.0415311	-0.0612009	-0.0113823	-0.0362916	0.0852159	0.0928946	0.0304837	0.0695314	0.00481365	0.0106061	-0.108974	-0.0311846	0.00600542	-0.0269794	-0.010487	0.106155	-0.0226162	-0.0268569	0.018894	-0.0727157	0.950846	0.318248	0.497234	-0.0280003	0.980779	0.63312	0.198514	-0.0500787	0.965884	0.440129	0.35642	0.0778227	1.05542	0.334876	0.475116	-0.0206976	0.985756	0.715917	0.145137
EWH25623	1 nitrite reductase [Pseudomonas aeruginosa SG17M]	-0.327791	-0.208582	1.57889	0.347507	-0.0355408	1.58668	0.775568	-0.220041	-0.00604392	1.53107	0.434996	-0.179865	-0.0520786	1.74609	0.504717	-0.181235	1.73699	0.777877	-0.134533	-0.0785803	1.78802	0.524969	0.157209	1.11513	0.866256	0.0623539	-0.0874888	0.94116	0.92087	0.0358016	-0.0202517	0.986061	0.982866	0.0075055	-0.428061	0.74326	0.697376	0.156533	-0.27316	0.827505	0.815821	0.0884053
EWH24014	1 cobyrinic acid a,c-diamide synthase [Pseudomonas aeruginosa SG17M]	0.0275202	-0.0460126	-0.0878923	-0.0354616	0.0593365	-0.309789	-0.125226	0.139983	0.178821	0.119153	0.145986	0.0708041	0.0466266	0.14253	0.0866534	-0.0481093	-0.0178419	-0.0329756	-0.0909644	0.0471166	-0.437063	-0.160304	0.122115	1.08833	0.0511992	1.29074	-0.181448	0.881818	0.00880318	2.05536	0.246957	1.1867	0.167937	0.774854	0.0897646	1.0642	0.577953	0.238107	0.119629	1.08646	0.0541675	1.26626
EWH25399	1 glutamine synthetase [Pseudomonas aeruginosa SG17M]	-0.0538079	-0.0447027	0.0117937	-0.0289056	-0.0726309	0.202324	0.0648467	0.078801	0.0286032	0.00215224	0.0365188	-0.018386	-0.050715	0.136976	0.022625	0.000699414	0.17727	0.0889848	0.0225355	-0.0537999	0.198063	0.0555995	0.0515306	1.03636	0.448954	0.347799	-0.0654244	0.955664	0.0980181	1.00869	-0.0329746	0.977403	0.744532	0.128117	-0.0937523	0.937082	0.440963	0.355598	-0.0663598	0.955045	0.552966	0.257301
EWH27774	1 fructokinase [Pseudomonas aeruginosa SG17M]	-0.107762	-0.137147	0.0942543	-0.0502185	-0.00794511	0.156339	0.0741969	0.103816	0.0789209	0.00496717	0.062568	-0.11297	-0.0656241	-0.0253033	-0.0679658	-0.0264086	-0.00489683	-0.0156527	0.0923274	0.0523185	0.0467968	0.0638142	-0.0177474	0.987774	0.829063	0.0814122	-0.112786	0.9248	0.224417	0.648945	-0.13178	0.912705	0.0106067	1.97442	-0.124415	0.917376	0.348003	0.458417	-0.0523131	0.964389	0.21813	0.661284
EWH29268	1 methionine--tRNA ligase [Pseudomonas aeruginosa SG17M]	0.0152184	0.0756157	-0.162663	-0.023943	0.043189	-0.049394	-0.00310252	0.068044	0.130763	0.0238228	0.0742099	-0.0474908	-0.0045593	-0.0841994	-0.0454165	0.0138019	-0.0228826	-0.00454034	0.0142891	0.0128688	-0.00684815	0.00676991	-0.0214735	0.985226	0.789206	0.10281	-0.0981529	0.934228	0.276474	0.558345	-0.0521864	0.964474	0.0953667	1.0206	-0.0208404	0.985658	0.846095	0.0725809	-0.0408762	0.972064	0.299978	0.522911
EWH25926	1 3-ketoacyl-ACP reductase [Pseudomonas aeruginosa SG17M]	0.00858702	0.0643398	-0.0111727	0.0205847	0.0202923	0.0588211	0.0395567	-0.00788071	-0.152101	0.0161757	-0.0479353	-0.058624	0.0302526	0.069277	0.0136352	-0.132421	0.0430478	-0.0446864	0.00735212	-0.106909	0.0662797	-0.0110924	-0.00694953	0.995195	0.882377	0.054346	0.06852	1.04864	0.297092	0.527109	0.0247276	1.01729	0.716305	0.144902	-0.018972	0.986936	0.600682	0.221356	0.0583215	1.04125	0.526514	0.27859
EWH24495	1 glucosyltransferase I RfaG [Pseudomonas aeruginosa SG17M]	0.0707786	-0.075635	-0.024685	-0.00984714	0.0146087	-0.0245881	-0.0049897	0.0728192	-0.057705	0.0750034	0.0300392	0.0318801	-0.0145278	0.00154695	0.00629974	-0.0156927	0.00628981	-0.00470145	-0.04996	0.0544153	-0.122437	-0.0393274	0.0161469	1.01126	0.737965	0.131964	-0.0398864	0.972732	0.551191	0.258698	0.0456271	1.03213	0.438653	0.357879	-0.00485743	0.996639	0.937775	0.0279012	0.0110012	1.00765	0.610003	0.214668
EWH25155	1 hypothetical protein Z695_0129295 [Pseudomonas aeruginosa SG17M]	-0.559864	-0.719546	-0.143949	-0.474453	-0.739234	-0.193825	-0.46653	-0.665911	-0.657416	-0.0902597	-0.471195	0.420579	0.0869902	0.325859	0.277809	0.0424428	0.352468	0.197455	0.331906	0.0237048	0.260209	0.205273	0.752262	1.68443	0.0191787	1.71718	-0.00325773	0.997744	0.990469	0.00415896	0.0725362	1.05156	0.622271	0.20602	-0.00792337	0.994523	0.980628	0.0084958	0.0803539	1.05728	0.673134	0.171899
EWH29628	1 chaperone protein HscA [Pseudomonas aeruginosa SG17M]	-0.0657274	-0.0834808	0.0208181	-0.0427967	-0.00407288	0.0680287	0.0319779	-0.0704875	-0.060943	0.0285829	-0.0342825	0.0301835	-0.0169728	0.0610926	0.0247678	-0.00587432	0.0672895	0.0307076	0.00364673	-0.0229408	0.0496227	0.0101096	0.0675644	1.04795	0.161608	0.791538	-0.00851416	0.994116	0.859439	0.065785	0.0146582	1.01021	0.661519	0.179458	-0.0747746	0.94949	0.228183	0.641717	-0.00593985	0.995891	0.891442	0.049907
EWH24628	1 imidazole glycerol phosphate synthase [Pseudomonas aeruginosa SG17M]	-0.106181	-0.0564775	-0.0961102	-0.0862562	-0.0194393	-0.0193914	-0.0194153	0.088876	0.198676	-0.134715	0.0509455	0.0375736	0.026733	-0.169107	-0.0349334	0.116155	-0.228223	-0.0560342	0.0951657	0.0963877	-0.166546	0.00833594	0.0513228	1.03621	0.497441	0.303258	-0.137202	0.909281	0.239061	0.621492	-0.0432694	0.970453	0.714744	0.145849	-0.0668409	0.954726	0.0420627	1.3761	0.0211007	1.01473	0.900263	0.0456305
EWH29132	1 chemotaxis protein [Pseudomonas aeruginosa SG17M]	-0.0519602	-0.0714468	-0.150311	-0.0912393	0.0327572	0.0621051	0.0474311	-0.0145832	0.107882	0.01779	0.0370296	-0.0445869	-0.100336	-0.00261289	-0.0491788	-0.0119172	0.0526089	0.0203459	0.0796478	0.0438166	-0.0581971	0.0217558	0.0420605	1.02958	0.365994	0.436527	-0.128269	0.914929	0.0537405	1.2697	-0.0709345	0.952021	0.22946	0.639292	-0.13867	0.908356	0.0412776	1.38429	-0.0695246	0.952952	0.210189	0.67739
EWH28948	1 DNA gyrase subunit A [Pseudomonas aeruginosa SG17M]	0.0513954	0.0896742	-0.0421031	0.0329888	-0.0186203	-0.0934099	-0.0560151	-0.0193018	-0.0178616	0.00818686	-0.00965884	-0.00252857	0.0337937	-0.0241027	0.00238748	0.026792	-0.0310461	-0.00212705	0.0153842	-0.00246415	0.00417176	0.00569725	-0.0306013	0.979012	0.512535	0.290277	0.0426476	1.03	0.34796	0.45847	-0.00330978	0.997708	0.860595	0.0652013	0.0890039	1.06364	0.220651	0.656294	0.00451453	1.00313	0.892289	0.0494943
EWH26264	1 acetylornithine aminotransferase [Pseudomonas aeruginosa SG17M]	-0.0297023	0.0847924	-0.0888296	-0.0112465	0.0411979	-0.0369501	0.00212385	0.052374	0.118608	-0.0221265	0.0496184	-0.0505411	0.0460899	0.0585176	0.0180221	0.017828	0.0762824	0.0470552	-0.000315666	0.00826703	-0.0579641	-0.0166709	0.0292686	1.02049	0.659089	0.181056	-0.0608649	0.958689	0.403331	0.394338	0.034693	1.02434	0.437389	0.359133	-0.0133703	0.990775	0.864435	0.0632676	-0.0290331	0.980077	0.599052	0.222535
EWH27183	1 phosphoenolpyruvate synthase [Pseudomonas aeruginosa SG17M]	0.0432789	0.0345702	-0.0793171	-0.000489341	0.0251991	0.0252591	0.0252291	0.0257372	0.0193243	0.0186676	0.0212431	-0.0472215	0.00628926	-0.021083	-0.0206717	-0.0122994	-0.0481555	-0.0302274	0.0325279	-0.0246257	-0.0183254	-0.0034744	-0.0201824	0.986108	0.658965	0.181138	-0.0217324	0.985049	0.611976	0.213265	-0.0171973	0.98815	0.509775	0.292621	-0.0257185	0.982331	0.648685	0.187966	0.00955567	1.00665	0.717235	0.144338
EWH25708	1 transcriptional regulator [Pseudomonas aeruginosa SG17M]	-0.0354448	-0.123278	0.0512133	-0.0358364	0.0179755	0.0453912	0.0316834	-0.0591543	0.175268	0.0362151	0.0507763	-0.0184676	-0.127976	0.0642047	-0.0274128	0.0218267	0.00730938	0.0145681	-0.0118923	0.120478	-0.0264624	0.0273745	0.00842361	1.00586	0.916059	0.0380764	-0.0866127	0.941731	0.364186	0.438676	-0.0547873	0.962736	0.492909	0.307233	-0.0675198	0.954277	0.380506	0.419638	-0.0419809	0.97132	0.601058	0.221084
EWH30060	1 30S ribosomal protein S14 [Pseudomonas aeruginosa SG17M]	0.0789163	0.119614	-0.0914137	0.0357054	0.0233106	-0.0774789	-0.0270842	0.129674	0.0160418	-0.0318596	0.0379521	0.100956	0.0561651	-0.101236	0.0186284	0.0229835	-0.105896	-0.0414564	0.000111028	0.0261962	-0.0243623	0.000648302	-0.0170769	0.988233	0.857327	0.0668535	-0.00224668	0.998444	0.979059	0.00919125	0.0179801	1.01254	0.789587	0.1026	0.0627895	1.04448	0.54189	0.266089	0.0600849	1.04253	0.56261	0.249792
EWH29256	1 malate dehydrogenase [Pseudomonas aeruginosa SG17M]	0.0657993	0.00157068	0.0150966	0.0274889	-0.0323902	0.156492	0.0620507	0.00511348	0.0181046	-0.00619438	0.00567456	0.0632478	-0.0230724	0.0261538	0.0221098	0.0458079	0.0230735	0.0344407	-0.0876842	-0.0266709	-0.0587554	-0.0577035	-0.00537912	0.996278	0.873634	0.0586704	0.0218143	1.01524	0.352882	0.45237	0.0798133	1.05688	0.0594541	1.22582	-0.0345618	0.976328	0.675407	0.170434	-0.012331	0.991489	0.736273	0.132961
EWH25505	1 aspartate carbamoyltransferase catalytic subunit [Pseudomonas aeruginosa SG17M]	-0.0153087	-0.0704786	0.0661501	-0.00654572	-0.060748	0.0198271	-0.0204604	-0.0370533	-0.0304752	0.00589888	-0.0205432	-0.045811	-0.063481	0.00153842	-0.0359179	-0.00610778	-0.0251426	-0.0156252	0.0263202	0.0449165	0.140959	0.0707319	-0.0293722	0.979847	0.5425	0.2656	0.0139975	1.00975	0.754948	0.122083	-0.10665	0.928742	0.0579005	1.23732	0.0139147	1.00969	0.829818	0.0810171	-0.0202927	0.986033	0.492687	0.307429
EWH24458	1 channel protein TolC [Pseudomonas aeruginosa SG17M]	-0.00897079	0.0544106	-0.0965449	-0.017035	-0.0255027	-0.000886249	-0.0131945	0.0652418	0.0703834	0.0318982	0.0558411	-0.0272787	0.0215335	-0.0475733	-0.0177728	0.0243631	-0.0152196	0.00457174	0.0125417	0.0077347	0.0235792	0.0146185	-0.000737801	0.999489	0.988551	0.00500086	-0.0728762	0.950741	0.183685	0.735927	-0.0323914	0.977798	0.19847	0.702305	-0.00384059	0.997341	0.950725	0.0219452	-0.0223446	0.984631	0.514393	0.288705
EWH24600	1 membrane protein [Pseudomonas aeruginosa SG17M]	-0.392407	-0.521346	-0.223099	-0.378951	-0.459935	-0.102392	-0.281163	-0.207598	-0.243312	-0.199619	-0.216843	0.320241	0.0124519	0.237202	0.189965	0.0721415	0.297831	0.184986	0.249109	0.0390777	0.193271	0.160486	0.568916	1.48341	0.0107373	1.96911	-0.162108	0.893719	0.13722	0.862582	0.0294791	1.02064	0.804277	0.0945943	-0.0977872	0.934465	0.612864	0.212636	0.00497906	1.00346	0.974846	0.011064
EWH24041	1 gamma-glutamyl kinase [Pseudomonas aeruginosa SG17M]	-0.00852246	-0.0890524	-0.0932672	-0.063614	-0.00618565	-0.0486601	-0.0274229	0.00403601	-0.0043197	0.0504624	0.0167262	-0.105414	-0.0455766	0.0260687	-0.0416405	-0.00203209	0.01505	0.00650898	-0.0933752	0.0356514	0.0362641	-0.00715325	0.0219735	1.01535	0.664166	0.177723	-0.0803402	0.945835	0.0683103	1.16551	-0.0344873	0.976379	0.580802	0.235972	-0.0361912	0.975226	0.421413	0.375292	-0.0481495	0.967176	0.402252	0.395502
EWH24927	1 LysR family transcriptional regulator [Pseudomonas aeruginosa SG17M]	0.115424	0.169203	-0.0182174	0.0888032	0.102701	-0.00716084	0.0477699	0.0649036	0.0221019	-0.0105039	0.0255005	0.0617532	-0.0494499	-0.0522987	-0.0133318	-0.0407669	-0.143636	-0.0922014	0.240102	-0.0475693	-0.00284526	0.0632291	-0.102135	0.931653	0.203121	0.692246	0.0633027	1.04485	0.349788	0.456196	-0.0765609	0.948316	0.473851	0.324358	0.0410333	1.02885	0.654099	0.184356	0.0788696	1.05619	0.291754	0.534983
EWH28421	1 translation initiation factor IF-3 [Pseudomonas aeruginosa SG17M]	-0.00735948	-0.0131846	-0.155582	-0.0587086	-0.0115606	0.0143873	0.00141335	-0.00818756	0.120592	0.140622	0.0843421	-0.0416915	-0.0431141	-0.0874564	-0.0574207	0.0762232	0.0538086	0.0650159	-0.0283916	0.0817947	0.121161	0.058188	0.00128794	1.00089	0.980966	0.00834626	-0.143051	0.905602	0.100536	0.997678	-0.115609	0.922993	0.0705379	1.15158	-0.060122	0.959183	0.412365	0.384718	-0.122437	0.918635	0.0102097	1.99099
EWH25211	1 alkyl hydroperoxide reductase [Pseudomonas aeruginosa SG17M]	-0.0250652	0.0289975	0.0849151	0.0296158	0.101414	-0.0567524	0.022331	-0.0367561	0.0928171	0.00257648	0.0195458	-0.0981047	0.0295796	-0.0075555	-0.0253602	0.00680729	0.0850458	0.0459266	-0.0391167	0.051207	0.0019684	0.00468626	-0.054976	0.96261	0.328615	0.483313	0.01007	1.007	0.849596	0.0707877	-0.0300465	0.979389	0.5496	0.259954	0.00728475	1.00506	0.925583	0.0335846	-0.0712868	0.951789	0.299578	0.52349
EWH30048	1 DNA-directed RNA polymerase subunit alpha [Pseudomonas aeruginosa SG17M]	0.056741	-0.0164874	-0.0172591	0.00766485	0.0118555	0.0237852	0.0178204	0.0226104	0.0317935	0.0394748	0.0312929	-0.0653428	0.041725	-0.00537418	-0.00966398	-0.0146609	-0.030246	-0.0224534	0.015254	-0.00942665	-0.000108777	0.00190619	-0.0173288	0.98806	0.6837	0.165134	-0.023628	0.983756	0.398431	0.399647	-0.0115702	0.992012	0.734445	0.13404	-0.0101555	0.992985	0.771709	0.112546	0.0127894	1.0089	0.772412	0.112151
EWH24237	1 carbamoyl phosphate synthase large subunit [Pseudomonas aeruginosa SG17M]	0.0546901	0.107797	0.0134496	0.0586454	0.0178715	0.0429116	0.0303915	-0.0174792	0.033751	0.00162999	0.00596727	-0.0411447	0.0133423	-0.0225845	-0.0167956	0.0182863	-0.0829799	-0.0323468	-0.0586849	-0.0652279	0.0155501	-0.0361209	-0.0754411	0.949052	0.0756677	1.12109	0.0526782	1.03719	0.16587	0.780233	0.0193253	1.01349	0.560062	0.251764	0.0282539	1.01978	0.494941	0.305447	0.0155512	1.01084	0.741686	0.12978
EWH25881	1 50S ribosomal protein L13 [Pseudomonas aeruginosa SG17M]	-0.0182677	0.070092	-0.235716	-0.0612971	-0.0150173	-0.0471788	-0.0310981	0.220349	0.285951	0.268711	0.258337	-0.0241209	-0.0786214	-0.116003	-0.072915	0.0868241	-0.0231074	0.0318583	0.0405338	0.00917322	0.0225611	0.0240894	-0.0116178	0.991979	0.908275	0.0417825	-0.319634	0.801273	0.0263324	1.57951	-0.0970043	0.934972	0.0262429	1.58099	-0.0301991	0.979285	0.814423	0.0891498	-0.104773	0.929951	0.145194	0.838052
EWH24567	1 glucan biosynthesis protein G [Pseudomonas aeruginosa SG17M]	0.0186862	0.100126	-0.0687866	0.0166752	-0.000106244	-0.0896727	-0.0448895	0.0270203	-0.12867	0.0595908	-0.0140196	-0.057984	0.0464799	0.0452317	0.0112426	-0.0392355	-0.0499295	-0.0445825	-0.116349	-0.0330307	-0.0654704	-0.0716168	-0.00543263	0.996241	0.931989	0.030589	0.0306948	1.0215	0.70642	0.150937	0.0828594	1.05912	0.121475	0.915512	0.0615647	1.0436	0.451188	0.345642	0.0558251	1.03945	0.301753	0.520348
EWH29466	1 peptide chain release factor 2 [Pseudomonas aeruginosa SG17M]	0.0205259	0.00847936	-0.0240501	0.00165173	-0.0825651	0.274377	0.0959061	0.016631	0.0974452	-0.0261977	0.0292928	-0.186811	0.00544394	-0.0993642	-0.0935771	-0.0507764	-0.0316739	-0.0412251	0.0470501	-0.0348276	0.261206	0.0911427	-0.0952288	0.936124	0.170965	0.767092	-0.0276411	0.981023	0.513693	0.289296	-0.18472	0.87982	0.151242	0.820328	-0.0942543	0.936756	0.532858	0.273389	-0.052352	0.964363	0.520291	0.283753
EWH29807	1 leucine--tRNA ligase [Pseudomonas aeruginosa SG17M]	-0.0247875	0.0185334	-0.0381674	-0.0148072	0.000101636	-0.0960347	-0.0479665	0.0476418	0.0360953	0.0623926	0.0487099	-0.0663726	-0.0355075	0.0224923	-0.0264626	-0.012567	0.0745359	0.0309844	-0.115779	-0.0471568	0.0699375	-0.0309993	-0.0116554	0.991954	0.727403	0.138225	-0.0635171	0.956928	0.0274896	1.56083	0.00453667	1.00315	0.9435	0.0252582	0.0331594	1.02325	0.488324	0.311292	-0.057447	0.960963	0.306656	0.513348
EWH25050	1 glucosamine--fructose-6-phosphate aminotransferase [Pseudomonas aeruginosa SG17M]	0.0762417	-0.02945	-0.146237	-0.0331483	-0.0347487	-0.116268	-0.0755085	0.024777	-0.084544	-0.0749098	-0.0448923	0.17167	0.0691753	0.0517176	0.0975211	0.131066	-0.105959	0.0125535	-0.0256916	0.016661	-0.044933	-0.0179879	0.130669	1.0948	0.15367	0.81341	0.011744	1.00817	0.880215	0.0554114	0.115509	1.08336	0.0500036	1.301	0.0423602	1.0298	0.664346	0.177606	0.0849676	1.06066	0.460676	0.336605
EWH28639	1 lipoprotein [Pseudomonas aeruginosa SG17M]	0.0567316	-0.0564104	-0.0102323	-0.00330371	-0.080797	0.0458438	-0.0174766	0.204744	-0.131396	0.0193419	0.0308968	0.0515739	-0.0651352	0.0208966	0.0024451	0.0310625	-0.1682	-0.0685687	-0.0716386	-0.014885	-0.0111186	-0.0325474	0.00574881	1.00399	0.910345	0.0407941	-0.0342005	0.976573	0.755633	0.121689	0.0349925	1.02455	0.43151	0.365009	0.0141729	1.00987	0.837583	0.0769721	0.0710138	1.05045	0.473593	0.324595
EWH24615	1 preprotein translocase subunit SecB [Pseudomonas aeruginosa SG17M]	0.0766497	0.0169317	-0.023473	0.0233694	-0.0766513	0.0381716	-0.0192399	0.113802	0.0914912	0.0533354	0.0862097	-0.0399039	0.106453	0.0692493	0.0452661	-0.0225518	-0.062089	-0.0423204	-0.0770666	-0.0224813	-0.0033884	-0.0343121	0.0218966	1.01529	0.698963	0.155546	-0.0628402	0.957377	0.13845	0.858706	0.0795782	1.05671	0.180774	0.742864	0.0426093	1.02997	0.508504	0.293705	0.0875865	1.06259	0.231759	0.634963
EWH24156	1 TonB-dependent receptor [Pseudomonas aeruginosa SG17M]	0.0875588	0.0289565	-0.00636451	0.0367169	0.0201644	-0.0213403	-0.000587967	0.0168094	0.000556888	-0.0482865	-0.0103068	0.0913708	0.0519803	-0.163202	-0.00661696	0.0185048	-0.0899978	-0.0357465	0.0557131	-0.0100629	-0.131918	-0.028756	-0.0433339	0.97041	0.632046	0.199251	0.0470237	1.03313	0.234896	0.629124	0.022139	1.01546	0.829509	0.0811791	0.0373049	1.02619	0.405056	0.392485	0.0291295	1.0204	0.80805	0.0925619
EWH23999	1 nucleoid-associated protein, partial [Pseudomonas aeruginosa SG17M]	0.0677891	0.118563	0.00467279	0.0636751	-0.0516902	-0.00132405	-0.0265071	-0.0505923	0.0165335	-0.0343291	-0.022796	0.145939	0.171231	-0.0309699	0.0954001	-0.0510742	0.0440017	-0.00353626	-0.107333	-0.00966149	0.00908469	-0.03597	0.031725	1.02223	0.680733	0.167023	0.086471	1.06177	0.0888946	1.05112	0.13137	1.09533	0.146857	0.833105	0.0901822	1.0645	0.147711	0.830586	0.0989363	1.07098	0.349353	0.456736
EWH28441	1 hypothetical protein Z695_0114485 [Pseudomonas aeruginosa SG17M]	-0.0561414	-0.012603	0.112101	0.0144522	-0.00949054	0.103317	0.0469135	0.0246726	-0.0616104	0.16288	0.0419808	-0.161541	-0.046563	-0.0348888	-0.0809975	-0.0305246	0.199486	0.0844805	-0.0484442	-0.0882498	0.0442125	-0.0308272	-0.0954496	0.93598	0.213672	0.670252	-0.0275287	0.981099	0.755553	0.121735	-0.0501703	0.965822	0.423439	0.37321	-0.0324613	0.977751	0.703446	0.152769	-0.165478	0.891633	0.197702	0.70399
EWH25912	1 preprotein translocase subunit SecA [Pseudomonas aeruginosa SG17M]	-0.0449365	-0.000303247	-0.0104557	-0.0185651	-0.0245059	0.0121278	-0.00618906	0.0276064	-0.0577589	0.00393477	-0.00873926	0.0462252	-0.048026	0.0432353	0.0138115	0.0898171	0.0775513	0.0836842	-0.0586232	-0.00607313	-0.0121695	-0.0256219	0.0323766	1.0227	0.391748	0.406994	-0.00982588	0.993212	0.750202	0.124822	0.0394334	1.02771	0.32412	0.489294	-0.0123761	0.991458	0.615284	0.210924	-0.0698727	0.952722	0.180516	0.743484
EWH28808	1 ABC transporter ATPase [Pseudomonas aeruginosa SG17M]	0.0171778	-0.0339191	-0.0241192	-0.0136201	0.0545017	0.03553	0.0450159	0.0130614	0.0802356	0.00482552	0.0327075	-0.0312645	-0.0052322	-0.0264611	-0.0209859	0.0254755	-0.000760448	0.0123575	0.00237749	0.029199	0.0250401	0.0188722	-0.00736579	0.994907	0.696766	0.156913	-0.0463277	0.968398	0.180064	0.744573	-0.0398581	0.972751	0.0260404	1.58435	-0.058636	0.960171	0.0714427	1.14604	-0.0333435	0.977153	0.100781	0.996621
EWH25608	1 dethiobiotin synthetase [Pseudomonas aeruginosa SG17M]	-0.189243	-0.150717	-0.0267899	-0.12225	-0.0336827	0.00222742	-0.0157277	-0.216449	-0.0307867	-0.207373	-0.151536	0.0670087	0.0606056	0.0262365	0.0512836	0.230161	-0.00122974	0.114465	0.202529	0.180941	0.101903	0.161791	0.173534	1.12782	0.0265758	1.57551	0.029286	1.02051	0.725736	0.139221	-0.110508	0.926262	0.0288784	1.53943	-0.106522	0.928824	0.198078	0.703163	-0.0631818	0.957151	0.523623	0.280981
EWH29345	1 glycerol kinase [Pseudomonas aeruginosa SG17M]	-0.131842	-0.162825	0.0940471	-0.0668733	-0.107694	0.124981	0.0086435	-0.0302059	-0.151796	0.183626	0.000541349	-0.127171	-0.203955	0.218812	-0.0374377	-0.0478901	0.136131	0.0441205	-0.113486	-0.113331	0.163019	-0.0212658	0.0294356	1.02061	0.856967	0.067036	-0.0674147	0.954347	0.624028	0.204796	-0.016172	0.988853	0.924055	0.034302	-0.0755168	0.949002	0.616939	0.209757	-0.0815583	0.945036	0.683389	0.165332
EWH24814	1 50S ribosomal protein L28 [Pseudomonas aeruginosa SG17M]	0.176549	0.117072	0.128576	0.140732	-0.0224333	0.0141096	-0.00416182	-0.160697	0.00368678	-0.119808	-0.0922729	-0.0650092	0.0516461	-0.149184	-0.0541823	-0.0753444	-0.0289897	-0.0521671	0.0507176	0.0622158	-0.0583976	0.0181786	-0.194915	0.873625	0.0330627	1.48066	0.233005	1.17528	0.0114693	1.94046	-0.0723609	0.95108	0.358231	0.445837	0.144894	1.10565	0.0128913	1.8897	-0.00201522	0.998604	0.980796	0.00842113
EWH25891	1 hypothetical protein Z695_0100620 [Pseudomonas aeruginosa SG17M]	0.0400152	0.0635926	-0.115761	-0.0040509	0.0642219	0.0759154	0.0700687	0.0144451	0.0185884	-0.00311645	0.00997237	-0.0584946	0.0282275	-0.00955617	-0.0132744	-0.00558449	-0.0409562	-0.0232704	0.00440584	0.0254182	-0.035204	-0.00179331	-0.00922354	0.993627	0.888247	0.0514664	-0.0140233	0.990327	0.816707	0.0879336	-0.0114811	0.992073	0.727884	0.137938	-0.0741196	0.949922	0.383417	0.416328	0.00999591	1.00695	0.793696	0.100346
EWH30038	1 AMP-dependent synthetase [Pseudomonas aeruginosa SG17M]	0.0719508	0.155803	-0.0715718	0.0520605	0.112359	-0.0784322	0.0169635	0.000197943	0.0731802	-0.0381002	0.0117593	0.0441377	0.0269388	-0.0471078	0.00798958	0.0691097	-0.0635254	0.00279212	0.0781257	-0.0432005	-0.059208	-0.00809426	-0.044071	0.969914	0.573796	0.241242	0.0403012	1.02833	0.614852	0.211229	0.0160838	1.01121	0.770872	0.113017	0.0350971	1.02463	0.773285	0.111661	0.00519746	1.00361	0.937702	0.027935
EWH26988	1 type II citrate synthase [Pseudomonas aeruginosa SG17M]	0.124368	0.0993371	-0.172805	0.0169665	0.0846068	-0.125839	-0.020616	0.103579	0.0442564	-0.0717202	0.0253717	0.0794748	0.0565903	-0.0667799	0.0230951	0.00654526	-0.105069	-0.0492619	0.0782968	0.0370844	-0.0420388	0.0244475	0.00612856	1.00426	0.95644	0.0193423	-0.00840523	0.994191	0.941807	0.026038	-0.00135242	0.999063	0.982371	0.0077245	0.0375825	1.02639	0.813197	0.0898042	0.072357	1.05143	0.388342	0.410785
EWH24150	1 ribose-phosphate pyrophosphokinase [Pseudomonas aeruginosa SG17M]	-0.0295159	-0.0305559	-0.0787718	-0.0462812	-0.0239043	0.0038001	-0.0100521	0.0369922	0.0237885	0.0771575	0.0459794	-0.0628131	0.0115495	-0.0004864	-0.01725	0.0303627	-0.0312468	-0.000442048	-0.00272954	0.0318161	0.0553884	0.0281583	0.0290312	1.02033	0.361387	0.442028	-0.0922606	0.938052	0.0156054	1.80672	-0.0454083	0.969016	0.187103	0.72792	-0.0362291	0.975201	0.219008	0.659541	-0.016808	0.988417	0.685014	0.164301
EWH25143	1 type VI secretion protein [Pseudomonas aeruginosa SG17M]	-0.134967	-0.161355	-0.0977806	-0.131367	-0.282865	-0.0745936	-0.178729	-0.187376	-0.237789	-0.0570604	-0.160742	0.218302	0.10224	0.167791	0.162778	0.0763374	0.119176	0.0977568	0.278391	0.117309	0.258652	0.218117	0.294145	1.22616	0.00154967	2.80976	0.0293743	1.02057	0.632995	0.1986	-0.0553396	0.962368	0.414509	0.382466	0.047362	1.03337	0.600605	0.221411	0.0650209	1.0461	0.254188	0.594844
EWH25859	1 organic solvent ABC transporter substrate-binding protein [Pseudomonas aeruginosa SG17M]	-0.00503649	0.0920447	-0.0939603	-0.00231734	-0.0166631	-0.115495	-0.066079	0.139902	0.0354265	0.0239546	0.0664277	0.0598599	0.0573373	-0.0207334	0.0321546	-0.0184492	0.0476612	0.014606	-0.0643346	-0.0292415	0.00448432	-0.0296973	0.034472	1.02418	0.595627	0.225026	-0.068745	0.953467	0.350913	0.454801	0.0618519	1.0438	0.134901	0.869985	0.0637616	1.04519	0.476204	0.322207	0.0175486	1.01224	0.704907	0.151868
EWH25702	1 LPS biosynthesis protein [Pseudomonas aeruginosa SG17M]	0.0518711	0.0243739	-0.0675262	0.00290629	0.0265706	-0.056581	-0.0150052	0.023005	0.0107273	0.0160171	0.0165831	-0.0287761	-0.00594505	-0.00101114	-0.0119108	0.0200862	-0.0490446	-0.0144792	-0.0227924	0.0332428	-0.0610296	-0.0168597	-0.014817	0.989782	0.71001	0.148736	-0.0136769	0.990565	0.725295	0.139486	0.00494898	1.00344	0.871378	0.0597936	0.0179115	1.01249	0.769934	0.113546	0.00256847	1.00178	0.932765	0.030228
EWH24411	1 hypothetical protein Z695_0125370 [Pseudomonas aeruginosa SG17M]	0.0450375	0.126994	0.103019	0.0916834	-0.0628373	0.214833	0.0759979	-0.112886	0.0429787	-0.00452873	-0.024812	-0.089035	0.0571645	0.0143023	-0.00585609	-0.081146	-0.0188467	-0.0499964	-0.167975	-0.0679108	-0.0904364	-0.108774	-0.0975395	0.934626	0.121449	0.915607	0.116495	1.0841	0.0892112	1.04958	0.102918	1.07394	0.123731	0.90752	0.0156855	1.01093	0.893873	0.0487244	0.0441403	1.03107	0.519329	0.284558
EWH29324	1 1-phosphofructokinase [Pseudomonas aeruginosa SG17M]	0.0469262	0.0320474	-0.152292	-0.0244394	-0.00647994	0.00527681	-0.000601565	0.0733586	0.139434	0.0493085	0.087367	-0.0861728	0.0227453	-0.124393	-0.0626069	0.06196	-0.0605842	0.000687923	0.0591925	-0.0253202	0.00538216	0.0130848	-0.0381675	0.973891	0.649287	0.187563	-0.111806	0.925429	0.182984	0.737586	-0.0756917	0.948887	0.208484	0.680927	-0.0238378	0.983613	0.792243	0.101142	-0.0632948	0.957076	0.449511	0.34726
EWH24739	1 delta-aminolevulinic acid dehydratase [Pseudomonas aeruginosa SG17M]	-0.0159486	-0.00450307	0.107932	0.0291601	-0.0374521	-0.0703797	-0.0539159	-0.0719374	0.147432	0.11738	0.0642917	0.0443994	-0.0312704	0.0585869	0.0239053	0.138691	0.148052	0.143372	0.0778662	-0.0328923	0.190265	0.0784129	-0.00525478	0.996364	0.918728	0.0368129	-0.0351317	0.975943	0.680385	0.167245	-0.0545076	0.962923	0.480825	0.318013	0.083076	1.05927	0.211581	0.674523	-0.119466	0.920528	0.0456484	1.34057
EWH30064	1 30S ribosomal protein S17 [Pseudomonas aeruginosa SG17M]	0.0866385	0.10383	-0.0184854	0.0573278	-0.020893	-0.0640263	-0.0424596	0.0395857	0.17281	0.0396068	0.0840008	-0.0449311	-0.00761572	-0.010787	-0.0211113	0.0189043	-0.134241	-0.0576683	-0.00694952	-0.13819	0.00881758	-0.0454406	-0.078439	0.947082	0.121779	0.914428	-0.0266731	0.981681	0.672568	0.172264	0.0243294	1.01701	0.639621	0.194077	0.0997874	1.07162	0.150277	0.823107	0.0365571	1.02566	0.58012	0.236483
EWH25070	1 ribonuclease P [Pseudomonas aeruginosa SG17M]	0.203561	0.206959	-0.0649944	0.115175	0.20983	-0.271458	-0.030814	0.150034	0.0676509	0.025883	0.0811894	-0.108616	0.0244369	0.0876498	0.0011568	0.0486137	-0.223443	-0.0874148	0.00633611	-0.0816024	-0.0494368	-0.0415677	-0.114018	0.924011	0.346894	0.459803	0.0339858	1.02384	0.744219	0.128299	0.0427245	1.03006	0.536639	0.270318	0.145989	1.10649	0.54367	0.264665	0.0885716	1.06332	0.532484	0.273694
EWH26920	1 (Fe-S)-binding protein [Pseudomonas aeruginosa SG17M]	-0.012611	-0.107125	0.393931	0.0913983	-0.161451	0.343977	0.0912633	-0.237321	-0.160305	0.163322	-0.0781012	-0.181502	-0.0689094	0.381914	0.0438342	-0.127372	0.310151	0.0913895	-0.063874	-0.213382	0.368572	0.0304384	-0.0475641	0.967569	0.846773	0.072233	0.1695	1.12467	0.437442	0.35908	0.0133958	1.00933	0.959036	0.0181651	0.000135041	1.00009	0.999637	0.000157603	-0.0475553	0.967575	0.874002	0.0584878
EWH25057	1 ATP F0F1 synthase subunit alpha [Pseudomonas aeruginosa SG17M]	0.0988004	0.0870733	-0.0956256	0.0300827	0.0143279	-0.112991	-0.0493315	0.0369127	-0.0190123	-0.00384617	0.00468474	-0.0359957	0.0421768	-0.0350289	-0.00961593	0.00128614	-0.079236	-0.0389749	-0.0264383	0.0112345	0.018855	0.00121706	-0.0396986	0.972858	0.591028	0.228392	0.0253979	1.01776	0.716411	0.144838	-0.010833	0.992519	0.731546	0.135758	0.0794142	1.05659	0.460687	0.336594	0.029359	1.02056	0.560057	0.251768
EWH25612	1 acyl-CoA dehydrogenase [Pseudomonas aeruginosa SG17M]	-0.0852415	-0.0392058	-0.130346	-0.084931	0.0403581	-0.0513617	-0.00550177	0.108137	0.127546	-0.0169457	0.0729124	-0.0609275	-0.100142	-0.0671853	-0.0760849	-0.0195983	-0.0226773	-0.0211378	0.0444858	0.0569384	0.0729006	0.0581083	0.00884615	1.00615	0.775444	0.11045	-0.157843	0.896364	0.0393868	1.40465	-0.134193	0.911179	0.000795299	3.09947	-0.0794292	0.946432	0.197849	0.703666	-0.0549471	0.96263	0.0397704	1.40044
EWH24142	1 glutamate racemase [Pseudomonas aeruginosa SG17M]	-0.212457	-0.113615	0.0388891	-0.0957275	0.135135	0.0201626	0.0776486	-0.0164342	0.0389174	-0.0110163	0.0038223	0.0165117	-0.0194516	0.0182822	0.00511413	0.117189	0.168968	0.143078	0.110223	0.238244	-0.0632072	0.0950867	0.100842	1.0724	0.245352	0.61021	-0.0995498	0.933324	0.256151	0.591504	-0.0899725	0.939541	0.365412	0.437217	-0.173376	0.886765	0.192981	0.714485	-0.137964	0.908801	0.0116998	1.93182
EWH29412	1 Skp [Pseudomonas aeruginosa SG17M]	0.0475111	0.106732	-0.100056	0.0180624	0.0314748	-0.174007	-0.0712661	-0.0357908	0.137677	-0.0605488	0.0137792	0.0135252	0.0879717	-0.0281646	0.0244441	0.0740146	-0.00721613	0.0333992	0.0111444	-0.0117986	-0.115632	-0.038762	0.00638171	1.00443	0.931978	0.0305945	0.00428316	1.00297	0.963336	0.0162222	0.0632061	1.04479	0.28876	0.539462	0.0893285	1.06387	0.477269	0.321236	-0.00895511	0.993812	0.877229	0.056887
EWH24820	1 phosphomannomutase [Pseudomonas aeruginosa SG17M]	-0.0441135	-0.0178617	-0.00964073	-0.023872	0.113118	-0.0236781	0.0447201	0.0026018	0.0405358	-0.08188	-0.0129141	0.064761	-0.0214717	0.0481206	0.03047	0.0259595	0.0754517	0.0507056	0.00359777	0.053415	0.0238274	0.0269467	0.0543419	1.03839	0.128071	0.892549	-0.0109578	0.992433	0.785451	0.104881	0.00352327	1.00245	0.912499	0.0397677	-0.068592	0.953568	0.284131	0.546481	-0.0202356	0.986072	0.637766	0.195339
EWH28868	1 hypothetical protein Z695_0116775 [Pseudomonas aeruginosa SG17M]	-0.0357334	0.10023	0.138535	0.0676774	-0.0377893	0.0388003	0.000505483	-0.184397	-0.16706	-0.0331093	-0.128189	0.135753	0.0329088	-0.0078539	0.0536028	-0.00611321	0.0395567	0.0167217	-0.0682491	0.0768039	-0.0854441	-0.0256298	-0.0140746	0.990292	0.846092	0.0725822	0.195866	1.14541	0.0514879	1.28829	0.0792325	1.05646	0.301742	0.520365	0.0671719	1.04766	0.430876	0.365648	0.036881	1.02589	0.568333	0.245397
EWH24151	1 50S ribosomal protein L25 [Pseudomonas aeruginosa SG17M]	0.0546601	0.0124961	0.0391865	0.0354475	-0.0112394	0.0071222	-0.00205859	0.0776138	0.102993	-0.0732035	0.0358011	-0.0819407	-0.0575278	-0.0452734	-0.0615806	-0.0189909	-0.0197732	-0.019382	-0.0300109	0.00549897	0.0455526	0.00701356	-0.0970282	0.934957	0.00405493	2.39202	-0.00035353	0.999755	0.995295	0.00204816	-0.0685942	0.953567	0.0479296	1.3194	0.0375061	1.02634	0.118793	0.925208	-0.0421986	0.971174	0.056208	1.2502
EWH28418	1 phenylalanyl-tRNA synthetase [Pseudomonas aeruginosa SG17M]	0.104111	0.0528321	0.00138806	0.0527769	-0.0228057	0.07075	0.0239722	0.0018116	-0.00230901	-0.0108548	-0.00378406	0.0163358	-0.0390816	-0.0359636	-0.0195698	0.0081998	-0.0687533	-0.0302767	0.0054801	-0.0108678	0.0122175	0.00227657	-0.0723467	0.95109	0.105264	0.977719	0.0565609	1.03998	0.131373	0.881494	-0.0218464	0.984971	0.31955	0.495461	0.0288047	1.02017	0.616814	0.209846	0.0107069	1.00745	0.790548	0.102072
EWH26675	1 Long-chain fatty acid transport protein [Pseudomonas aeruginosa SG17M]	0.0843174	0.0983523	-0.0128598	0.0566033	0.0271844	-0.0424691	-0.00764234	-0.193153	-0.320838	-0.100252	-0.204748	0.123889	-0.0119729	0.0956419	0.069186	0.0462964	0.0450727	0.0456846	-0.0565745	0.0174385	0.0419309	0.000931626	0.0125828	1.00876	0.827762	0.0820947	0.261351	1.1986	0.0230405	1.63751	0.0682544	1.04845	0.250951	0.600411	0.0642456	1.04554	0.305142	0.515499	0.0235015	1.01642	0.689839	0.161252
EWH26007	1 chemotaxis protein [Pseudomonas aeruginosa SG17M]	0.173633	0.0936253	-0.0599068	0.0691173	0.0271188	-0.0157899	0.00566442	0.0738462	0.0570166	-0.0132052	0.0392192	0.0524412	0.0346812	-0.0187869	0.0227785	0.0247917	-0.047612	-0.0114101	-0.0964101	-0.0247872	0.0127784	-0.0361396	-0.0463388	0.968391	0.553766	0.256674	0.0298981	1.02094	0.705091	0.151755	0.0589181	1.04168	0.200884	0.697055	0.0634529	1.04496	0.531154	0.274779	0.0341886	1.02398	0.441254	0.355311
EWH24126	1 uracil phosphoribosyltransferase [Pseudomonas aeruginosa SG17M]	-0.02087	0.214137	-0.00456455	0.0629008	0.0273266	0.0168137	0.0220702	0.0905969	0.0969718	0.0118949	0.0664879	-0.00153755	-0.0333355	-0.0234757	-0.0194496	-0.0559931	-0.0691076	-0.0625504	-0.0285906	0.0255366	-0.0618273	-0.0216271	-0.0823503	0.944518	0.341443	0.466682	-0.00358711	0.997517	0.966615	0.0147463	0.00217756	1.00151	0.9399	0.0269182	0.0408306	1.02871	0.70465	0.152026	0.0431008	1.03033	0.0458952	1.33823
EWH25929	1 molecular chaperone GroES [Pseudomonas aeruginosa SG17M]	0.160276	0.0476821	-0.0527658	0.0517308	0.107586	-0.0307449	0.0384207	0.13528	0.226224	-0.0920221	0.0898272	0.0928781	-0.0178189	-0.245995	-0.0569785	0.0169882	-0.293863	-0.138437	0.0989327	0.0518838	-0.214858	-0.0213472	-0.108709	0.927417	0.406194	0.391266	-0.0380965	0.973939	0.75272	0.123367	-0.0356312	0.975605	0.811177	0.0908843	0.01331	1.00927	0.897133	0.0471431	0.0814589	1.05809	0.670261	0.173756
EWH25800	1 ligand-gated channel protein [Pseudomonas aeruginosa SG17M]	-0.0441485	-0.0299415	0.204321	0.0434104	-0.131216	0.321376	0.09508	-0.148289	-0.063123	0.482812	0.0904667	-0.349935	-0.0663473	0.0190358	-0.132415	0.0128256	0.0357858	0.0243057	-0.282692	-0.0715549	0.0532575	-0.10033	-0.175826	0.885261	0.270355	0.568066	-0.0470563	0.967909	0.836341	0.0776164	-0.0320857	0.978005	0.839494	0.0759824	-0.0516695	0.964819	0.81116	0.0908935	-0.156721	0.897062	0.356697	0.4477
EWH29236	1 malate:quinone oxidoreductase [Pseudomonas aeruginosa SG17M]	0.085568	0.0781814	-0.172805	-0.00301862	0.0761984	-0.0325886	0.0218049	0.0846761	0.0666113	-0.119848	0.0104799	0.0990589	0.0754577	-0.117252	0.0190882	0.0174573	-0.146605	-0.0645739	0.0659667	0.104522	-0.0940492	0.0254798	0.0221069	1.01544	0.849328	0.0709248	-0.0134985	0.990687	0.905843	0.0429469	-0.00639154	0.99558	0.947716	0.0233216	-0.0248235	0.982941	0.845429	0.0729229	0.0836622	1.0597	0.493244	0.306938
EWH24599	1 esterase [Pseudomonas aeruginosa SG17M]	-0.144937	-0.1992	0.0989118	-0.0817416	-0.272385	-0.00494206	-0.138664	-0.280149	-0.336697	-0.151755	-0.2562	0.210256	0.0178643	0.234156	0.154092	0.130777	0.348723	0.23975	-0.0511571	0.0529657	0.40936	0.137056	0.235834	1.17759	0.108309	0.965334	0.174459	1.12854	0.177576	0.750616	0.0170359	1.01188	0.91795	0.0371812	0.0569221	1.04024	0.737385	0.132305	-0.085658	0.942355	0.526985	0.278202
EWH27062	1 GntR family transcriptional regulator [Pseudomonas aeruginosa SG17M]	0.0596994	-0.0748752	0.0968707	0.0272316	-0.0283051	0.0661173	0.0189061	-0.0447985	0.0821084	-0.0430841	-0.00192472	0.111541	0.0187947	0.0659622	0.0654327	-0.0822059	-0.0394036	-0.0608047	0.00899241	0.0726409	-0.0975242	-0.00529695	0.038201	1.02683	0.55028	0.259416	0.0291563	1.02042	0.685833	0.163782	0.0707296	1.05025	0.278103	0.555794	0.00832554	1.00579	0.919674	0.0363662	0.126237	1.09144	0.0451893	1.34496
EWH24338	1 phosphoribosylaminoimidazolecarboxamide formyltransferase [Pseudomonas aeruginosa SG17M]	-0.0175042	-0.00399481	-0.0364768	-0.0193252	-0.0143094	-0.103523	-0.058916	0.0217524	-0.0267097	0.0302052	0.00841594	-0.0311279	0.0811592	0.0276695	0.0259003	-0.0100649	-0.043243	-0.026654	-0.118205	-0.0126285	0.00749379	-0.0411131	0.0452255	1.03184	0.251502	0.599459	-0.0277412	0.980955	0.239245	0.621158	0.0670134	1.04755	0.256812	0.590385	0.0395907	1.02782	0.344916	0.462286	0.0525543	1.0371	0.314929	0.501788
EWH30046	1 catalase [Pseudomonas aeruginosa SG17M]	-0.202013	-0.175467	0.590347	0.0709557	-0.038856	0.535726	0.248435	-0.0987181	-0.0440399	0.706809	0.188017	-0.13902	-0.146226	0.467079	0.060611	-0.161724	0.417542	0.127909	-0.162911	-0.141838	0.303032	-0.000572305	-0.0103446	0.992855	0.976484	0.0103347	-0.117061	0.922064	0.766002	0.11577	0.0611833	1.04332	0.82132	0.0854875	-0.17748	0.884246	0.685823	0.163788	-0.0672983	0.954424	0.855657	0.0677003
EWH24232	1 ATP-dependent metalloprotease [Pseudomonas aeruginosa SG17M]	0.152471	0.145021	0.092515	0.130002	-0.0387558	-0.0319944	-0.0353751	-0.0641431	-0.0552207	-0.178665	-0.0993429	0.165116	0.103692	0.116206	0.128338	-0.0603552	-0.0906674	-0.0755113	-0.160378	-0.143454	-0.139204	-0.147679	-0.00166411	0.998847	0.953104	0.0208596	0.229345	1.1723	0.00645852	2.18987	0.276017	1.21085	0.000154335	3.81153	0.165377	1.12146	0.00663095	2.17842	0.203849	1.15177	0.00466597	2.33106
EWH25108	1 tryptophan synthase subunit beta [Pseudomonas aeruginosa SG17M]	0.194848	0.0443275	0.0875718	0.108916	-0.0284048	-0.156356	-0.0923806	-0.0115061	-0.252115	-0.0868195	-0.116813	0.171614	0.0975664	0.0701286	0.113103	-0.0983999	-0.0438893	-0.0711446	-0.0775665	-0.00618613	-0.239627	-0.107793	0.0041874	1.00291	0.94196	0.0259677	0.225729	1.16937	0.0547622	1.26152	0.220897	1.16546	0.0428626	1.36792	0.201296	1.14973	0.0745756	1.1274	0.184248	1.13622	0.0249594	1.60277
EWH27936	1 hypothetical protein Z695_0111605 [Pseudomonas aeruginosa SG17M]	0.011065	0.0123392	0.101269	0.0415577	-0.0520704	0.0222416	-0.0149144	-0.177529	-0.172036	0.0362688	-0.104432	-0.0134518	-0.0763368	0.0975167	0.00257605	-0.0113218	0.0895522	0.0391152	-0.0598718	-0.0881182	0.125525	-0.00748831	-0.0389817	0.973342	0.544554	0.263959	0.14599	1.10649	0.128769	0.890188	0.0100644	1.007	0.910512	0.0407143	0.0564721	1.03992	0.319706	0.495249	-0.0365392	0.974991	0.662024	0.179126
EWH25508	1 hypothetical protein Z695_0131185 [Pseudomonas aeruginosa SG17M]	-0.0273522	0.158071	-0.205929	-0.02507	0.0588911	-0.387507	-0.164308	-0.0702076	-0.6189	-0.0561021	-0.248403	-0.032668	0.160338	0.162129	0.0965997	0.109315	0.126768	0.118041	-0.346774	0.159079	-0.0497096	-0.0791349	0.12167	1.08799	0.379863	0.420373	0.223333	1.16743	0.353609	0.451477	0.175735	1.12954	0.334708	0.475333	0.139238	1.10132	0.562803	0.249644	-0.0214416	0.985248	0.814375	0.0891756
EWH29871	1 3,4-dihydroxy-2-butanone 4-phosphate synthase [Pseudomonas aeruginosa SG17M]	0.0114493	0.0110489	-0.00781114	0.00489566	-0.0614681	0.0153851	-0.0230415	0.00863526	-0.0323556	0.0787891	0.0183563	-0.0143195	-0.149228	-0.03056	-0.0647025	0.00662962	0.00282389	0.00472676	-0.0505669	0.00621715	0.0291149	-0.00507828	-0.0695982	0.952903	0.180806	0.742787	-0.0134606	0.990713	0.704799	0.151935	-0.0596243	0.959514	0.287784	0.540934	0.0279372	1.01955	0.417571	0.379269	-0.0694293	0.953015	0.295411	0.529573
EWH25667	1 HAD family hydrolase [Pseudomonas aeruginosa SG17M]	-0.11795	-0.0015004	0.0261217	-0.0311096	0.243028	-0.0387209	0.102154	0.0780829	0.362835	-0.0743721	0.122182	0.122021	0.0296838	-0.0725668	0.0263792	0.24449	0.0586266	0.151558	0.124142	0.256844	-0.100307	0.0935597	0.0574888	1.04065	0.466227	0.331403	-0.153292	0.899197	0.321203	0.49322	-0.0671805	0.954502	0.600808	0.221264	-0.133263	0.911767	0.345967	0.460965	-0.125179	0.91689	0.300577	0.522044
EWH27250	1 oxidoreductase [Pseudomonas aeruginosa SG17M]	0.203817	-0.0551119	-0.150107	-0.000467139	-0.0604375	0.0269598	-0.0167389	0.140781	-0.00079983	0.000622043	0.0468679	0.101358	0.0698098	-0.11343	0.0192458	-0.0862832	-0.0531132	-0.0696982	0.104463	-0.0491086	0.0453082	0.0335543	0.019713	1.01376	0.882494	0.0542883	-0.047335	0.967722	0.703449	0.152768	-0.0143084	0.990131	0.867595	0.0616828	0.0162717	1.01134	0.915037	0.0385611	0.088944	1.06359	0.383406	0.416341
EWH26273	1 aspartate kinase [Pseudomonas aeruginosa SG17M]	-0.00947862	0.00624338	-0.0658211	-0.0230188	-0.0220943	0.062499	0.0202024	-0.0256065	-0.0424687	-0.0298141	-0.0326298	-0.00542341	0.0278571	0.00804269	0.0101588	-0.0170286	0.00438579	-0.00632139	0.0738887	-0.0292568	0.0212107	0.0219475	0.0331776	1.02326	0.237672	0.624021	0.00961099	1.00668	0.690698	0.160712	-0.0117887	0.991862	0.72563	0.139285	-0.0432211	0.970486	0.382359	0.417529	0.0164802	1.01149	0.346996	0.459675
EWH29413	1 membrane protein [Pseudomonas aeruginosa SG17M]	0.0211301	0.0859365	-0.0221871	0.0282932	-0.0926613	-0.047915	-0.0702881	-0.00537085	-0.00251676	0.0506454	0.0142526	0.0423016	-0.00817647	0.0716363	0.0352538	0.00919005	-0.00121776	0.00398615	-0.0240407	-0.0297119	0.0404857	-0.0044223	0.00696062	1.00484	0.867423	0.0617692	0.0140406	1.00978	0.718721	0.14344	0.0396761	1.02788	0.287994	0.540617	0.0985813	1.07072	0.110148	0.958024	0.0312677	1.02191	0.378542	0.421885
EWH24706	1 type II secretion system protein E [Pseudomonas aeruginosa SG17M]	-0.0360164	-0.0426971	0.22836	0.0498821	-0.141186	0.225436	0.042125	-0.138068	-0.145999	0.167925	-0.038714	-0.1319	-0.00667654	0.0756708	-0.0209686	-0.0306656	0.191319	0.0803265	-0.0564422	-0.0399113	0.0804579	-0.00529853	-0.0708507	0.952076	0.546723	0.262233	0.0885962	1.06333	0.55184	0.258187	-0.0156701	0.989197	0.843026	0.0741593	0.00775715	1.00539	0.96811	0.0140753	-0.101295	0.932196	0.438388	0.358141
EWH29605	1 peptidase M23 [Pseudomonas aeruginosa SG17M]	0.056229	0.00993387	0.000964894	0.0223759	0.159896	0.144761	0.152329	-0.125685	0.0385416	0.000623168	-0.02884	0.104026	0.0779464	0.0806394	0.0875371	0.129402	-0.0240407	0.0526808	-0.000665968	0.0325702	-0.0459093	-0.00466837	0.0651612	1.0462	0.0266375	1.57451	0.0512159	1.03614	0.384648	0.414937	0.0922055	1.066	0.0189478	1.72244	-0.129953	0.913861	0.0107285	1.96946	0.0348563	1.02445	0.591295	0.228196
EWH29838	1 UDP-N-acetylmuramate:L-alanyl-gamma-D-glutamyl-meso-diaminopimelate ligase [Pseudomonas aeruginosa SG17M]	0.205206	0.0464177	0.106876	0.1195	-0.123833	-0.181825	-0.152829	-0.036304	-0.250924	-0.0168742	-0.101367	0.14838	0.0273987	0.056002	0.0772604	-0.134048	-0.181907	-0.157977	-0.123114	0.0460051	-0.202302	-0.0931372	-0.0422394	0.971146	0.513192	0.28972	0.220867	1.16543	0.0662988	1.17849	0.170398	1.12537	0.105729	0.975805	0.272329	1.20776	0.0233278	1.63213	0.235238	1.1771	0.0185589	1.73145
EWH25139	1 oligopeptidase A [Pseudomonas aeruginosa SG17M]	0.0112913	0.027389	0.0129924	0.0172242	0.00776044	-0.0784634	-0.0353515	0.00542367	-0.00773965	-0.0794673	-0.0272611	-0.00874254	0.0301666	0.0599243	0.0271161	0.0033631	0.0599369	0.03165	-0.00980251	0.0343234	-0.0284939	-0.00132435	0.00989188	1.00688	0.655048	0.183727	0.0444854	1.03132	0.173123	0.761645	0.0284405	1.01991	0.355407	0.449274	0.0525757	1.03711	0.207311	0.683377	-0.00453388	0.996862	0.900073	0.0457224
EWH26828	1 protein phosphatase [Pseudomonas aeruginosa SG17M]	0.0472806	-0.0680422	-0.00106616	-0.00727592	0.0449533	0.142371	0.093662	0.0224447	0.0340539	-0.0132921	0.0144022	-0.00069383	0.0416253	-0.0640297	-0.00769942	-0.0170709	-0.0320315	-0.0245512	0.0328492	-0.00924281	0.00725214	0.0102862	-0.000423494	0.999706	0.993003	0.00304951	-0.0216781	0.985086	0.582979	0.234347	-0.0179856	0.987611	0.615248	0.21095	-0.100938	0.932427	0.171459	0.76584	0.0168518	1.01175	0.702071	0.153619
EWH24657	1 glucose-1-phosphate thymidylyltransferase [Pseudomonas aeruginosa SG17M]	0.0213686	0.00305905	0.00146568	0.0086311	-0.0370118	-0.0333608	-0.0351863	-0.0801239	-0.106378	0.0125916	-0.0579701	-0.0258395	0.0502577	0.258165	0.0941944	-0.0332485	0.149266	0.0580089	0.0773506	-0.0492194	0.0597004	0.0292772	0.0855633	1.0611	0.371656	0.429858	0.0666012	1.04725	0.143308	0.843729	0.0649172	1.04602	0.526342	0.278732	0.0438174	1.03084	0.0134975	1.86975	0.0361855	1.0254	0.797276	0.0983914
EWH30070	1 50S ribosomal protein L2 [Pseudomonas aeruginosa SG17M]	0.0372923	0.0599265	-0.0220274	0.0250638	0.0129798	-0.0848432	-0.0359317	0.0295962	0.0569353	-0.035217	0.0171048	0.0695575	0.0449641	-0.0401014	0.0248067	0.0275289	-0.106651	-0.039561	0.0189947	0.00564372	-0.0424031	-0.00592155	-0.000257052	0.999822	0.995325	0.00203498	0.00795896	1.00553	0.838742	0.0763717	0.0307283	1.02153	0.465113	0.332442	0.0609955	1.04319	0.295139	0.529974	0.0643677	1.04563	0.400597	0.397293
EWH26422	1 pyridoxine 5'-phosphate oxidase [Pseudomonas aeruginosa SG17M]	-0.215019	-0.215565	0.267538	-0.0543488	-0.135144	0.249404	0.05713	-0.0608498	0.0214153	0.171452	0.0440059	-0.174197	-0.203716	0.26154	-0.0387909	-0.0726751	0.290014	0.108669	-0.0325396	-0.0115624	0.319418	0.091772	0.0155579	1.01084	0.947085	0.023611	-0.0983547	0.934098	0.603542	0.219293	-0.130563	0.913475	0.527099	0.278107	-0.111479	0.925639	0.688631	0.162014	-0.14746	0.902839	0.577273	0.238619
EWH25913	1 ornithine acetyltransferase [Pseudomonas aeruginosa SG17M]	-0.253243	-0.0765389	-0.125063	-0.151615	0.11722	0.0431464	0.0801831	0.0010072	0.0354775	0.0444345	0.0269731	-0.0919632	-0.026004	0.00922098	-0.0362487	0.101879	0.0426605	0.07227	-0.0130218	0.160219	-0.0256658	0.0405104	0.115366	1.08325	0.129111	0.889037	-0.178588	0.883567	0.0303261	1.51818	-0.0767591	0.948185	0.315173	0.501452	-0.231798	0.851573	0.0510066	1.29237	-0.108519	0.92754	0.0912142	1.03994
EWH25640	1 FAD-dependent oxidoreductase [Pseudomonas aeruginosa SG17M]	-0.0338539	-0.121966	-0.145	-0.100273	-0.240345	-0.387852	-0.314098	-0.0189936	-0.00753983	-0.280438	-0.102324	0.308517	0.289754	-0.0667469	0.177175	0.227494	-0.063165	0.0821645	0.356223	0.293054	0.184427	0.277901	0.277448	1.21205	0.0936983	1.02827	0.00205057	1.00142	0.98387	0.00706224	-0.100727	0.932563	0.487898	0.311671	0.213825	1.15976	0.0556842	1.25427	0.0950102	1.06807	0.65345	0.184788
EWH29421	1 30S ribosomal protein S2 [Pseudomonas aeruginosa SG17M]	0.0170157	-0.0313136	-0.0897341	-0.0346773	0.0479485	-0.126688	-0.0393698	0.116666	0.0188152	-0.026861	0.0362067	-0.114841	0.0353916	0.0122072	-0.0224141	0.00802832	-0.06381	-0.0278908	-0.0540569	0.0212764	-0.0304502	-0.0210769	0.0122633	1.00854	0.837302	0.0771177	-0.070884	0.952054	0.247472	0.606474	-0.00133717	0.999074	0.980614	0.00850208	0.00469251	1.00326	0.954835	0.0200719	0.00547674	1.0038	0.939058	0.0273077
EWH24425	1 membrane protein [Pseudomonas aeruginosa SG17M]	0.0586406	0.13005	-0.060104	0.0428622	0.139757	-0.189088	-0.0246651	0.117724	0.065541	-0.0237251	0.05318	-0.0426021	-0.00358685	0.0666815	0.00683084	-0.0963916	-0.0711803	-0.083786	-0.183888	0.0458473	-0.182476	-0.106839	-0.0360313	0.975334	0.603579	0.219266	-0.0103179	0.992874	0.8886	0.0512937	0.11367	1.08198	0.241599	0.616905	0.0675273	1.04792	0.666738	0.176045	0.0906168	1.06483	0.121798	0.914361
EWH25434	1 threonine dehydratase [Pseudomonas aeruginosa SG17M]	0.0715968	0.0912081	-0.033448	0.0431189	0.0258927	0.118282	0.0720876	0.163967	0.0711636	-0.0217439	0.0711288	-0.0954256	-0.0419692	-0.0549648	-0.0641198	-0.104249	-0.0460598	-0.0751545	0.0353152	-0.0981272	-0.0635309	-0.0421143	-0.107239	0.928363	0.0627337	1.2025	-0.0280098	0.980772	0.693624	0.158876	-0.0220055	0.984863	0.636543	0.196172	-0.0289687	0.980121	0.665684	0.176732	0.0110347	1.00768	0.737711	0.132114
EWH28290	1 GNAT family acetyltransferase [Pseudomonas aeruginosa SG17M]	-0.344574	-0.128611	-0.0344296	-0.169205	-0.0215673	0.19783	0.0881313	-0.0670063	-0.0179389	-0.00718229	-0.0307092	0.000814808	-0.186186	-0.0218521	-0.0690746	0.183627	0.15409	0.168858	0.350753	0.112784	-0.13481	0.109576	0.10013	1.07187	0.410602	0.386579	-0.138496	0.908466	0.213185	0.671243	-0.17865	0.883529	0.305208	0.515404	-0.257336	0.836631	0.171864	0.764815	-0.237933	0.847959	0.0534734	1.27186
EWH28924	1 aromatic amino acid aminotransferase [Pseudomonas aeruginosa SG17M]	-0.11252	0.0673178	-0.08907	-0.0447573	0.00727033	-0.0936077	-0.0431687	-0.00877994	0.0816596	-0.00833242	0.0215157	-0.0465553	0.0135428	0.0247525	-0.00275333	0.0742402	0.0367867	0.0555134	0.0293253	0.0672103	-0.0166408	0.0266316	0.0420039	1.02954	0.52657	0.278544	-0.066273	0.955102	0.358627	0.445356	-0.0293849	0.979838	0.421355	0.375352	-0.00158856	0.9989	0.98576	0.00622895	-0.0582668	0.960417	0.164363	0.784195
PilF-EWH29623	1 pilus assembly protein PilW [Pseudomonas aeruginosa SG17M]	0.223375	0.200681	-0.0302854	0.131257	-0.0681125	-0.483859	-0.275986	-0.120386	-0.250117	0.0111789	-0.119775	0.0222428	0.190536	0.0962855	0.103022	-0.135457	-0.0816623	-0.10856	-0.0794726	-0.0224393	-0.40248	-0.168131	-0.0282354	0.980619	0.780079	0.107861	0.251032	1.19006	0.085967	1.06567	0.271152	1.20677	0.101443	0.993779	0.407243	1.32615	0.117534	0.929838	0.211581	1.15796	0.0490943	1.30897
EWH24443	1 phosphoserine phosphatase [Pseudomonas aeruginosa SG17M]	-0.00270064	0.0652711	-0.0191889	0.0144605	-0.00104617	-0.111899	-0.0564725	-0.00317598	0.0211175	-0.0346217	-0.00556007	-0.00159986	-0.00760399	-0.00118998	-0.00346461	0.0312926	-0.0212912	0.00500071	-0.027359	-0.00797151	0.0525963	0.00575528	-0.0179251	0.987652	0.527415	0.277847	0.0200206	1.01397	0.547024	0.261993	-0.00921989	0.99363	0.722248	0.141313	0.0709331	1.0504	0.273939	0.562346	-0.00846532	0.994149	0.697517	0.156445
EWH29758	1 dipicolinate synthase [Pseudomonas aeruginosa SG17M]	0.0321799	-0.0204216	-0.187035	-0.0584256	-0.133061	-0.257633	-0.195347	-0.00431607	0.0491135	-0.0291294	0.00522265	0.0176648	0.11789	-0.0210969	0.0381528	0.0874133	-0.0614041	0.0130046	0.0419672	0.0618235	0.115708	0.0731663	0.0965783	1.06923	0.28323	0.547861	-0.0636482	0.956841	0.414583	0.382389	-0.0350135	0.976023	0.496859	0.303767	0.136922	1.09956	0.253364	0.596254	0.0251481	1.01758	0.765521	0.116043
EWH24036	1 isoleucine--tRNA ligase [Pseudomonas aeruginosa SG17M]	0.0281002	-0.0131748	-0.0319454	-0.00567335	-0.00884586	0.0421564	0.0166553	0.0497682	0.0388164	-0.0180264	0.0235194	0.00588168	-0.0088886	-0.0821594	-0.0283888	-0.046256	-0.053333	-0.0497945	0.014201	-0.0303143	0.0517636	0.0118834	-0.0227154	0.984378	0.522963	0.281529	-0.0291928	0.979968	0.348219	0.458148	-0.0402722	0.972471	0.327187	0.485203	-0.0223286	0.984642	0.507526	0.294541	0.0214058	1.01495	0.586474	0.231751
EWH24482	1 lipid transporter ATP-binding/permease [Pseudomonas aeruginosa SG17M]	0.0290841	0.0960781	-0.115911	0.00308381	0.00141409	-0.00195994	-0.000272923	0.0326908	-0.0381864	0.00989639	0.00146694	0.081295	0.0508541	-0.00396924	0.0427266	0.0306945	-0.00350416	0.0135952	-0.202553	0.00565114	-0.0859954	-0.0942991	0.0396428	1.02786	0.587766	0.230795	0.00161687	1.00112	0.981617	0.00805798	0.137026	1.09964	0.103491	0.985096	0.00335673	1.00233	0.969464	0.0134684	0.0291315	1.0204	0.462064	0.335298
EWH24030	1 pilus assembly protein PilY [Pseudomonas aeruginosa SG17M]	-0.0433803	0.0362771	0.231471	0.0747893	-0.0680425	0.201012	0.0664847	-0.281744	-0.138385	0.0451308	-0.124999	-0.126346	0.0202682	0.132806	0.00890943	-0.0299466	0.157547	0.0638	-0.264195	-0.142845	0.0615257	-0.115171	-0.0658799	0.955362	0.584391	0.233297	0.199789	1.14853	0.185104	0.732585	0.124081	1.08981	0.363409	0.439605	0.00830465	1.00577	0.958067	0.0186041	-0.0548906	0.962667	0.677064	0.16937
EWH29385	1 DNA mismatch repair protein MutS [Pseudomonas aeruginosa SG17M]	0.0182564	0.0749571	-0.0426238	0.0168632	0.0871017	-0.0425276	0.022287	0.0423566	-0.0478928	-0.0217085	-0.00908156	0.0462091	0.00461311	-0.0223722	0.00948332	0.00972357	-0.0246617	-0.00746908	-0.0182756	0.0196673	-0.0200122	-0.00620685	-0.00737992	0.994898	0.860453	0.0652728	0.0259448	1.01815	0.580975	0.235842	0.0156902	1.01093	0.545437	0.263255	-0.00542381	0.996248	0.93897	0.0273485	0.0169524	1.01182	0.597055	0.223986
EWH24500	1 pyruvate dehydrogenase [Pseudomonas aeruginosa SG17M]	0.0669728	0.0391511	-0.0424703	0.0212179	-0.00663588	0.00919582	0.00127997	0.065349	0.0459039	0.0230938	0.0447822	-0.0226875	0.025138	0.0162905	0.00624699	-0.0261766	-0.0144697	-0.0203232	-0.0237968	-0.0247487	-0.0347648	-0.0277701	-0.0149709	0.989677	0.69868	0.155722	-0.0235644	0.983799	0.538092	0.269143	0.0340171	1.02386	0.0874328	1.05833	0.0199379	1.01392	0.673112	0.171912	0.0265702	1.01859	0.265529	0.575889
EWH24618	1 phosphoglycerate mutase [Pseudomonas aeruginosa SG17M]	-0.0681537	0.0124272	-0.0134582	-0.0230616	0.156131	-0.00471621	0.0757073	0.0153281	0.140017	-0.0502256	0.0350399	-0.0752259	-0.017488	-0.0292605	-0.0406581	0.0821422	-0.0213303	0.030406	0.0432101	0.0416907	-0.0808563	0.00134816	-0.0175966	0.987877	0.583832	0.233712	-0.0581015	0.960527	0.392259	0.406427	-0.0420063	0.971303	0.400749	0.397128	-0.0987688	0.93383	0.238682	0.622181	-0.0710641	0.951936	0.210623	0.676495
EWH29869	1 antitermination protein NusB [Pseudomonas aeruginosa SG17M]	-0.065185	-0.00721084	-0.090588	-0.0543279	0.0831723	0.00968662	0.0464295	0.044375	0.0734271	0.0250433	0.0476151	-0.0172908	-0.00947364	0.0189248	-0.00261323	0.029934	-0.0532602	-0.0116631	-0.0643539	-0.0247882	0.069692	-0.00648336	0.0517147	1.0365	0.128117	0.892394	-0.101943	0.931777	0.0229678	1.63888	0.00387014	1.00269	0.929776	0.0316219	-0.100757	0.932543	0.0960005	1.01773	0.00904987	1.00629	0.807919	0.0926319
EWH29580	1 hypothetical protein Z695_0120620 [Pseudomonas aeruginosa SG17M]	-0.00367629	-0.0114647	0.210129	0.064996	-0.0738996	0.26728	0.0966904	-0.135909	-0.0833598	0.245488	0.00873969	-0.098327	-0.0324276	0.353403	0.0742163	-0.0727992	0.109668	0.0184341	-0.123201	-0.0524655	0.175043	-0.00020789	0.00922022	1.00641	0.956399	0.0193608	0.0562564	1.03976	0.707748	0.150121	0.0744242	1.05294	0.679193	0.168007	-0.0316943	0.978271	0.853809	0.0686393	0.0557821	1.03942	0.792602	0.100945
EWH24719	1 2-octaprenyl-6-methoxyphenyl hydroxylase [Pseudomonas aeruginosa SG17M]	0.128534	-0.182315	0.0360635	-0.00590595	0.116665	0.110348	0.113507	-0.0583506	0.0295092	0.0261881	-0.000884449	0.00844756	-0.149556	-0.173971	-0.105026	0.018301	-0.0315139	-0.0066064	-0.136671	0.0236755	-0.0361868	-0.0497275	-0.0991204	0.933602	0.412439	0.38464	-0.0050215	0.996525	0.961009	0.0172725	-0.0552989	0.962395	0.495732	0.304753	-0.119413	0.920562	0.389555	0.409431	-0.09842	0.934055	0.286537	0.542819
EWH27665	1 sugar ABC transporter substrate-binding protein [Pseudomonas aeruginosa SG17M]	-0.0546964	-0.0986336	-0.0354373	-0.0629224	-0.0360064	-0.226955	-0.131481	0.0571532	-0.0605217	-0.126132	-0.0431669	0.0813303	-0.0441484	0.0763933	0.0378584	0.143584	0.041082	0.0923328	0.0839863	0.257798	-0.0841626	0.085874	0.100781	1.07235	0.0891011	1.05012	-0.0197555	0.9864	0.745451	0.127581	-0.0480156	0.967266	0.676592	0.169673	0.0685582	1.04867	0.428864	0.367681	-0.0544745	0.962945	0.465401	0.332172
EWH23892	1 30S ribosomal protein S12 [Pseudomonas aeruginosa SG17M]	0.0454334	-0.0303619	-0.197714	-0.0608808	0.0795373	0.106707	0.0931223	0.0830558	0.146663	0.0322872	0.0873353	-0.0827849	-0.0525355	-0.101637	-0.0789859	-0.00285928	-0.0726123	-0.0377358	0.155838	-0.0381167	0.0147217	0.0441475	-0.0181051	0.987529	0.816921	0.0878199	-0.148216	0.902366	0.134184	0.872298	-0.123133	0.918191	0.107848	0.967186	-0.154003	0.898753	0.197322	0.704826	-0.0412501	0.971812	0.286361	0.543087
EWH28936	1 serine acetyltransferase [Pseudomonas aeruginosa SG17M]	0.0236191	0.0976197	-0.0931358	0.00936768	-0.0520719	-0.0381784	-0.0451252	0.0863935	0.0665323	0.0519681	0.068298	-0.00852498	0.0205269	-0.031323	-0.00644037	0.016848	-0.0540213	-0.0185866	0.0390729	0.0143348	0.0411486	0.0315188	-0.0158081	0.989103	0.79705	0.0985146	-0.0589303	0.959976	0.355181	0.44955	-0.0379591	0.974032	0.0932619	1.0303	0.0544928	1.03849	0.503447	0.298046	0.0121463	1.00845	0.735393	0.13348
EWH29530	1 phosphoribosylformylglycinamidine synthase [Pseudomonas aeruginosa SG17M]	0.0292669	0.0313549	-0.0459488	0.00489101	-0.0070371	-0.00329054	-0.00516382	0.0114345	0.0712098	-0.0274738	0.0183902	-0.0170104	0.00953398	-0.0476244	-0.0183669	-0.00366479	0.00600605	0.00117063	0.0463246	0.00829829	0.0218404	0.0254878	-0.023258	0.984008	0.485792	0.31355	-0.0134992	0.990687	0.742554	0.129272	-0.0438547	0.97006	0.092418	1.03424	0.0100548	1.00699	0.779591	0.108133	-0.0195376	0.986549	0.432817	0.363696
EWH25186	1 copper-binding protein [Pseudomonas aeruginosa SG17M]	0.0602156	0.0873926	0.000706902	0.0494384	0.0266831	-0.029757	-0.00153696	0.0456922	-0.253896	-0.0631885	-0.090464	0.0918588	-0.0550901	0.0733143	0.0366943	0.0556895	-0.0546857	0.000501908	-0.0181128	0.0467297	-0.0678469	-0.0130767	-0.012744	0.991205	0.821208	0.0855469	0.139902	1.10183	0.199878	0.699235	0.049771	1.0351	0.430943	0.36558	0.0509753	1.03597	0.284077	0.546565	0.0361924	1.0254	0.651758	0.185913
EWH29786	1 globin [Pseudomonas aeruginosa SG17M]	-0.11658	-0.115738	-0.0161984	-0.0828386	0.0372439	-0.112462	-0.0376092	-0.0176503	0.253865	-0.00280966	0.0778018	0.0433582	-0.0124689	0.0202777	0.0170557	0.278619	0.125636	0.202127	-0.045281	0.264739	0.00276819	0.0740753	0.0998943	1.07169	0.0543024	1.26518	-0.16064	0.894628	0.16342	0.786696	-0.0570197	0.961248	0.590755	0.228592	-0.0452295	0.969136	0.566557	0.246756	-0.185072	0.879605	0.0555326	1.25545
EWH29795	1 hydrogenase [Pseudomonas aeruginosa SG17M]	-0.0296585	-0.0318388	0.0376447	-0.00795086	0.0280178	-0.0403848	-0.00618349	0.0530494	0.222536	-0.0349219	0.0802211	-0.0155651	0.0256703	-0.0551777	-0.0150242	0.0847286	-0.0278959	0.0284164	0.0464583	0.0210489	-0.0516822	0.00527501	-0.00707332	0.995109	0.839006	0.0762348	-0.0881719	0.940714	0.326471	0.486156	-0.0202992	0.986028	0.617438	0.209407	-0.00176737	0.998776	0.966656	0.0147283	-0.0434405	0.970338	0.462215	0.335156
EWH26226	1 BolA family transcriptional regulator [Pseudomonas aeruginosa SG17M]	0.019076	-0.00492972	0.251639	0.088595	0.102586	-0.0414752	0.0305555	0.134637	0.144368	-0.01802	0.0869951	-0.0388853	-0.185736	-0.0849997	-0.103207	0.145771	-0.120699	0.012536	0.178189	0.170542	-0.0380953	0.103545	-0.191802	0.875511	0.107059	0.970377	0.00159988	1.00111	0.987663	0.00539118	-0.206752	0.866486	0.067561	1.1703	0.0580395	1.04105	0.657829	0.181887	-0.115743	0.922907	0.384717	0.414859
EWH28756	1 phosphate acyltransferase [Pseudomonas aeruginosa SG17M]	0.0786206	-0.138106	0.0139811	-0.0151682	-0.191693	-0.0530076	-0.12235	0.0159319	-0.0231048	0.00211762	-0.00168508	-0.0483615	0.0182715	0.0680118	0.0126406	0.120901	-0.0320873	0.0444068	-0.10626	-0.125816	0.343878	0.0372673	0.0278088	1.01946	0.720985	0.142074	-0.0134831	0.990698	0.846379	0.0724349	-0.0246267	0.983075	0.883007	0.0540358	0.107182	1.07712	0.352866	0.452391	-0.0317663	0.978222	0.687847	0.162508
EWH25920	1 nucleotide-binding protein [Pseudomonas aeruginosa SG17M]	0.0174373	0.0594761	0.00367839	0.0268639	0.0743203	-0.111577	-0.0186283	-0.0138158	-0.00411744	0.00103183	-0.00563379	-0.0803333	0.0595909	0.0525893	0.0106156	-0.0364664	0.0794983	0.021516	-0.0351992	-0.047782	-0.028151	-0.0370441	-0.0162483	0.988801	0.754516	0.122332	0.0324977	1.02278	0.134154	0.872397	0.0476597	1.03359	0.357569	0.44664	0.0454923	1.03204	0.575297	0.240108	-0.0109003	0.992473	0.890694	0.0502713
EWH29771	1 ABC transporter substrate-binding protein [Pseudomonas aeruginosa SG17M]	0.186015	0.0334739	0.039015	0.0861678	0.0711448	-0.218288	-0.0735715	0.270149	-0.161647	-0.0112915	0.0324036	0.0500943	-0.021199	-0.0257325	0.00105427	-0.206424	-0.0287593	-0.117592	-0.105397	-0.0180118	-0.398566	-0.173992	-0.0851136	0.94271	0.200945	0.696924	0.0537642	1.03797	0.712878	0.146985	0.175046	1.129	0.21109	0.675533	0.159739	1.11709	0.293301	0.532686	0.118646	1.08572	0.204464	0.689383
EWH24733	1 3-octaprenyl-4-hydroxybenzoate carboxy-lyase [Pseudomonas aeruginosa SG17M]	0.0614423	0.037797	-0.0846184	0.00487362	0.0401474	-0.0511132	-0.00548289	0.0683317	-0.0596942	0.00640427	0.00501392	0.0423622	0.0252907	-0.07756	-0.00330237	-0.0090341	-0.0233408	-0.0161875	0.0654753	-0.0558846	-0.0210004	-0.00380322	-0.00817599	0.994349	0.896046	0.0476699	-0.000140292	0.999903	0.9982	0.000782642	0.000500853	1.00035	0.992776	0.00314853	0.0103565	1.0072	0.887983	0.0515954	0.0128851	1.00897	0.808264	0.0924465
EWH25363	1 hypothetical protein Z695_0130400 [Pseudomonas aeruginosa SG17M]	-0.0381463	-0.0779081	-0.0373416	-0.051132	-0.0999922	-0.0129044	-0.0564483	-0.00333693	-0.189565	-0.0303375	-0.0744131	0.0202428	0.014814	0.118177	0.051078	-0.00162309	0.0637959	0.0310864	0.133693	-0.000263142	0.127856	0.0870954	0.10221	1.07342	0.0474971	1.32333	0.0232811	1.01627	0.716096	0.145029	-0.0360173	0.975344	0.549167	0.260296	0.00531629	1.00369	0.894214	0.0485586	0.0199916	1.01395	0.714683	0.145887
EWH29048	1 glycerol acyltransferase [Pseudomonas aeruginosa SG17M]	-0.202151	-0.106533	-0.0227499	-0.110478	-0.0460244	-0.132559	-0.0892916	0.0046632	-0.259864	0.0478954	-0.0691019	0.0258032	0.0325517	0.389604	0.149319	0.146887	0.291058	0.218972	0.0220134	0.0345307	0.0651091	0.0405511	0.259797	1.19731	0.118078	0.927829	-0.041376	0.971728	0.724175	0.140157	0.108768	1.07831	0.418949	0.377839	-0.0211864	0.985422	0.794014	0.100172	-0.0696525	0.952867	0.699946	0.154936
EWH24836	1 (p)ppGpp synthetase [Pseudomonas aeruginosa SG17M]	0.00420626	0.0131942	0.0212688	0.0128898	-0.0501928	-0.0219862	-0.0360895	-0.0645596	-0.0446158	0.106131	-0.0010149	-0.0310843	-0.00754379	0.0451265	0.00216615	0.0152292	-0.0117947	0.00171729	0.00112261	-0.0510238	0.0410986	-0.00293418	-0.0107236	0.992595	0.666125	0.176444	0.0139047	1.00968	0.809865	0.0915872	0.00510034	1.00354	0.890919	0.050162	0.0489793	1.03453	0.0282629	1.54878	0.000448866	1.00031	0.98928	0.00468062
EWH30016	1 acyl-CoA dehydrogenase [Pseudomonas aeruginosa SG17M]	0.142102	0.0659869	-0.143936	0.0213844	-0.0108272	-0.131791	-0.0713093	0.163979	0.422218	-0.178154	0.136015	0.0541897	0.00880336	-0.0736642	-0.00355706	0.0291187	-0.0541781	-0.0125297	0.137124	0.0149785	-0.0720965	0.0266688	-0.0249415	0.98286	0.802557	0.0955242	-0.11463	0.923619	0.585954	0.232136	-0.0302258	0.979267	0.693387	0.159024	0.0926937	1.06636	0.493702	0.306535	0.00897265	1.00624	0.885759	0.0526842
EWH25683	1 RNA polymerase subunit sigma-70 [Pseudomonas aeruginosa SG17M]	0.279672	0.137956	0.0866175	0.168082	0.000909846	-0.0286487	-0.0138694	0.0045292	-0.0514416	-0.0667903	-0.0379009	0.0468676	0.0734729	0.0609835	0.0604413	-0.0326846	-0.0854654	-0.059075	-0.148219	-0.192587	-0.190044	-0.17695	-0.107641	0.928105	0.138269	0.859275	0.205983	1.15347	0.0288248	1.54023	0.237391	1.17886	0.000129541	3.88759	0.181951	1.13442	0.0945821	1.02419	0.119516	1.08637	0.0122899	1.91045
EWH24843	1 ATP-dependent DNA helicase RecG [Pseudomonas aeruginosa SG17M]	-0.103276	0.0696098	-0.0913633	-0.0416765	0.0453736	0.0140523	0.029713	0.151391	-0.0658858	0.112939	0.0661479	0.0338561	-0.0388243	0.0257365	0.00692279	0.010469	0.207325	0.108897	-0.0212585	0.074179	0.00402441	0.0189816	0.0485993	1.03426	0.465485	0.332094	-0.107824	0.927986	0.283516	0.547423	-0.0120588	0.991676	0.758678	0.119942	-0.0713894	0.951721	0.39973	0.398233	-0.101974	0.931757	0.287948	0.540686
EWH28684	1 membrane protein [Pseudomonas aeruginosa SG17M]	0.044205	-0.0757766	-0.116624	-0.0493986	0.0473064	0.0542608	0.0507836	0.150257	0.0163077	-0.0329578	0.0445357	0.0323627	-0.0200349	-0.110761	-0.032811	0.0570872	-0.0639752	-0.003444	0.0568766	0.0859452	-0.0410583	0.0339211	0.0165876	1.01156	0.80786	0.0926637	-0.0939344	0.936964	0.267478	0.572711	-0.0667322	0.954798	0.30505	0.515628	-0.100182	0.932915	0.206532	0.685012	-0.029367	0.97985	0.704417	0.15217
EWH29473	1 chemotaxis protein [Pseudomonas aeruginosa SG17M]	0.111662	-0.136434	-0.0180894	-0.0142872	0.0406948	-0.00274793	0.0189734	0.0298161	0.0109945	-0.0213792	0.00647712	-0.00585034	-0.0488745	-0.0291113	-0.0279454	0.00346396	0.0126357	0.00804982	-0.0246784	-0.03344	0.0465485	-0.00385661	-0.0136582	0.990578	0.860153	0.0654244	-0.0207643	0.98571	0.79071	0.101983	-0.0240888	0.983442	0.441372	0.355195	-0.0332606	0.977209	0.74661	0.126906	-0.0359952	0.975359	0.1159	0.935918
EWH25532	1 DEAD/DEAH box helicase [Pseudomonas aeruginosa SG17M]	0.0716905	0.053998	-0.01559	0.0366995	-0.0386937	-0.0201386	-0.0294161	0.0132667	0.0298896	0.00676567	0.0166407	-0.00998462	0.0715398	-0.0645317	-0.000992187	-0.045798	-0.075445	-0.0606215	0.0254534	-0.0725819	0.00505628	-0.0140241	-0.0376917	0.974212	0.473404	0.324768	0.0200589	1.014	0.506374	0.295529	0.0130319	1.00907	0.805534	0.0939159	0.0661157	1.04689	0.155959	0.806988	0.0596293	1.0422	0.33642	0.473119
EWH24456	1 thiamine biosynthesis protein ThiC [Pseudomonas aeruginosa SG17M]	0.265709	0.202296	0.0587346	0.17558	0.142776	-0.111809	0.0154832	0.155954	0.115649	-0.147717	0.0412956	0.15635	0.0919568	-0.0373168	0.0703301	-0.0549129	-0.104884	-0.0798986	-0.0890665	0.00352296	-0.300304	-0.128616	-0.10525	0.929644	0.276559	0.558212	0.134284	1.09755	0.301181	0.521173	0.198946	1.14786	0.13493	0.869893	0.160097	1.11736	0.285533	0.544344	0.150229	1.10975	0.141921	0.847952
EWH23938	1 hypothetical protein Z695_0132775 [Pseudomonas aeruginosa SG17M]	-0.891915	-0.591377	1.1642	-0.106364	-0.271077	0.99124	0.360082	-0.126901	-0.0697571	0.964981	0.256108	-0.298879	-0.274756	1.10381	0.176724	0.0952733	1.05907	0.577172	-0.562521	-0.140306	0.94844	0.0818707	0.283088	1.2168	0.738584	0.1316	-0.362472	0.777831	0.646794	0.189234	0.0948531	1.06796	0.890393	0.050418	-0.466446	0.723746	0.657786	0.181915	-0.400448	0.757623	0.606356	0.217272
EWH24936	1 pyruvate carboxylase subunit A [Pseudomonas aeruginosa SG17M]	0.000194983	-0.0193842	0.00650308	-0.0042287	0.0145334	-0.0224567	-0.00396166	0.0610104	-0.0357428	-0.131597	-0.0354432	0.0824692	-0.0929894	0.0625743	0.0173514	-0.0548284	-0.025208	-0.0400182	0.0682721	-0.0285955	0.0217297	0.0204688	0.0215801	1.01507	0.71965	0.142878	0.0312145	1.02187	0.607866	0.216192	-0.00311741	0.997842	0.962383	0.0166521	-0.000267042	0.999815	0.988498	0.00502404	0.0573696	1.04057	0.486312	0.313085
EWH28739	1 electron transporter RnfB [Pseudomonas aeruginosa SG17M]	-0.0452127	-0.01093	0.0824287	0.00876199	0.0157452	-0.0137387	0.00100326	-0.0105323	0.0947451	-0.0143537	0.0232864	-0.040499	0.0211161	0.00161067	-0.00592407	-0.0266683	-0.0409223	-0.0337953	0.125104	0.037185	-0.0233117	0.0463259	-0.0146861	0.989872	0.74567	0.127453	-0.0145244	0.989983	0.794892	0.099692	-0.0522499	0.964431	0.326457	0.486173	0.00775874	1.00539	0.887536	0.051814	0.0278712	1.01951	0.330634	0.480653
EWH26681	1 ribonuclease D [Pseudomonas aeruginosa SG17M]	0.0736121	0.0679921	-0.111904	0.00990006	0.0452059	-0.016377	0.0144145	0.124085	0.103869	0.115484	0.114479	-0.0922941	-0.0510574	0.0515992	-0.0305841	-0.00499405	-0.0124858	-0.00873991	0.113134	-0.0738509	0.0436889	0.0276572	-0.0404842	0.972329	0.615457	0.210802	-0.104579	0.930076	0.162692	0.788635	-0.0582413	0.960434	0.448217	0.348512	-0.00451439	0.996876	0.959524	0.0179443	-0.0218442	0.984973	0.719247	0.143122
EWH24020	1 DNA transporter [Pseudomonas aeruginosa SG17M]	0.0372279	0.0359683	0.0259252	0.0330405	-0.00651754	0.0383863	0.0159344	0.0920776	0.125888	0.0135936	0.0771864	0.0530181	0.0257956	-0.0246558	0.0180526	0.00227106	-0.0566988	-0.0272138	0.00387656	-0.0376429	-0.0446417	-0.026136	-0.0149878	0.989665	0.550731	0.259061	-0.0441459	0.969864	0.257409	0.589377	0.0441886	1.0311	0.18124	0.741747	0.0171061	1.01193	0.397091	0.40111	0.0452665	1.03187	0.305102	0.515555
EWH29618	1 dehydrogenase [Pseudomonas aeruginosa SG17M]	0.0266315	0.0546932	-0.090528	-0.00306779	0.00580045	0.0394468	0.0226236	0.042519	0.0967167	0.112746	0.0839939	0.0122791	-0.00521536	-0.0527428	-0.0152263	-0.00354362	-0.00980595	-0.00667479	-0.034814	-0.0161785	0.0585162	0.00250792	-0.0121585	0.991608	0.814521	0.0890977	-0.0870617	0.941438	0.152085	0.817913	-0.0177343	0.987783	0.634362	0.197663	-0.0256914	0.98235	0.691552	0.160175	-0.00855155	0.99409	0.756599	0.121134
EWH24697	1 transcription accessory protein [Pseudomonas aeruginosa SG17M]	0.0531437	0.121745	-0.0426411	0.0440826	-0.0303236	-0.129179	-0.0797511	0.0258011	-0.0346566	-0.0163554	-0.00840363	0.0602189	0.0592684	-0.0143984	0.0350296	-0.0159919	-0.0624111	-0.0392015	0.00733401	-0.0268289	-0.0962939	-0.0385963	-0.00905297	0.993745	0.874296	0.0583413	0.0524862	1.03705	0.360897	0.442617	0.0736259	1.05236	0.133909	0.873191	0.123834	1.08963	0.182718	0.738219	0.0742312	1.0528	0.13338	0.87491
EWH26144	1 pyrroline-5-carboxylate dehydrogenase [Pseudomonas aeruginosa SG17M]	-0.0687998	0.0391787	0.301664	0.090681	-0.0715904	0.325864	0.127137	-0.091971	-0.0638419	0.22635	0.0235125	-0.11789	-0.0823911	0.310672	0.0367968	-0.123457	0.291421	0.0839822	-0.103368	-0.130425	0.329908	0.0320381	-0.0538842	0.963339	0.774689	0.110872	0.0671685	1.04766	0.677167	0.169304	0.00475861	1.0033	0.982398	0.00771273	-0.0364556	0.975047	0.870309	0.0603263	-0.0471854	0.967823	0.853847	0.0686198
EWH25943	1 imelysin [Pseudomonas aeruginosa SG17M]	0.0320848	0.0723986	-0.108821	-0.00144574	-0.0450635	0.00278747	-0.021138	0.0079705	0.00944536	0.0451137	0.0208432	-0.0144694	0.0690988	-0.00228921	0.0174467	0.0662457	-0.020542	0.0228519	0.0211935	0.0265964	-0.00735997	0.0134766	0.0188925	1.01318	0.771538	0.112643	-0.0222889	0.984669	0.7122	0.147398	0.00397008	1.00276	0.894523	0.0484087	0.0196923	1.01374	0.805168	0.0941133	-0.00540514	0.99626	0.915121	0.0385214
EWH27707	1 hydroxyacid dehydrogenase [Pseudomonas aeruginosa SG17M]	-0.268447	-0.24683	0.22084	-0.0981458	-0.316841	0.153277	-0.0817822	-0.20917	-0.088574	0.107646	-0.0633658	-0.149048	-0.0644187	0.31332	0.0332847	-0.0121159	0.337701	0.162793	-0.0109064	-0.0556135	0.334624	0.089368	0.13143	1.09538	0.571849	0.242719	-0.03478	0.976181	0.859573	0.0657171	-0.0560834	0.961872	0.780502	0.107626	-0.0163637	0.988722	0.955563	0.0197408	-0.129508	0.914143	0.605368	0.217981
EWH24666	1 ornithine carbamoyltransferase [Pseudomonas aeruginosa SG17M]	-0.783153	-0.587719	0.522075	-0.282932	-0.22214	0.560556	0.169208	0.0492032	-0.18037	0.623813	0.164215	-0.961525	-0.478149	0.947575	-0.164033	-0.0917135	0.832622	0.370454	-0.271926	-0.0953815	1.03298	0.221891	0.118899	1.08591	0.873823	0.0585765	-0.447147	0.733492	0.396728	0.401507	-0.385925	0.765288	0.612663	0.212778	-0.45214	0.730958	0.506078	0.295782	-0.534488	0.690404	0.559239	0.252403
EWH24632	1 imidazoleglycerol-phosphate dehydratase [Pseudomonas aeruginosa SG17M]	0.123752	0.00502337	-0.149379	-0.00686789	0.00588181	-0.155867	-0.0749925	0.112905	0.146679	-0.0311589	0.0761418	0.0690558	-0.0393049	-0.024859	0.00163063	0.0412134	-0.0704741	-0.0146303	-0.0156743	0.119772	-0.164966	-0.0202894	0.00849852	1.00591	0.926085	0.033349	-0.0830097	0.944086	0.436204	0.360311	0.0219201	1.01531	0.817517	0.0875031	0.0681246	1.04835	0.605788	0.217679	0.0162609	1.01133	0.805409	0.0939833
EWH28729	1 cobalamin biosynthesis protein CobN [Pseudomonas aeruginosa SG17M]	0.0948369	-0.0566164	-0.0420276	-0.00126901	0.0553002	-0.0572235	-0.000961665	-0.0132669	0.106422	-0.112782	-0.00654233	0.0288791	0.0849542	-0.0522439	0.0205298	0.0427927	-0.00869987	0.0170464	0.103175	-0.0149798	-0.0862498	0.00064858	0.0217988	1.01522	0.745044	0.127818	0.00527332	1.00366	0.950384	0.022101	0.0198812	1.01388	0.784839	0.10522	-0.000307347	0.999787	0.996991	0.0013089	0.00348335	1.00242	0.953382	0.0207331
EWH24122	1 aminopeptidase [Pseudomonas aeruginosa SG17M]	-0.0833435	0.0106085	-0.0130141	-0.0285831	0.134478	0.0377787	0.0861285	0.0894733	0.174376	0.000976863	0.0882753	0.000506667	-0.0665206	-0.0124532	-0.0261557	0.0437947	-0.0553525	-0.00577888	-0.0549357	-0.0230524	-0.144106	-0.0740315	0.00242735	1.00168	0.947878	0.0232475	-0.116858	0.922194	0.111756	0.951729	0.0478758	1.03374	0.314284	0.502678	-0.114712	0.923567	0.111101	0.954282	-0.0203768	0.985975	0.68444	0.164665
EWH27220	1 peptidylprolyl isomerase [Pseudomonas aeruginosa SG17M]	0.0488825	0.104868	-0.098875	0.0182917	-0.0149518	-0.0209413	-0.0179465	-0.00341523	0.108816	0.0802038	0.0618682	-0.0508181	0.0317392	-0.0240144	-0.0143645	0.0542336	-0.0545278	-0.000147094	-0.034268	-0.0661806	0.029366	-0.0236942	-0.0326561	0.977619	0.644037	0.191089	-0.0435765	0.970247	0.564539	0.248306	0.00932973	1.00649	0.814072	0.0893372	0.0362382	1.02544	0.675713	0.170238	-0.0142174	0.990194	0.799548	0.0971555
EWH29301	1 hypothetical protein Z695_0119115 [Pseudomonas aeruginosa SG17M]	0.0493868	0.0123414	-0.0183845	0.0144479	-0.0261321	0.0117305	-0.00720079	0.110391	-0.0411284	-0.164141	-0.0316263	0.00598854	-0.0486793	-0.00984719	-0.0175126	0.0218219	0.0636123	0.0427171	-0.0630201	0.0443493	0.0549764	0.0121019	-0.0319606	0.97809	0.277498	0.556741	0.0460742	1.03245	0.603229	0.219518	-0.0296145	0.979682	0.51043	0.292064	0.0216487	1.01512	0.509042	0.293246	-0.0602297	0.959111	0.104402	0.981289
EWH28325	1 transcriptional regulator [Pseudomonas aeruginosa SG17M]	-0.127343	0.0458814	-0.0063609	-0.0292743	0.0985963	-0.128485	-0.0149443	0.136516	-0.0374584	-0.0568405	0.0140724	0.0662895	0.0603942	-0.0661581	0.0201752	-0.00277274	-0.0627693	-0.032771	-0.000937804	0.11608	-0.0166424	0.0328332	0.0494494	1.03487	0.501847	0.299429	-0.0433466	0.970401	0.617003	0.209713	-0.012658	0.991265	0.843636	0.0738448	-0.01433	0.990116	0.90236	0.04462	0.0529462	1.03738	0.44311	0.353488
EWH25156	1 EvpB family type VI secretion protein [Pseudomonas aeruginosa SG17M]	-0.419172	-0.508313	0.0512104	-0.292092	-0.544379	0.0431798	-0.2506	-0.384036	-0.460898	-0.00829081	-0.284408	0.282347	0.070786	0.291416	0.21485	0.133492	0.232015	0.182754	0.335192	-0.0332799	0.297714	0.199875	0.506941	1.42103	0.0542431	1.26566	-0.00768345	0.994688	0.974152	0.0113732	0.0149745	1.01043	0.918515	0.0369138	-0.0414919	0.97165	0.903024	0.0443005	0.0320961	1.0225	0.76938	0.113859
EWH26995	1 dihydrolipoamide dehydrogenase [Pseudomonas aeruginosa SG17M]	0.102262	0.0911898	-0.095276	0.0327254	0.00266394	-0.076514	-0.036925	0.0297197	0.0488926	-0.0752306	0.00112726	0.0370274	0.00157614	-0.0173562	0.00708243	0.00934764	-0.0764746	-0.0335635	0.0386634	0.00691341	-0.0348062	0.00359023	-0.025643	0.982383	0.71755	0.144148	0.0315981	1.02214	0.694414	0.158382	0.00349221	1.00242	0.901823	0.0448788	0.0696504	1.04946	0.48571	0.313623	0.0406459	1.02857	0.363541	0.439446
EWH28790	1 glyceraldehyde-3-phosphate dehydrogenase [Pseudomonas aeruginosa SG17M]	0.0191824	0.0423564	-0.104927	-0.0144628	0.0198169	0.00272918	0.011273	0.0502352	0.171695	-0.0111669	0.0702545	0.0269477	0.0225073	-0.0399653	0.00316324	0.102962	-0.0657731	0.0185945	0.0620976	0.0368892	0.0282111	0.0423993	0.0176261	1.01229	0.745003	0.127842	-0.0847174	0.942969	0.296075	0.528599	-0.039236	0.97317	0.175625	0.755415	-0.0257359	0.982319	0.693953	0.15867	-0.0154313	0.989361	0.836916	0.0773181
EWH29531	1 murein transglycosylase [Pseudomonas aeruginosa SG17M]	0.0143161	-0.182107	0.013689	-0.0513674	-0.101692	-0.0169034	-0.0592977	0.00920901	-0.0952721	0.0662	-0.00662104	-0.0361228	-0.0052789	0.0148902	-0.00883717	-0.0211068	0.105831	0.0423621	0.0357403	-0.0444284	0.0692449	0.0201856	0.0425303	1.02992	0.560244	0.251622	-0.0447464	0.96946	0.608691	0.215603	-0.0290227	0.980084	0.474891	0.323406	0.0079303	1.00551	0.93542	0.0289934	-0.0511992	0.965134	0.38968	0.409291
EWH26844	1 cytochrome C biogenesis protein CcmA [Pseudomonas aeruginosa SG17M]	-0.0224544	0.000360781	0.117733	0.0318798	-0.0494674	0.0126968	-0.0183853	-0.0214438	-0.123678	-0.000245508	-0.0484557	0.0264279	0.101933	0.134074	0.0874783	0.0620285	0.0461045	0.0540665	-0.0301396	-0.0784173	0.0921764	-0.00546016	0.0555985	1.03929	0.360491	0.443106	0.0803355	1.05726	0.236757	0.625698	0.0929385	1.06654	0.196079	0.707569	0.0502651	1.03546	0.468109	0.329653	0.0334118	1.02343	0.480748	0.318083
EWH24111	1 chemotaxis protein [Pseudomonas aeruginosa SG17M]	0.0374755	-0.0362445	-0.0540823	-0.0176171	-0.0395569	0.0354059	-0.00207551	0.0560174	0.0324155	0.069643	0.052692	0.0319849	-0.08567	0.0266439	-0.00901374	-0.0735029	0.148086	0.0372913	0.0209786	-0.0854618	0.0776859	0.00440088	0.00860337	1.00598	0.865092	0.0629376	-0.0703091	0.952434	0.079465	1.09982	-0.0134146	0.990745	0.837502	0.0770142	-0.0155416	0.989285	0.756263	0.121327	-0.046305	0.968413	0.663491	0.178165
EWH25889	1 DnaA initiator-associating protein DiaA [Pseudomonas aeruginosa SG17M]	0.164766	0.055412	-0.024224	0.065318	-0.030524	-0.336857	-0.18369	0.046792	-0.270876	-0.0286716	-0.0842519	0.103424	0.116699	0.164512	0.128212	-0.0465947	-0.126011	-0.0863027	-0.00327401	0.0906914	-0.399174	-0.103919	0.0628938	1.04456	0.337982	0.471107	0.14957	1.10924	0.246858	0.607553	0.232131	1.17457	0.199614	0.699808	0.249008	1.18839	0.160752	0.793843	0.214515	1.16031	0.0110595	1.95626
EWH24982	1 glutamate:protein symporter [Pseudomonas aeruginosa SG17M]	0.262779	0.296794	-0.0439287	0.171881	0.137017	-0.0278495	0.0545836	0.0539631	0.110914	-0.000563919	0.0547711	0.133864	0.075042	-0.0276646	0.0604138	-0.0632622	-0.160142	-0.111702	0.0121787	-0.0839342	-0.0871868	-0.0529808	-0.111468	0.925646	0.399001	0.399026	0.11711	1.08456	0.358679	0.445294	0.113395	1.08177	0.119222	0.923643	0.117298	1.0847	0.498527	0.302311	0.172116	1.12671	0.0933243	1.03001
EWH24419	1 30S ribosomal protein S6 [Pseudomonas aeruginosa SG17M]	-0.0285819	-0.0279709	-0.116001	-0.057518	0.0218742	-0.0399341	-0.00902998	0.10592	0.153807	0.0232805	0.0943358	0.0179317	-0.00498035	-0.0369647	-0.00800444	-0.00679804	-0.0196031	-0.0132006	0.0477485	0.0928965	0.0512416	0.0639622	0.0495136	1.03492	0.211185	0.675337	-0.151854	0.900093	0.0341645	1.46642	-0.0719666	0.95134	0.0287844	1.54084	-0.0484881	0.966949	0.353023	0.452197	0.00519612	1.00361	0.821355	0.0854693
EWH24522	1 uroporphyrinogen decarboxylase [Pseudomonas aeruginosa SG17M]	-0.113745	-0.091008	0.00471916	-0.0666781	0.0881189	0.0369312	0.062525	0.00802106	0.107181	0.0917576	0.0689864	-0.0631884	-0.0762535	-0.0223246	-0.0539222	-0.0764747	0.0573726	-0.00955102	0.106374	0.0297513	0.126486	0.0875372	0.0127559	1.00888	0.764439	0.116657	-0.135665	0.91025	0.0464129	1.33336	-0.141459	0.906602	0.0136538	1.86475	-0.129203	0.914336	0.0836688	1.07744	-0.0443712	0.969712	0.472293	0.325789
EWH25146	1 serine/threonine protein kinase [Pseudomonas aeruginosa SG17M]	-0.0981345	-0.20526	-0.0304926	-0.111296	-0.145849	-0.15053	-0.148189	-0.141503	-0.426035	-0.0771002	-0.21488	0.206981	0.0713777	0.143901	0.140753	0.0439883	0.146519	0.0952537	0.133533	0.0293922	0.0291532	0.0640263	0.252049	1.1909	0.0171732	1.76515	0.103584	1.07444	0.431975	0.364541	0.0767271	1.05462	0.216762	0.664016	0.0368935	1.0259	0.61368	0.212058	0.0454998	1.03204	0.524734	0.280061
EWH24524	1 glutamate synthase [Pseudomonas aeruginosa SG17M]	0.00145726	0.0316913	0.0182374	0.0171286	-0.0352734	0.0360596	0.000393057	0.0205202	0.0627416	-0.000401234	0.0276202	-0.0441972	-0.0557249	0.0243062	-0.0252053	-0.028206	-0.00815393	-0.0181799	0.0303106	0.00567643	0.0511145	0.0290338	-0.0423339	0.971083	0.184934	0.732983	-0.0104915	0.992754	0.636185	0.196417	-0.0542391	0.963102	0.12698	0.896266	0.0167356	1.01167	0.602939	0.219727	-0.00702536	0.995142	0.845525	0.0728736
EWH29420	1 elongation factor Ts [Pseudomonas aeruginosa SG17M]	-0.0145255	-0.0194469	-0.0080617	-0.0140113	-0.00107365	0.0198638	0.0093951	-0.00371281	0.0230172	0.0227853	0.0140299	0.00179225	0.0210439	-0.0120909	0.00358177	0.000207651	-0.0526651	-0.0262287	0.0184702	0.0405695	0.032206	0.0304152	0.0175931	1.01227	0.158285	0.80056	-0.0280412	0.980751	0.0414376	1.38261	-0.0268335	0.981572	0.0811506	1.09071	-0.0234064	0.983907	0.0780939	1.10738	0.0298105	1.02088	0.290438	0.536946
Lon-EWH27218	1 DNA-binding protein [Pseudomonas aeruginosa SG17M]	-0.0677637	-0.0269548	-0.165419	-0.0867124	-0.134215	-0.20721	-0.170713	-0.263355	-0.207625	-0.255241	-0.242074	0.780145	0.764905	0.641278	0.728776	0.226738	0.23555	0.231144	-0.0264484	-0.0411857	0.0608871	-0.00224897	0.815489	1.75989	0.000171585	3.76552	0.155361	1.1137	0.025282	1.59719	0.731025	1.65982	0.00017606	3.75434	0.0840001	1.05995	0.253508	0.596008	0.497632	1.41189	0.00314129	2.50289
EWH25832	1 rod shape-determining protein MreB [Pseudomonas aeruginosa SG17M]	0.030784	0.00456846	-0.0341305	0.000407308	0.000898666	-0.0528055	-0.0259534	0.0644902	-0.107787	0.0161974	-0.00903304	-0.111727	-0.0352235	-0.0124033	-0.0531179	0.00259375	-0.0827567	-0.0400815	0.0249205	-0.0385428	-0.0541197	-0.0225807	-0.0535252	0.963579	0.205723	0.686717	0.00944035	1.00657	0.87127	0.0598472	-0.0305372	0.979056	0.472655	0.325456	0.0263607	1.01844	0.464261	0.333238	-0.0130364	0.991005	0.811735	0.0905857
EWH25740	1 anthranilate synthase component II [Pseudomonas aeruginosa SG17M]	0.054589	0.0549662	-0.0111709	0.0327948	0.0107404	-0.219631	-0.104445	0.282405	0.0874242	0.000423186	0.123417	0.0405928	0.0166007	-0.00152647	0.0185557	0.108347	-0.0955805	0.00638336	0.0208183	0.1195	-0.205557	-0.0217461	-0.0142391	0.990179	0.601403	0.220834	-0.0906226	0.939117	0.352516	0.452821	0.0403018	1.02833	0.699078	0.155474	0.13724	1.0998	0.226366	0.645188	0.0121723	1.00847	0.885337	0.0528912
EWH30036	1 peptide synthetase [Pseudomonas aeruginosa SG17M]	0.0671565	0.00213772	-0.200862	-0.0438559	0.0215512	-0.085245	-0.0318469	-0.0309821	-0.0100603	-0.22209	-0.0877108	0.140774	0.0778299	-0.0491989	0.0564685	0.0898069	-0.00556576	0.0421205	0.118748	0.00586841	-0.0250148	0.0332006	0.100324	1.07201	0.364565	0.438225	0.0438549	1.03086	0.698158	0.156046	0.0232678	1.01626	0.759325	0.119572	-0.012009	0.991711	0.921061	0.0357114	0.0143479	1.00999	0.869753	0.0606041
EWH25153	1 signal peptide protein [Pseudomonas aeruginosa SG17M]	-0.331892	-0.331452	-0.0900095	-0.251118	-0.414247	-0.323079	-0.368663	-0.215637	-0.374078	-0.0957057	-0.228473	0.318832	0.142587	0.0453464	0.168922	0.0983925	-0.0221829	0.0381048	0.0716991	0.0901723	-0.205901	-0.0146765	0.42004	1.33796	0.020855	1.68079	-0.0226446	0.984427	0.852188	0.0694644	0.183598	1.13571	0.215232	0.667092	0.117545	1.08489	0.361364	0.442055	0.130817	1.09491	0.329635	0.481967
EWH24639	1 dehydrogenase [Pseudomonas aeruginosa SG17M]	0.182668	-0.0600546	0.0493108	0.0573082	-0.118538	0.036126	-0.0412058	-0.0117856	-0.0254286	-0.00548797	-0.0142341	0.151526	-0.0541409	0.0395921	0.045659	-0.051447	0.0930636	0.0208083	0.0964122	0.0994227	0.132573	0.109469	-0.0116491	0.991958	0.905326	0.043195	0.0715422	1.05084	0.367165	0.435139	-0.0638102	0.956734	0.351519	0.454051	0.0985139	1.07067	0.42659	0.369989	0.0248508	1.01737	0.808139	0.0925141
EWH24269	1 3-ketoacyl-ACP reductase [Pseudomonas aeruginosa SG17M]	-0.121449	-0.000747689	0.237697	0.0385003	-0.0403949	0.170315	0.0649602	0.0567902	-0.0412137	0.155845	0.0571404	0.0987781	0.0220812	0.141221	0.0873601	-0.0548401	0.183378	0.0642687	-0.00240523	-0.0441942	0.0427969	-0.00126752	0.0488598	1.03445	0.682885	0.165652	-0.01864	0.987163	0.883962	0.0535665	0.0886277	1.06336	0.108138	0.966022	-0.0264599	0.981827	0.877067	0.0569671	0.0230914	1.01613	0.831469	0.0801539
EWH28298	1 NADH:ubiquinone oxidoreductase [Pseudomonas aeruginosa SG17M]	0.00693636	-0.00192468	-0.0475869	-0.0141918	0.00689562	-0.0340983	-0.0136013	0.0554521	0.0183428	-0.067233	0.00218733	0.00678039	-0.0476838	-0.00300157	-0.014635	-0.0127784	-0.0654955	-0.0391369	0.0382649	0.0060913	0.0486675	0.0310079	-0.000443224	0.999693	0.986033	0.00610848	-0.0163791	0.988711	0.703592	0.152679	-0.0456429	0.968858	0.0965578	1.01521	-0.000590426	0.999591	0.983702	0.00713666	0.024502	1.01713	0.463416	0.334029
EWH25234	1 porin [Pseudomonas aeruginosa SG17M]	0.0790455	0.0933298	-0.0507543	0.0405403	0.041078	-0.047365	-0.00314349	0.0956118	0.173557	0.0449148	0.104694	-0.01774	-0.0414303	-0.145521	-0.0682304	-0.00986436	-0.0747288	-0.0422966	-0.0424996	0.0258471	-0.0435083	-0.0200536	-0.108771	0.927378	0.145791	0.836269	-0.0641541	0.956506	0.339198	0.469547	-0.0481769	0.967158	0.349047	0.457116	0.0436838	1.03074	0.564882	0.248042	-0.0259338	0.982185	0.675543	0.170347
EWH28973	1 phosphogluconate dehydratase [Pseudomonas aeruginosa SG17M]	-0.122997	-0.169221	0.0057253	-0.0954977	0.0177997	0.276727	0.147263	0.0391439	0.0803267	0.170436	0.0966356	-0.190337	-0.126464	-0.00193488	-0.106246	0.0386057	0.025154	0.0318798	-0.0300118	-0.167461	0.196339	-0.000378056	-0.0107479	0.992578	0.89459	0.048376	-0.192133	0.87531	0.0419786	1.37697	-0.105868	0.929246	0.426134	0.370454	-0.242761	0.845126	0.131403	0.881395	-0.138125	0.908699	0.149262	0.82605
EWH26679	1 3-mercaptopyruvate sulfurtransferase [Pseudomonas aeruginosa SG17M]	-0.0450864	-0.168648	-0.031242	-0.0816587	0.207429	-0.309269	-0.05092	0.129926	0.234047	-0.00865071	0.118441	0.0623348	0.0212095	0.00851111	0.0306851	0.0387463	0.153479	0.0961127	0.0527315	0.273752	-0.277567	0.0163057	0.112344	1.08098	0.0734922	1.13376	-0.2001	0.870491	0.0729345	1.13707	0.0143794	1.01002	0.933131	0.0300573	-0.0307387	0.978919	0.887967	0.0516031	-0.0654276	0.955662	0.263149	0.579799
EWH27237	1 ferrous iron transporter B [Pseudomonas aeruginosa SG17M]	0.0202686	0.029364	0.120382	0.0566717	-0.0191132	-0.0795676	-0.0493404	-0.0767665	-0.17059	0.0323938	-0.0716542	-0.115992	0.0620169	0.114666	0.0202303	-0.00473535	0.0134513	0.004358	-0.0468486	-0.0712647	-0.0964978	-0.0715371	-0.0364414	0.975057	0.659719	0.180641	0.128326	1.09302	0.127102	0.895847	0.0917674	1.06567	0.267178	0.5732	0.106012	1.07625	0.109443	0.960811	0.0158723	1.01106	0.871735	0.0596157
EWH29627	1 2Fe-2S ferredoxin [Pseudomonas aeruginosa SG17M]	-0.157878	0.0156936	0.124406	-0.00592598	0.289795	0.0674765	0.178636	-0.0327636	0.0826371	-0.0329954	0.00562604	0.0919073	-0.0614504	0.0765795	0.0356788	0.131699	0.17676	0.15423	0.0174821	0.216215	-0.0676859	0.055337	0.0416048	1.02926	0.685808	0.163798	-0.011552	0.992025	0.904875	0.0434116	-0.0196582	0.986466	0.849635	0.0707674	-0.184562	0.879916	0.263983	0.578424	-0.118551	0.921112	0.166412	0.778816
EWH29622	1 Cro/Cl family transcriptional regulator [Pseudomonas aeruginosa SG17M]	0.0037325	0.183426	-0.0356314	0.0505092	0.0116898	-0.0877997	-0.038055	0.0500903	0.00873699	0.0502582	0.0363618	-0.0615194	0.044187	0.055355	0.0126742	0.00627144	-0.0342741	-0.0140013	-0.0467384	-0.0503944	-0.0190238	-0.0387189	-0.037835	0.974116	0.649003	0.187753	0.0141473	1.00985	0.847172	0.0720282	0.051393	1.03627	0.253148	0.596626	0.0885641	1.06331	0.418282	0.378531	0.0266755	1.01866	0.633221	0.198445
EWH27924	1 heat-shock protein Hsp20 [Pseudomonas aeruginosa SG17M]	-0.0309934	-0.0229549	0.163166	0.036406	-0.11501	0.281385	0.0831872	-0.0362785	-0.00549408	0.325679	0.0946356	-0.142464	-0.145772	0.335875	0.0158798	-0.127038	0.235363	0.0541623	-0.0905759	-0.218515	0.321078	0.00399588	-0.0205262	0.985873	0.910819	0.0405681	-0.0582296	0.960442	0.682103	0.16615	0.011884	1.00827	0.960973	0.0172886	-0.0467812	0.968094	0.799788	0.0970252	-0.0382824	0.973814	0.886577	0.0522835
EWH30067	1 30S ribosomal protein S3 [Pseudomonas aeruginosa SG17M]	0.0037913	-0.115602	-0.0201286	-0.0439798	0.076253	0.0390426	0.0576478	0.0323348	-0.0140729	-0.0579854	-0.0132412	0.0213102	-0.0412131	-0.0232904	-0.0143978	0.0557879	-0.0153437	0.0202221	0.0376136	0.00679303	0.0181741	0.0208603	0.029582	1.02072	0.509881	0.292531	-0.0307386	0.978919	0.530632	0.275207	-0.0352581	0.975857	0.162962	0.787914	-0.101628	0.931981	0.130178	0.885461	-0.0346199	0.976289	0.404372	0.393219
EWH27044	1 transcriptional regulator [Pseudomonas aeruginosa SG17M]	0.261126	-0.107799	-0.0426599	0.0368891	0.173844	0.24114	0.207492	-0.0080905	0.151417	-0.115404	0.00930759	0.160622	0.0138198	-0.0118299	0.0542039	-0.0501359	0.020505	-0.0148155	0.114126	0.0216166	-0.045939	0.0299343	0.0173148	1.01207	0.897127	0.0471461	0.0275815	1.0193	0.850906	0.0701186	0.0242696	1.01696	0.749624	0.125156	-0.170603	0.888471	0.33499	0.474968	0.0690194	1.049	0.420797	0.375928
EWH26558	1 lytic transglycosylase [Pseudomonas aeruginosa SG17M]	-0.054973	-0.0204331	0.0189322	-0.0188246	-0.0733801	-0.0446139	-0.058997	-0.378768	-0.151552	-0.12943	-0.219916	0.240385	0.109165	0.0806525	0.143401	0.0628338	-0.00573571	0.028549	0.0300258	0.137634	-0.153397	0.00475425	0.162226	1.11901	0.0389519	1.40947	0.201092	1.14957	0.0713858	1.14639	0.138647	1.10087	0.230713	0.636928	0.0401724	1.02824	0.267469	0.572727	0.114852	1.08286	0.191948	0.716816
EWH24957	1 glycosyltransferase [Pseudomonas aeruginosa SG17M]	0.119271	0.0418371	0.101057	0.0873882	-0.0186212	-0.145305	-0.0819633	-0.109353	-0.123868	-0.00471904	-0.0793131	0.0909355	0.140922	0.239584	0.157147	-0.0892355	0.140063	0.0254138	-0.0695319	-0.0523885	-0.167789	-0.0965697	0.0697587	1.04954	0.231809	0.63487	0.166701	1.12249	0.0196008	1.70773	0.253717	1.19227	0.010945	1.96079	0.169352	1.12455	0.0566519	1.24679	0.131733	1.09561	0.288485	0.539877
EWH25908	1 UDP-3-O-(3-hydroxymyristoyl) glucosamine N-acyltransferase [Pseudomonas aeruginosa SG17M]	-0.074185	0.00412223	-0.0191294	-0.0297307	0.119792	-0.109973	0.00490947	0.0179018	0.0217843	-0.0166071	0.00769299	0.0105228	0.0219114	-0.00523228	0.0090673	0.108125	0.00691403	0.0575193	0.0359436	0.118599	-0.139247	0.00509863	0.038798	1.02726	0.188685	0.724262	-0.0374237	0.974393	0.226803	0.644351	0.00396867	1.00275	0.961073	0.0172436	-0.0346402	0.976275	0.728034	0.137848	-0.048452	0.966973	0.303013	0.518539
EWH28750	1 aminodeoxychorismate lyase [Pseudomonas aeruginosa SG17M]	-0.0595185	-0.0217841	-0.0516236	-0.0443087	-0.0176696	0.109052	0.0456912	-0.00971234	0.0515978	-0.0525485	-0.00355435	0.0232795	-0.10062	0.00470472	-0.024212	-0.0268192	-0.0263201	-0.0265696	0.0575698	0.0481489	0.138528	0.0814157	0.0200967	1.01403	0.643811	0.191242	-0.0407544	0.972146	0.276013	0.55907	-0.105628	0.9294	0.0929462	1.03177	-0.0899999	0.939523	0.166631	0.778243	0.0023576	1.00164	0.96522	0.0153737
EWH28909	1 endoribonuclease L-PSP [Pseudomonas aeruginosa SG17M]	-0.305554	0.0306505	0.0126808	-0.0874076	0.0951908	0.115729	0.10546	-0.147917	0.164011	-0.0242029	-0.00270322	-0.124423	-0.181592	-0.0459572	-0.117324	0.0271354	0.0555669	0.0413512	-0.000405785	0.124291	0.0649805	0.0629551	-0.0299163	0.979477	0.809303	0.0918887	-0.0847044	0.942978	0.582808	0.234475	-0.180279	0.882532	0.0277491	1.55675	-0.192868	0.874865	0.265297	0.576268	-0.158675	0.895847	0.05498	1.2598
EWH28270	1 sirohydrochlorin ferrochelatase [Pseudomonas aeruginosa SG17M]	-0.0316254	-0.0723534	-0.0538641	-0.0526143	0.0277901	0.114579	0.0711845	0.0124309	-0.0513395	0.000295359	-0.0128711	-0.0127581	-0.075206	-0.0530632	-0.0470091	0.044027	-0.020683	0.011672	0.0757179	0.0477123	0.0430236	0.0554846	0.00560518	1.00389	0.809287	0.0918972	-0.0397432	0.972828	0.156575	0.805277	-0.102494	0.931422	0.00806976	2.09314	-0.123799	0.917768	0.0405197	1.39233	-0.0586811	0.960141	0.180392	0.743782
EWH24554	1 ubiquinone biosynthesis protein UbiB [Pseudomonas aeruginosa SG17M]	0.161683	0.174092	0.00921585	0.114997	-0.0248284	-0.0268988	-0.0258636	-0.00926135	-0.079613	-0.0121596	-0.033678	-7.33002e-05	-0.0690625	-0.106934	-0.0586901	0.0488054	-0.0482295	0.000287931	-0.0942981	-0.0735173	0.0596665	-0.0360497	-0.173687	0.886574	0.0477428	1.32109	0.148675	1.10855	0.0617726	1.2092	-0.0226404	0.984429	0.7138	0.146423	0.14086	1.10256	0.131736	0.880295	-0.058978	0.959944	0.356198	0.448308
EWH25534	1 5,10-methylenetetrahydrofolate reductase [Pseudomonas aeruginosa SG17M]	-0.00537471	0.0424436	-0.028098	0.0029903	-0.0802259	0.0329745	-0.0236257	0.0717645	-0.132406	0.0454639	-0.00505918	-0.174067	0.0601599	-0.107529	-0.073812	-0.0111828	-0.0916441	-0.0514134	0.0143614	-0.0245011	0.0868898	0.0255834	-0.0768023	0.948157	0.350472	0.455347	0.00804948	1.0056	0.910707	0.0406213	-0.0993954	0.933424	0.266055	0.575029	0.026616	1.01862	0.63141	0.199688	-0.0223986	0.984594	0.828486	0.0817147
EWH24047	1 cytochrome C [Pseudomonas aeruginosa SG17M]	-0.711186	-0.333351	0.600682	-0.147952	-0.48049	0.589651	0.0545802	-0.130552	-0.555924	0.454842	-0.0772115	-0.546158	-0.687479	0.968105	-0.0885107	-0.164367	1.01027	0.42295	-0.142323	0.0762631	1.0161	0.31668	0.059441	1.04206	0.932349	0.0304215	-0.0707402	0.952149	0.891689	0.0497864	-0.405191	0.755136	0.559883	0.251903	-0.202532	0.869024	0.77314	0.111742	-0.511461	0.701512	0.573547	0.241431
EWH29639	1 preprotein translocase subunit SecD [Pseudomonas aeruginosa SG17M]	-0.0223448	0.0611742	-0.0274951	0.0037781	-0.00899075	-0.0299076	-0.0194492	0.00256055	-0.00486627	0.028374	0.00868942	-0.0100028	-0.0139305	-0.0189484	-0.0142939	-0.0189509	0.026465	0.00375705	-0.00917411	0.024457	-0.0356578	-0.00679167	-0.018072	0.987552	0.565054	0.24791	-0.00491131	0.996602	0.879686	0.0556722	-0.00750223	0.994813	0.691627	0.160128	0.0232273	1.01623	0.583384	0.234045	-0.018051	0.987566	0.3723	0.429107
EWH24291	1 formate dehydrogenase [Pseudomonas aeruginosa SG17M]	0.157176	-0.141873	-0.0318722	-0.00552299	0.0493189	-0.089271	-0.019976	-0.112707	-0.0195111	-0.0145822	-0.0489333	0	-0.106935	0.00916089	-0.0325914	0.0808679	0.0302321	0.05555	0.205081	0.176383	0.0206093	0.134024	-0.0270684	0.981413	0.789727	0.102523	0.0434103	1.03055	0.664876	0.177259	-0.166616	0.89093	0.0714144	1.14621	0.014453	1.01007	0.914581	0.0387777	-0.0881414	0.940734	0.186632	0.729014
EWH26726	1 glutaminase [Pseudomonas aeruginosa SG17M]	-0.177652	-0.157436	0.181354	-0.0512444	-0.148681	0.414449	0.132884	-0.0691519	-0.0523084	0.278792	0.052444	-0.0650238	-0.124509	0.155586	-0.0113156	-0.202041	0.34317	0.0705645	-0.0352684	-0.0487406	0.450813	0.122268	0.0399288	1.02806	0.795696	0.0992529	-0.103688	0.930651	0.558015	0.253354	-0.133584	0.911564	0.510406	0.292084	-0.184129	0.88018	0.527166	0.278052	-0.0818801	0.944826	0.746497	0.126972
EWH24477	1 aldo/keto reductase [Pseudomonas aeruginosa SG17M]	-0.0908406	0.08477	0.0457043	0.0132112	-0.00376043	-0.067684	-0.0357222	0.00770407	0.161912	0.0963601	0.0886586	-0.0469726	-0.0108859	-0.0594819	-0.0391134	0.122097	0.153868	0.137982	0.0019993	0.026278	-0.178956	-0.0502262	-0.0523246	0.964381	0.396785	0.401444	-0.0754474	0.949048	0.33872	0.47016	0.0111128	1.00773	0.87514	0.0579226	0.0489334	1.0345	0.549293	0.260196	-0.177096	0.884482	0.00412333	2.38475
EWH29620	1 histidinol dehydrogenase [Pseudomonas aeruginosa SG17M]	0.053675	-0.0975747	-0.0224194	-0.0221064	-0.0689437	-0.0772711	-0.0731074	-0.0290621	-0.16371	0.0917662	-0.0336687	-0.0663032	0.0747459	0.0220856	0.0101761	-0.0219775	0.0928939	0.0354582	-0.0432992	0.0421644	-0.0395266	-0.0135538	0.0322825	1.02263	0.619078	0.208254	0.0115624	1.00805	0.899237	0.0461259	0.0237299	1.01658	0.657988	0.181782	0.051001	1.03598	0.432894	0.363618	-0.0252821	0.982628	0.735586	0.133367
EWH28898	1 acetyl-CoA carboxylase subunit beta [Pseudomonas aeruginosa SG17M]	0.0739559	0.107847	-0.0246124	0.0523968	0.0426522	-0.174924	-0.066136	0.0630968	-0.00883082	0.0369088	0.0303916	0.00591587	0.0154517	-0.0587511	-0.0124611	0.0150999	-0.0973098	-0.0411049	-0.0560503	0	-0.0959398	-0.0506634	-0.0648579	0.956039	0.23187	0.634755	0.0220052	1.01537	0.650053	0.187051	0.0382022	1.02683	0.351967	0.453498	0.118533	1.08563	0.3046	0.516271	0.0286438	1.02005	0.61739	0.20944
EWH25075	1 DNA gyrase subunit B [Pseudomonas aeruginosa SG17M]	0.0392119	0.108819	-0.0925961	0.0184782	-0.00521077	-0.0290348	-0.0171228	0.0700095	0.0292288	0.012441	0.0372265	-0.0443659	-0.0017174	-0.0237607	-0.0232813	0.0150517	-0.0485539	-0.0167511	-0.000832837	-0.0380066	-0.0730242	-0.0372879	-0.0417595	0.971469	0.526907	0.278266	-0.0187483	0.987089	0.775628	0.110346	0.0140065	1.00976	0.593891	0.226294	0.035601	1.02498	0.674381	0.171094	-0.00653021	0.995484	0.833736	0.0789712
EWH26443	1 histidine kinase [Pseudomonas aeruginosa SG17M]	-0.165936	-0.156521	-0.0537737	-0.12541	-0.211336	0.0563547	-0.0774906	-0.195036	-0.190522	-0.131733	-0.17243	0.212681	0.0189171	0.0965132	0.10937	0.00540166	0.097463	0.0514323	0.235146	-0.0329461	0.135058	0.112419	0.234781	1.17673	0.0245514	1.60992	0.0470198	1.03313	0.318525	0.496856	-0.00304895	0.997889	0.976277	0.0104269	-0.0479198	0.96733	0.692579	0.15953	0.0579381	1.04098	0.523109	0.281408
EWH24499	1 bifunctional glutamine-synthetase adenylyltransferase/deadenyltransferase [Pseudomonas aeruginosa SG17M]	0.0759182	-0.0846656	0.042208	0.0111535	-0.033056	0.0594037	0.0131738	0.0334049	-0.0500586	0.027331	0.00355907	-0.0242008	0.0188044	0.0397129	0.0114388	8.41188e-06	0.0044018	0.0022051	0.018525	0.0129813	-0.0777068	-0.0154002	0.000285306	1.0002	0.995915	0.00177766	0.00759445	1.00528	0.898286	0.0465852	0.026839	1.01878	0.50215	0.299166	-0.0020203	0.998601	0.97935	0.00906197	0.00923373	1.00642	0.729722	0.136843
EWH24925	1 N5-carboxyaminoimidazole ribonucleotide mutase [Pseudomonas aeruginosa SG17M]	0.0318541	-0.0751471	-0.194889	-0.079394	0.0411374	-0.00729451	0.0169215	0.113538	0.0701211	0.0169003	0.0668532	-0.00669372	-0.0280719	-0.0901497	-0.0416384	-0.0143704	0.081166	0.0333978	0.0808249	0.118558	0.037939	0.0791072	0.0377555	1.02652	0.618785	0.20846	-0.146247	0.903598	0.109198	0.961786	-0.120746	0.919712	0.0241895	1.61637	-0.0963154	0.935419	0.346461	0.460346	-0.0750363	0.949318	0.21652	0.664502
EWH29619	1 GTP-binding protein [Pseudomonas aeruginosa SG17M]	0.0936188	0.0456389	-0.0950073	0.0147501	0.0506744	-0.154558	-0.0519419	0.0219004	0.113751	0.0307342	0.0554618	0.0914271	-0.00275652	-0.0181098	0.0235203	-0.0167629	-0.0420906	-0.0294268	0.0106421	0.0165382	-0.0143152	0.00428837	0.00877012	1.0061	0.90093	0.045309	-0.0407116	0.972175	0.557592	0.253684	0.0192319	1.01342	0.616983	0.209727	0.0666921	1.04731	0.573133	0.241745	0.052947	1.03738	0.32603	0.486742
EWH26260	1 peptidase M14 [Pseudomonas aeruginosa SG17M]	0.12016	0.107035	0.0689552	0.0987169	0.076467	0.00279194	0.0396294	0.0530797	0.0530936	0.093327	0.0665001	0.0417615	0.0426633	-0.0329503	0.0171581	0.0276693	-0.0151602	0.00625452	-0.0534097	0.029733	-0.0676179	-0.0304315	-0.0815587	0.945036	0.0500552	1.30055	0.0322168	1.02258	0.189235	0.722998	0.0475897	1.03354	0.293253	0.532758	0.0590874	1.04181	0.179371	0.746247	0.0109036	1.00759	0.782179	0.106694
EWH25701	1 molecular chaperone SurA [Pseudomonas aeruginosa SG17M]	0.0087512	0.0176789	-0.042083	-0.00521762	0.134326	-0.121448	0.0064393	-0.0167384	0.106471	-0.0387565	0.016992	-0.00214021	0.0374282	-0.0103688	0.00830638	0.105289	0.045321	0.0753048	-0.0184271	0.147219	-0.0308366	0.0326516	0.013524	1.00942	0.599518	0.222197	-0.0222096	0.984723	0.673075	0.171937	-0.0243453	0.983267	0.702264	0.153499	-0.0116569	0.991953	0.913102	0.0394809	-0.0669984	0.954622	0.106771	0.971547
EWH26565	1 membrane protein [Pseudomonas aeruginosa SG17M]	0.0321191	-0.00621479	-0.162294	-0.0454633	0.0185452	0.0245437	0.0215445	-0.0924677	-0.189133	-0.282918	-0.188173	-0.00351059	0.0767415	0.018668	0.030633	0.100253	0.0196673	0.05996	0.0238655	-0.00186371	0.00611052	0.00937079	0.0760963	1.05416	0.300775	0.521758	0.14271	1.10398	0.152807	0.815858	0.0212622	1.01485	0.444749	0.351885	-0.0670078	0.954616	0.447085	0.34961	-0.029327	0.979877	0.544881	0.263699
EWH25586	1 malate synthase [Pseudomonas aeruginosa SG17M]	0.00737841	-0.00120283	-0.0604492	-0.0180912	0.0569958	-0.0681646	-0.00558441	0.121303	0.132616	-0.0532017	0.0669058	0.0859247	0.00365881	-0.0461818	0.0144672	0.0322462	-0.0535423	-0.010648	0.034235	0.0254745	-0.0628851	-0.00105855	0.0325584	1.02282	0.500631	0.300482	-0.084997	0.942786	0.253682	0.595711	0.0155258	1.01082	0.76925	0.113933	-0.0125068	0.991368	0.832233	0.0797548	0.0251153	1.01756	0.69958	0.155163
EWH24807	1 FAD-dependent oxidoreductase [Pseudomonas aeruginosa SG17M]	-0.15562	0.00316535	0.0678877	-0.0281891	0.0416159	-0.023567	0.00902446	-0.00464329	-0.208284	-0.0662023	-0.093043	0.0246026	0.0745316	0.0383759	0.0458367	-0.0222285	0.0653245	0.021548	-0.0583625	0.0858677	0.134752	0.0540857	0.0740258	1.05265	0.337817	0.471319	0.0648539	1.04598	0.509654	0.292725	-0.00824905	0.994299	0.897034	0.0471909	-0.0372136	0.974535	0.704274	0.152258	0.0242887	1.01698	0.566912	0.246484
EWH27017	1 3-oxoacyl-ACP synthase [Pseudomonas aeruginosa SG17M]	-0.015793	-0.0386804	-0.00280648	-0.0190933	0.0448701	0.0530078	0.048939	0.00556006	0.146352	0.0097793	0.053897	-0.142834	-0.12171	-0.102392	-0.122312	0.0274061	-0.0341721	-0.00338301	-0.0164294	-0.00233222	-0.0156148	-0.0114588	-0.103219	0.930954	0.00276749	2.55791	-0.0729904	0.950665	0.198564	0.7021	-0.110853	0.92604	0.000904158	3.04376	-0.0680323	0.953938	0.0162337	1.78958	-0.118929	0.920871	0.022698	1.64401
EWH29693	1 ATPase [Pseudomonas aeruginosa SG17M]	-0.033552	-0.0537582	-0.0401925	-0.0425009	-0.108304	-0.000242377	-0.0542732	0.0251573	0.097561	0.164982	0.0959001	-0.113275	-0.0437242	0.116287	-0.0135707	0.0136616	0.202448	0.108055	0.0571042	-0.0708476	0.339331	0.108529	0.0289303	1.02026	0.693333	0.159058	-0.138401	0.908526	0.0274916	1.5608	-0.1221	0.918849	0.429093	0.367448	0.0117723	1.00819	0.79269	0.100897	-0.121625	0.919152	0.358672	0.445303
EWH24806	1 AsnC family transcriptional regulator [Pseudomonas aeruginosa SG17M]	0.100083	0.114488	0.119814	0.111461	0.115371	0.0430005	0.0791855	0.0715158	0.0226686	0.0320039	0.0420627	-0.00923938	-0.0377693	-0.0419677	-0.0296588	-0.0116926	-0.104005	-0.0578487	-0.104032	-0.143511	-0.0999699	-0.115837	-0.14112	0.906815	0.000284858	3.54537	0.0693987	1.04928	0.0125129	1.90264	0.0861786	1.06155	0.00755578	2.12172	0.032276	1.02262	0.332882	0.477709	0.0281899	1.01973	0.50021	0.300847
EWH29374	1 spermidine/putrescine ABC transporter substrate-binding protein [Pseudomonas aeruginosa SG17M]	-0.0241024	0.158801	0.0378499	0.0575163	0.245317	-0.0373689	0.103974	-0.365552	0.167984	-0.153612	-0.11706	0.331936	0.152853	-0.328188	0.0522005	-0.011826	-0.196331	-0.104078	-0.0479818	0.282185	-0.155911	0.0260974	-0.00531572	0.996322	0.980487	0.00855835	0.174576	1.12863	0.34745	0.459107	0.0261032	1.01826	0.917635	0.0373301	-0.0464575	0.968311	0.737063	0.132495	0.156279	1.11441	0.594961	0.225512
EWH26384	1 phosphoribosylaminoimidazole-succinocarboxamide synthase [Pseudomonas aeruginosa SG17M]	-0.0523112	0.0254907	0.0644104	0.01253	0.139206	0.0411266	0.0901664	-0.000290113	-0.129413	-0.0170532	-0.0489189	-0.108126	-0.126336	-0.098631	-0.111031	0.0337504	-0.113922	-0.0400859	0.135337	-0.0310217	0.0475382	0.0506179	-0.123561	0.917919	0.0248039	1.60548	0.0614489	1.04351	0.31165	0.506333	-0.161649	0.894003	0.0294565	1.53082	-0.0776365	0.947609	0.269318	0.569734	-0.0709451	0.952014	0.294797	0.530476
EWH29289	1 argininosuccinate synthase [Pseudomonas aeruginosa SG17M]	-0.031889	0.0791104	-0.0338899	0.00444384	0.0315509	-0.0335598	-0.00100442	0.0503209	0.00113731	0.00766018	0.0197061	0.00525066	-0.0333584	-0.0121627	-0.0134235	0.00253123	-0.072115	-0.0347919	0.0889578	0.0470531	0.0694998	0.0685036	-0.0178673	0.987692	0.670412	0.173658	-0.0152623	0.989477	0.724771	0.139799	-0.081927	0.944795	0.00762505	2.11776	0.00544826	1.00378	0.925953	0.0334109	0.0213684	1.01492	0.544156	0.264277
EWH24441	1 molecular chaperone [Pseudomonas aeruginosa SG17M]	0.00747288	-0.074524	-0.0340584	-0.0337032	-0.124402	-0.0512605	-0.087831	0.00594451	0.0565166	-0.0029971	0.0198213	0.0528244	-0.0899841	-0.0155289	-0.0175629	0.0368905	0.040256	0.0385732	0.0272113	0.0392479	0.0674343	0.0446311	0.0161403	1.01125	0.751346	0.12416	-0.0535245	0.963579	0.149584	0.825114	-0.062194	0.957806	0.220958	0.655691	0.0541278	1.03823	0.277985	0.555979	-0.0561361	0.961837	0.369213	0.432723
EWH28399	1 DNA-binding protein [Pseudomonas aeruginosa SG17M]	0.100904	0.0354577	0.111821	0.0827275	0.0361346	0.00874532	0.02244	-0.0316501	0.0804145	0.0882331	0.0456658	-0.0791484	-0.0206952	0.0509749	-0.0162896	-0.0434995	0.0422717	-0.00061392	-0.00642879	-0.0375405	-0.0214331	-0.0218008	-0.0990171	0.933669	0.0903332	1.04415	0.0370617	1.02602	0.46083	0.336459	0.00551126	1.00383	0.893602	0.0488561	0.0602876	1.04267	0.159995	0.795892	-0.0156756	0.989193	0.804971	0.0942199
EWH26120	1 aminomethyltransferase [Pseudomonas aeruginosa SG17M]	-0.214707	-0.190783	-0.0949747	-0.166822	0.0193164	0.0580895	0.038703	-0.0065395	0.0741532	-0.0744541	-0.00228013	-0.0346608	-0.121927	-0.0507444	-0.0691108	0.131942	-0.0566783	0.0376319	0.160819	0.0634097	0.0938711	0.106033	0.0977107	1.07007	0.097508	1.01096	-0.164541	0.892212	0.0433978	1.36253	-0.175144	0.885679	0.0112165	1.95014	-0.205525	0.867223	0.0252398	1.59791	-0.106743	0.928682	0.266368	0.574518
EWH24198	1 hypothetical protein Z695_0124240 [Pseudomonas aeruginosa SG17M]	0.0080936	0.0425562	-0.0119092	0.0129135	0.124323	-0.0191824	0.0525702	0.174013	-0.0363095	0.0192248	0.0523095	0.0778105	0.0327324	-0.145638	-0.0116983	0.0661904	-0.161377	-0.0475933	0.158815	0.118289	-0.292646	-0.00518092	-0.0246118	0.983085	0.743062	0.128975	-0.0393959	0.973062	0.576645	0.239091	-0.00651737	0.995493	0.969371	0.0135101	-0.0396567	0.972886	0.53856	0.268766	0.035895	1.02519	0.788222	0.103352
EWH25516	1 chemotaxis protein CheA [Pseudomonas aeruginosa SG17M]	-0.0699063	-0.0657477	0.0756343	-0.0200066	-0.0302235	0.0428022	0.00628936	-0.0183324	-0.0606206	0.114707	0.011918	-0.082027	-0.0231434	0.100573	-0.00153256	-0.00816327	0.091766	0.0418014	-0.104176	-0.0514589	0.0480796	-0.0358519	0.018474	1.01289	0.810149	0.0914351	-0.0319245	0.978115	0.677366	0.169177	0.0343193	1.02407	0.649226	0.187604	-0.0262959	0.981938	0.722811	0.140975	-0.0433339	0.97041	0.620747	0.207085
EWH24100	1 aldehyde oxidase [Pseudomonas aeruginosa SG17M]	0.192032	0.135928	-0.236835	0.0303752	0.0926781	-0.130468	-0.0188949	0.146414	0.101898	-0.129226	0.0396954	0.0692462	0.105058	-0.198407	-0.0080342	0.069139	-0.210174	-0.0705173	0.0493491	-0.037777	-0.169515	-0.0526477	-0.0384094	0.973728	0.827525	0.0822187	-0.00932028	0.99356	0.956181	0.0194601	0.0446135	1.03141	0.717712	0.14405	0.0492701	1.03474	0.814652	0.0890278	0.0624831	1.04426	0.724807	0.139778
EWH24442	1 ferrous iron transporter C [Pseudomonas aeruginosa SG17M]	0.0408204	-0.14344	0.0253919	-0.0257426	-0.0452372	0.0915305	0.0231467	0.0249483	0.052229	-0.0198669	0.0191035	0.0276341	-0.0590498	-0.0127336	-0.0147164	-0.0381321	-0.0281582	-0.0331451	-0.0245553	-0.00968054	0.00577985	-0.00948534	0.0110261	1.00767	0.871799	0.0595835	-0.044846	0.969393	0.513652	0.289331	-0.0052311	0.996381	0.853304	0.0688961	-0.0488892	0.96668	0.630788	0.200117	0.0184287	1.01286	0.610799	0.214102
EWH29381	1 recombinase RecA [Pseudomonas aeruginosa SG17M]	0.0701752	-0.0105059	-0.0463726	0.00443221	-0.0220116	0.0453013	0.0116449	-0.0769718	-0.0779044	0.0406769	-0.0380664	-0.0689679	-0.0119831	-0.00411263	-0.0283545	-0.0511393	0.0426625	-0.00423836	0.00746984	-0.0519953	0.212693	0.0560559	-0.0327868	0.97753	0.459119	0.338075	0.0424986	1.0299	0.462247	0.335126	-0.0844105	0.94317	0.365324	0.437322	-0.00721267	0.995013	0.896652	0.0473761	-0.0241162	0.983423	0.620212	0.20746
EWH24247	1 membrane protein [Pseudomonas aeruginosa SG17M]	-0.0414862	-0.00282347	0.000574165	-0.0145785	-0.00496303	-0.178682	-0.0918223	-0.125127	-0.257013	0.105857	-0.0920943	0.194837	0.143595	0.03357	0.124	0.0575516	0.0914475	0.0744996	-0.213131	0.195719	-0.207364	-0.0749249	0.138579	1.10082	0.048689	1.31257	0.0775158	1.0552	0.508524	0.293688	0.198925	1.14784	0.237806	0.623778	0.0772438	1.055	0.332737	0.477899	0.0495009	1.03491	0.487489	0.312035
EWH24210	1 pantoate--beta-alanine ligase [Pseudomonas aeruginosa SG17M]	-0.0489539	-0.0148448	-0.00146973	-0.0217562	0.0702613	-0.00175798	0.0342517	0.0262613	0.0429397	-0.0256141	0.014529	0.0165455	0.0729283	-0.094471	-0.00166575	0.0685697	0.0761256	0.0723477	-0.0824892	0.116763	-0.0885795	-0.018102	0.0200904	1.01402	0.714602	0.145935	-0.0362852	0.975163	0.220564	0.656466	0.0164363	1.01146	0.853508	0.0687924	-0.0560078	0.961922	0.182879	0.737837	-0.0740134	0.949992	0.328331	0.483688
EWH24357	1 heat-shock protein [Pseudomonas aeruginosa SG17M]	-0.00418396	-0.0281094	-0.00699432	-0.0130959	0.112194	-0.0656388	0.0232777	0.020003	0.156661	0.13105	0.102572	-0.100909	0.0159169	-0.103472	-0.0628214	0.0482061	0.0220066	0.0351063	-0.041591	0.00692574	-0.0927125	-0.0424593	-0.0497255	0.96612	0.282667	0.548724	-0.115667	0.922955	0.0533039	1.27324	-0.0203621	0.985985	0.697708	0.156326	-0.0363736	0.975103	0.624881	0.204202	-0.0979277	0.934374	0.154875	0.81002
EWH28894	1 O-succinylhomoserine sulfhydrylase [Pseudomonas aeruginosa SG17M]	-0.00804479	0.0642675	-0.0576127	-0.000463335	0.0246023	-0.0614159	-0.0184068	0.0866484	0.010039	-0.0278053	0.0229607	0.1625	0.0833666	0.0580484	0.101305	-0.0117703	-0.107515	-0.0596426	0.0288595	-0.0302418	-0.153289	-0.051557	0.101768	1.07309	0.0980542	1.00853	-0.023424	0.983895	0.656571	0.182718	0.152862	1.11177	0.0698533	1.15581	0.0179435	1.01252	0.768923	0.114117	0.160948	1.11802	0.0587307	1.23113
EWH28737	1 trans-2-enoyl-CoA reductase [Pseudomonas aeruginosa SG17M]	-0.0709164	0.0719815	-0.0328228	-0.0105859	0.0924253	-0.039237	0.0265941	-0.0934313	0.0258265	0.0534643	-0.00471348	-0.11101	-0.00345739	0.0411189	-0.0244495	0.100879	0.0697171	0.085298	-0.094697	0.0876306	-0.00491516	-0.00399385	-0.0138636	0.990437	0.834442	0.078604	-0.00587241	0.995938	0.929211	0.0318856	-0.0204556	0.985921	0.782695	0.106407	-0.03718	0.974558	0.64917	0.187642	-0.109747	0.92675	0.161998	0.790491
EWH24231	1 dihydropteroate synthase [Pseudomonas aeruginosa SG17M]	-0.0570941	-0.0627901	-0.0509559	-0.0569467	0.0307078	-0.0131497	0.00877905	0.0253713	0.0721971	-0.115274	-0.00590204	-0.121529	-0.0337379	-0.0583336	-0.0712001	0.0634627	-0.00619304	0.0286349	0.0670934	0.00297358	-0.0288983	0.0137229	-0.0142534	0.990169	0.617522	0.209348	-0.0510447	0.965237	0.416892	0.379976	-0.084923	0.942835	0.091916	1.03661	-0.0657258	0.955465	0.0302766	1.51889	-0.099835	0.93314	0.10081	0.996497
EWH28626	1 RNA helicase [Pseudomonas aeruginosa SG17M]	-0.142158	-0.0362872	-0.0282194	-0.068888	-0.0492262	0.0830095	0.0168917	0.0546579	0.0871424	0.16532	0.102373	-0.193794	-0.160763	-0.0102726	-0.12161	0.0212223	0.0511659	0.0361941	0.00506608	-0.00877466	0.0855157	0.027269	-0.0527218	0.964116	0.477557	0.320975	-0.171261	0.888066	0.02542	1.59483	-0.148879	0.901951	0.0795315	1.09946	-0.0857797	0.942275	0.298462	0.525111	-0.157804	0.896389	0.121931	0.913886
EWH24135	1 ferrochelatase [Pseudomonas aeruginosa SG17M]	-0.0257233	-0.105604	-0.205027	-0.112118	0.110746	-0.00668165	0.0520322	0.172433	-0.0353597	0.0662922	0.0677884	0.0255	0.00576965	-0.0217149	0.00318491	0.0813127	0.033894	0.0576033	0.062112	-0.0146708	-0.0220811	0.00845337	0.115303	1.0832	0.0980266	1.00866	-0.179907	0.88276	0.0858519	1.06625	-0.00526846	0.996355	0.869969	0.0604962	-0.16415	0.892454	0.132486	0.87783	-0.0544184	0.962983	0.117651	0.929406
EWH24006	1 DNA helicase [Pseudomonas aeruginosa SG17M]	0.233407	0.105375	-0.0157068	0.107692	0.0232974	0.158333	0.0908152	0.0215331	-0.12128	0.0489412	-0.0169352	-0.00186984	-0.00125296	0.0287928	0.00855667	-0.204023	-0.0457647	-0.124894	-0.227233	-0.180091	-0.154919	-0.187414	-0.0991349	0.933593	0.244012	0.612589	0.124627	1.09023	0.234905	0.629107	0.195971	1.14549	0.00112754	2.94787	0.0168763	1.01177	0.883195	0.0539433	0.13345	1.09691	0.114196	0.942351
EWH25548	1 CoA-transferase [Pseudomonas aeruginosa SG17M]	0.123491	0.0259862	-0.00567747	0.0479334	-0.0804847	0.00647858	-0.0370031	0.158675	0.0561594	-0.133899	0.0269783	-0.138201	0.028907	-0.0257847	-0.0450263	-0.0212556	0.0296339	0.00418913	-0.0259532	-0.0295484	0.127015	0.0238379	-0.0929597	0.937597	0.212279	0.673093	0.0209551	1.01463	0.834706	0.0784666	-0.0688642	0.953388	0.388754	0.410326	0.0849365	1.06064	0.250199	0.601715	-0.0492154	0.966462	0.51159	0.291078
EWH26992	1 succinate dehydrogenase [Pseudomonas aeruginosa SG17M]	0.0331569	-0.000229993	-0.0343485	-0.000473867	-0.00847312	0.173019	0.0822731	0.0198548	0.20815	0.0110605	0.0796886	-0.0555072	-0.00756395	-0.0975276	-0.0535329	0.0662521	-0.0195784	0.0233368	0.0276947	-0.0731384	0.182968	0.0458416	-0.0530591	0.96389	0.177722	0.750259	-0.0801624	0.945951	0.298646	0.524844	-0.0993745	0.933438	0.276281	0.558649	-0.0827469	0.944258	0.334698	0.475346	-0.0768698	0.948113	0.195849	0.708079
EWH26222	1 NAD(P)H dehydrogenase [Pseudomonas aeruginosa SG17M]	0.0977501	0.0612709	-0.149166	0.00328497	-0.0315763	-0.18885	-0.110213	0.049909	-0.0376623	0.107128	0.0397917	0.140589	-0.056865	0.0515378	0.0450873	-0.0528861	0.128243	0.0376787	-0.22279	-0.0334194	0.0910059	-0.0550679	0.0418023	1.0294	0.68515	0.164215	-0.0365068	0.975013	0.698626	0.155755	0.100155	1.07189	0.404725	0.39284	0.113498	1.08185	0.397671	0.400476	0.0074086	1.00515	0.945575	0.0243038
EWH29315	1 UDP-4-amino-4-deoxy-L-arabinose-oxoglutarate aminotransferase [Pseudomonas aeruginosa SG17M]	-0.0380541	0.00884027	0.0420994	0.00429519	0.102985	-0.0150108	0.043987	-0.0514416	0.243735	0.0177515	0.0700149	-0.029909	-0.119158	0.0340604	-0.0383354	0.0780453	-0.0292371	0.0244041	0.00992562	-0.00686192	0.0546491	0.0192376	-0.0426306	0.970883	0.443145	0.353455	-0.0657197	0.955469	0.514958	0.288228	-0.057573	0.960879	0.297184	0.526974	-0.0396918	0.972863	0.510062	0.292377	-0.0627395	0.957444	0.435675	0.360838
EWH27251	1 sulfite reductase [Pseudomonas aeruginosa SG17M]	0.112473	0.0922004	-0.027027	0.0592155	-0.00253577	-0.0756494	-0.0390926	0.103825	0.0333714	-0.034566	0.0342101	0.0854248	-0.0379821	-0.0302716	0.00572372	-0.0231634	-0.0877588	-0.0554611	0.025515	-0.0219758	-0.0589577	-0.0184728	-0.0534917	0.963601	0.416224	0.380673	0.0250054	1.01748	0.693857	0.15873	0.0241965	1.01691	0.632452	0.198972	0.0983081	1.07052	0.213449	0.670706	0.0611848	1.04332	0.360827	0.442701
EWH25417	1 3-phosphoglycerate dehydrogenase [Pseudomonas aeruginosa SG17M]	0.0832495	0.0718708	-0.131604	0.00783878	-0.0175202	-0.075535	-0.0465276	0.080491	0.194144	-0.0275263	0.0823696	-0.080151	0.0664101	-0.0670663	-0.0269357	0.0197006	-0.0691931	-0.0247462	0.0359098	0.0532385	0.0292261	0.0394581	-0.0347745	0.976184	0.70029	0.154722	-0.0745308	0.949651	0.475269	0.32306	-0.0663938	0.955022	0.23365	0.631434	0.0543663	1.0384	0.598642	0.222833	-0.00218946	0.998484	0.976657	0.0102579
EWH26333	1 cold-shock protein [Pseudomonas aeruginosa SG17M]	-0.0543796	0.078736	-0.0123058	0.00401686	0.0796203	-0.0830913	-0.00173548	0.152493	0.00304282	0.112487	0.0893407	-0.0673466	-0.0191415	-0.00262158	-0.0297033	-0.0230249	-0.0920644	-0.0575447	-0.0698643	0.054184	0.112208	0.0321757	-0.0337201	0.976898	0.484517	0.314691	-0.0853239	0.942573	0.224776	0.648249	-0.061879	0.958016	0.339466	0.469203	0.00575234	1.004	0.946572	0.0238465	0.0278414	1.01949	0.494785	0.305583
EWH28215	1 glyceraldehyde-3-phosphate dehydrogenase [Pseudomonas aeruginosa SG17M]	-0.0445253	-0.156617	0.155135	-0.0153358	-0.145437	0.128534	-0.00845167	-0.156635	-0.116452	0.291781	0.0062316	0.000105713	-0.00307724	0.433526	0.143518	-0.134403	0.349475	0.107536	-0.0884811	0.025474	0.391358	0.10945	0.158854	1.1164	0.406204	0.391256	-0.0215674	0.985162	0.905055	0.0433249	0.0340678	1.0239	0.876004	0.0574941	-0.00688414	0.99524	0.967536	0.0143328	0.0359821	1.02525	0.898671	0.0463995
EWH29652	1 valyl-tRNA synthetase [Pseudomonas aeruginosa SG17M]	0.050586	-0.0279171	-0.0248398	-0.000723644	0.00699152	-0.0202418	-0.00662514	0.022588	-0.00688688	0.0182316	0.0113109	0.0351421	0.0186649	-0.0152611	0.0128486	0.0144416	-0.00179538	0.00632312	-0.0177146	-0.0152741	0.0278171	-0.00172387	0.0135723	1.00945	0.670894	0.173346	-0.0120345	0.991693	0.68173	0.166388	0.0145725	1.01015	0.524952	0.279881	0.0059015	1.0041	0.875632	0.0576783	0.00652552	1.00453	0.76664	0.115409
EWH27205	1 UDP-2,3-diacylglucosamine hydrolase [Pseudomonas aeruginosa SG17M]	-0.197596	-0.0281637	0.0295456	-0.0654046	0.152413	0.0845664	0.11849	-0.167129	-0.141828	-0.120949	-0.143302	0.0924953	-0.172052	-0.0656079	-0.0483883	0.0396539	-0.0187712	0.0104413	0.119479	0.0391077	-0.0281551	0.0434773	0.0170163	1.01186	0.876468	0.057264	0.0778975	1.05548	0.324847	0.488321	-0.0918656	0.938309	0.354992	0.449781	-0.183894	0.880324	0.138185	0.85954	-0.0588296	0.960043	0.603102	0.219609
EWH29440	1 hypothetical protein Z695_0119835 [Pseudomonas aeruginosa SG17M]	-0.0692301	0.213422	0.0674654	0.0705524	0.14375	-0.134311	0.00471932	-0.384174	0.0430451	-0.179457	-0.173529	0.102397	0.0772063	-0.00334586	0.0587524	-0.0753911	-0.0259178	-0.0506545	-0.341324	0.319423	-0.246812	-0.0895711	-0.0118	0.991854	0.899374	0.0460596	0.244081	1.18434	0.174256	0.758813	0.148324	1.10828	0.516624	0.286825	0.0658331	1.04669	0.686156	0.163577	0.109407	1.07878	0.093716	1.02819
EWH27431	1 glutathione reductase [Pseudomonas aeruginosa SG17M]	0.02561	0.00201998	-0.0459993	-0.00612308	-0.0838533	0.0532314	-0.0153109	-0.049323	-0.0407506	0.0425598	-0.0158379	-0.128075	-0.0438597	0.0245529	-0.0491272	0.0291281	0.105871	0.0674997	0.0265625	0.0398408	0.0820957	0.0494996	-0.0430042	0.970632	0.428908	0.367636	0.00971486	1.00676	0.801111	0.0963074	-0.0986269	0.933921	0.104922	0.979134	0.00918784	1.00639	0.883954	0.0535702	-0.116627	0.922342	0.164796	0.783053
EWH27449	1 cysteine protease [Pseudomonas aeruginosa SG17M]	-0.0291832	0.0859477	0.100996	0.052587	0.102171	-0.00498443	0.0485933	-0.192377	0.0450286	-0.132697	-0.0933486	0.0532945	0.107129	-0.0461699	0.0380844	0.0490038	-0.0441808	0.00241153	-0.0641046	0.129239	-0.134822	-0.0232293	-0.0145025	0.989998	0.823427	0.0843751	0.145936	1.10645	0.150897	0.82132	0.0613138	1.04342	0.536531	0.270405	0.00399363	1.00277	0.955839	0.0196153	0.0356729	1.02503	0.634123	0.197827
EWH30056	1 30S ribosomal protein S5 [Pseudomonas aeruginosa SG17M]	0.0485954	-0.00170278	-0.108123	-0.0204101	-0.0304389	-0.138043	-0.0842409	0.0584596	0.158773	0.0523303	0.0898544	0.0696981	0.0452379	-0.0793879	0.0118494	0.000183464	-0.0318083	-0.0158124	-0.0433203	0.0131655	0.0187889	-0.00378861	0.0322595	1.02261	0.64723	0.188941	-0.110264	0.926418	0.128407	0.891412	0.015638	1.0109	0.771154	0.112859	0.0638309	1.04524	0.43988	0.356666	0.0276618	1.01936	0.679924	0.16754
EWH24565	1 amino acid ABC transporter substrate-binding protein [Pseudomonas aeruginosa SG17M]	0.292686	-0.113113	0.521146	0.233573	0.107539	0.0509206	0.0792296	-0.110946	0.129049	-0.255358	-0.0790853	0.162931	-0.139579	-0.140529	-0.0390589	0.21034	0.0647261	0.137533	-0.11853	0.221186	-0.294592	-0.0639786	-0.272632	0.827808	0.266267	0.574683	0.312658	1.24199	0.22257	0.652533	0.0249197	1.01742	0.897691	0.0468731	0.154343	1.11292	0.566487	0.24681	-0.176592	0.884791	0.299798	0.523171
EWH26320	1 NAD(P)H-quinone oxidoreductase [Pseudomonas aeruginosa SG17M]	0.033359	-0.055712	-0.00967853	-0.0106772	-0.0311448	0.0270929	-0.00202596	0.0227538	0.117009	0.0172604	0.0523412	-0.0885184	-0.0798342	-0.0591519	-0.0758349	-0.0535821	-0.0238015	-0.0386918	0.0757406	-0.0263596	0.0183476	0.0225762	-0.0651577	0.955841	0.0743801	1.12854	-0.0630183	0.957259	0.202135	0.694359	-0.0984111	0.934061	0.0330741	1.48051	-0.00865124	0.994021	0.841342	0.0750275	-0.0371431	0.974583	0.100222	0.999038
EWH27182	1 PEP synthetase regulatory protein [Pseudomonas aeruginosa SG17M]	-0.0778077	-0.209385	0.000589247	-0.0955345	-0.0112978	0.244097	0.116399	-0.0129511	0.176457	0.102326	0.0886105	-0.062894	-0.0607789	-0.0233006	-0.0489911	0.0303775	0.0140108	0.0221942	-0.0724041	0.0852116	0.159455	0.0574207	0.0465434	1.03279	0.498438	0.302389	-0.184145	0.880171	0.0891302	1.04998	-0.106412	0.928895	0.2008	0.697237	-0.211934	0.863379	0.185301	0.732122	-0.0711853	0.951856	0.0275598	1.55972
EWH26201	1 beta-lactamase [Pseudomonas aeruginosa SG17M]	-0.0415162	0.0651169	-0.0394035	-0.00526761	0.248595	0.0186219	0.133608	0.162393	-0.00749388	-0.154452	0.00014885	-0.0587735	-0.163917	0.0658337	-0.0522855	0.00470153	0.00755905	0.00613029	0.0249219	0.0682038	-0.00168546	0.0304801	-0.0470179	0.967935	0.565489	0.247576	-0.00541646	0.996253	0.958607	0.0183594	-0.0827656	0.944246	0.299273	0.523932	-0.138876	0.908226	0.247656	0.606152	-0.0584158	0.960318	0.544518	0.263988
EWH29396	1 hypothetical protein Z695_0119615 [Pseudomonas aeruginosa SG17M]	-0.0271373	-0.0288426	0.0305401	-0.0084799	0.00181535	0.0169473	0.00938131	-0.142617	-0.0191603	0.124663	-0.0123716	0.0223593	0.0425449	0.133124	0.0660095	0.0105151	0.14105	0.0757827	-0.0660914	0.0847061	0.0864975	0.0350374	0.0744894	1.05299	0.130602	0.884051	0.00389167	1.0027	0.963378	0.0162034	0.030972	1.0217	0.638182	0.195055	-0.0178612	0.987696	0.5388	0.268572	-0.00977327	0.993249	0.890977	0.0501337
EWH25759	1 tyrosine--tRNA ligase [Pseudomonas aeruginosa SG17M]	0.0569133	0.101389	-0.097363	0.0203131	0.00833769	-0.120559	-0.0561106	0.0746646	0.102498	-0.0422572	0.0449683	-0.00625979	-0.0245424	-0.0475196	-0.0261073	0.00356185	-0.0287256	-0.0125819	-0.0485051	-0.0331443	-0.00524783	-0.0289657	-0.0464204	0.968336	0.491672	0.308324	-0.0246552	0.983056	0.758195	0.120219	0.00285847	1.00198	0.877481	0.0567623	0.0764237	1.0544	0.464393	0.333115	-0.0135254	0.990669	0.538799	0.268574
EWH29325	1 PTS fructose transporter subunit IIA [Pseudomonas aeruginosa SG17M]	0.0423262	-0.0400573	-0.0168097	-0.00484694	0.0654163	0.00618082	0.0357986	0.152805	0.0135575	0.00278075	0.0563809	-0.061796	-0.0306444	-0.0672783	-0.0532396	-0.0329123	-0.0386484	-0.0357803	0.0327525	-0.0574466	-0.0233465	-0.0160135	-0.0483926	0.967013	0.14808	0.829504	-0.0612279	0.958448	0.321611	0.492669	-0.037226	0.974527	0.263842	0.578656	-0.0406455	0.97222	0.369617	0.432248	-0.0174592	0.987971	0.325392	0.487593
EWH28049	1 hypothetical protein Z695_0112230 [Pseudomonas aeruginosa SG17M]	-0.43315	-0.501472	0.00108178	-0.31118	-0.506227	0.124483	-0.190872	-0.277691	-0.484634	-0.0120984	-0.258141	0.182922	-0.184823	0.363946	0.120682	-0.0970705	0.333435	0.118182	0.133747	-0.0233863	0.564951	0.225104	0.431862	1.34897	0.127931	0.893024	-0.0530388	0.963904	0.811735	0.0905857	-0.104422	0.930177	0.684405	0.164687	-0.120308	0.919991	0.724421	0.140009	0.0024991	1.00173	0.993016	0.00304395
EWH25755	1 membrane protein [Pseudomonas aeruginosa SG17M]	0.0184194	0.0264374	0.120186	0.0550143	-0.0151957	-0.0199643	-0.01758	0.445594	-0.044382	-0.0311187	0.123364	-0.167079	-0.0721682	-0.133701	-0.124316	-0.118315	0.107636	-0.00533948	-0.0119699	0.0814453	0.076968	0.0488145	-0.17933	0.883113	0.0139094	1.85669	-0.0683502	0.953728	0.69899	0.155529	-0.173131	0.886916	0.0136798	1.86392	0.0725943	1.05161	0.183963	0.73527	-0.118977	0.920841	0.284529	0.545874
EWH24802	1 amino acid dehydrogenase [Pseudomonas aeruginosa SG17M]	0.375192	0.0894526	-0.1696	0.0983481	-0.0562862	-0.16337	-0.109828	0.176259	-0.0803937	-0.27231	-0.0588147	0.38748	0.084464	-0.0232616	0.149561	-0.0234132	-0.0963733	-0.0598933	0.177749	-0.0670589	-0.073325	0.012455	0.0512127	1.03614	0.810235	0.0913893	0.157163	1.11509	0.484142	0.315027	0.137106	1.0997	0.407147	0.390249	0.208176	1.15523	0.388653	0.410438	0.209454	1.15625	0.284299	0.546225
EWH23930	1 conjugal transfer protein [Pseudomonas aeruginosa SG17M]	0.106122	0.0560683	-0.0192667	0.0476411	-0.00995001	-0.0694324	-0.0396912	-0.131224	-0.0381119	-0.0485889	-0.0726417	0.0806459	0.185478	0.0806174	0.115581	0.0914934	0.0944457	0.0929695	-0.221793	-0.0369483	-0.0220846	-0.0936085	0.0679395	1.04822	0.249655	0.602661	0.120283	1.08695	0.0621549	1.20652	0.209189	1.15604	0.0459013	1.33818	0.0873323	1.0624	0.191692	0.717395	0.022611	1.0158	0.650825	0.186536
EWH25121	1 lipoprotein [Pseudomonas aeruginosa SG17M]	0.0487829	-0.0569708	0.0233637	0.00505857	-0.361101	-0.399305	-0.380203	-0.28487	-0.542388	-0.299098	-0.375452	0.634443	0.360486	0.293101	0.429344	0.169012	0.0882901	0.128651	-0.101191	-0.00919966	-0.287326	-0.132572	0.424285	1.34191	0.0177255	1.7514	0.380511	1.3018	0.0131124	1.88232	0.561916	1.47623	0.013294	1.87635	0.385262	1.3061	0.00304243	2.51678	0.300692	1.23174	0.117588	0.929638
EWH24832	1 ribonuclease PH [Pseudomonas aeruginosa SG17M]	0.177246	0.120767	-0.191663	0.0354499	0.043982	-0.175864	-0.0659411	0.260922	0.14001	0.0726185	0.15785	-0.292455	0.111742	-0.0751019	-0.0852717	-0.0657121	-0.0741363	-0.0699242	-0.188796	-0.0365926	-0.0131465	-0.0795118	-0.120722	0.919728	0.501792	0.299476	-0.1224	0.918658	0.390614	0.408252	-0.00575984	0.996016	0.966558	0.0147723	0.101391	1.07281	0.591365	0.228144	-0.0153475	0.989418	0.925363	0.033688
EWH24450	1 DNA topoisomerase IV subunit B [Pseudomonas aeruginosa SG17M]	0.0301432	0.0341127	-0.0209856	0.0144235	0.0230519	0.128658	0.0758552	0.0289021	0.108326	-0.060513	0.0255718	-0.00758895	0.0601949	-0.100369	-0.015921	-0.0136361	-0.0281096	-0.0208728	0.0703506	0.000310832	0.0244491	0.0317035	-0.0303444	0.979186	0.575255	0.240139	-0.0111484	0.992302	0.840412	0.0755079	-0.0476245	0.967528	0.402168	0.395592	-0.0614317	0.958313	0.270108	0.568463	0.00495186	1.00344	0.939744	0.0269902
EWH28653	1 chemotaxis protein [Pseudomonas aeruginosa SG17M]	-0.168087	-0.12907	0.0944665	-0.0675635	-0.368839	0.20258	-0.0831297	-0.00816399	-0.388085	0.10145	-0.0982665	-0.101761	-0.113349	0.00248191	-0.0708761	-0.170062	0.0418794	-0.0640912	0.0993967	-0.0843474	0.202918	0.0726557	-0.00331256	0.997707	0.972312	0.0121943	0.030703	1.02151	0.864974	0.0629968	-0.143532	0.9053	0.19265	0.715231	0.0155662	1.01085	0.951906	0.021406	-0.00678485	0.995308	0.945966	0.0241244
EWH29496	1 hypothetical protein Z695_0120135 [Pseudomonas aeruginosa SG17M]	-0.0459242	-0.131491	-0.0135696	-0.0636616	-0.0533007	0.0534507	7.50133e-05	-0.0412267	0.0251665	-0.0505739	-0.0222114	0.0281697	0.0231393	-0.00983886	0.0138234	0.00892465	0.0998984	0.0544115	0.0364924	0.00752599	0.240129	0.0947158	0.077485	1.05518	0.105284	0.977638	-0.0414502	0.971678	0.384594	0.414998	-0.0808925	0.945473	0.336615	0.472866	-0.0637366	0.956783	0.368615	0.433427	-0.0405882	0.972259	0.355391	0.449293
EWH27666	1 lipopolysaccharide biosynthesis protein [Pseudomonas aeruginosa SG17M]	-0.00556243	-0.122229	-0.153256	-0.0936827	-0.0229459	-0.148142	-0.0855441	0.0238394	-0.0101652	-0.0512014	-0.0125091	0.0951588	-0.0158521	-0.0282701	0.0170122	0.137267	-0.0316319	0.0528175	0.0748257	0.0744452	-0.0261966	0.0410248	0.110695	1.07975	0.137198	0.862653	-0.0811737	0.945288	0.179271	0.74649	-0.0240125	0.983494	0.666265	0.176353	-0.00813865	0.994375	0.919877	0.0362701	-0.0358053	0.975487	0.687662	0.162625
EWH29091	1 RNA polymerase-associated protein RapA [Pseudomonas aeruginosa SG17M]	0.0790088	0.0583487	-0.0532711	0.0280288	0.0473018	-0.0143949	0.0164534	0.0331525	0.0416152	-0.00993871	0.0216097	-0.0542217	0.0117548	-0.0217556	-0.0214075	-0.0253156	0.0436971	0.00919076	-0.018201	0.0395165	0.0218363	0.0143839	-0.0494363	0.966314	0.336327	0.473238	0.00641915	1.00446	0.891254	0.0499986	-0.0357914	0.975496	0.234303	0.630223	0.0115754	1.00806	0.854105	0.0684889	-0.0305983	0.979014	0.453063	0.343841
EWH26484	1 ATPase AAA [Pseudomonas aeruginosa SG17M]	0.0578321	0.0236567	-0.0349499	0.015513	-0.020887	0.054585	0.016849	0.116555	0.0106525	-0.0314064	0.0319335	0.0642452	-0.0680421	-0.0982369	-0.0340113	0.0141948	-0.0217905	-0.00379787	-0.0629455	0.0020054	0.0070034	-0.0179789	-0.0495242	0.966255	0.43229	0.364225	-0.0164206	0.988683	0.766611	0.115425	-0.0160324	0.988949	0.784201	0.105573	-0.00133605	0.999074	0.978122	0.00960719	-0.0302134	0.979275	0.677321	0.169206
EWH24037	1 FMN adenylyltransferase [Pseudomonas aeruginosa SG17M]	-0.133958	-0.094373	-0.0353098	-0.0878803	-0.0375426	-0.0237888	-0.0306657	0.0225601	0.0805061	-0.0303114	0.0242516	-0.0361752	-0.0712946	-0.0214873	-0.0429857	0.0814761	0.0578134	0.0696448	0.0421179	0.0982309	0.0647509	0.0683666	0.0448946	1.03161	0.236258	0.626614	-0.112132	0.92522	0.0594121	1.22613	-0.111352	0.92572	0.00717275	2.14431	-0.0572145	0.961118	0.223129	0.651444	-0.11263	0.9249	0.0127114	1.89581
EWH28364	1 von Willebrand factor A [Pseudomonas aeruginosa SG17M]	0.01487	0.0715313	0.126985	0.0711287	0.0698604	0.0630016	0.066431	0.00509762	0.0196114	0.00837341	0.0110275	0.106021	0.0391158	0.145039	0.0967254	-0.00604307	0.0854349	0.0396959	-0.239041	-0.0427522	-0.0441901	-0.108661	0.0255967	1.0179	0.598072	0.223246	0.0601012	1.04254	0.139587	0.855157	0.205387	1.153	0.046564	1.33195	0.00469775	1.00326	0.917736	0.0372823	0.0570295	1.04032	0.356866	0.447495
EWH24856	1 chorismate--pyruvate lyase [Pseudomonas aeruginosa SG17M]	-0.254376	0.0039691	0.120715	-0.0432307	0.101212	-0.0145789	0.0433163	-0.0202755	0.17606	-0.0555699	0.0334047	-0.0615434	-0.0143917	0.0959156	0.00666014	0.0604927	0.0557298	0.0581113	0.12897	0.0748436	-0.141212	0.0208671	0.0498908	1.03519	0.699491	0.155218	-0.0766354	0.948267	0.593164	0.226825	-0.014207	0.990201	0.888135	0.0515213	-0.086547	0.941774	0.603106	0.219606	-0.0514511	0.964965	0.455963	0.34107
EWH29267	1 ATP-binding protein [Pseudomonas aeruginosa SG17M]	-0.0329904	0.113837	0.0887521	0.0565331	0.00844041	0.111419	0.0599296	-0.0225336	-0.0520064	-0.050898	-0.0418126	-0.0685307	-0.0557589	-0.0195823	-0.0479573	-0.00683022	0.0702093	0.0316895	-0.00208095	0.0493317	0.0230079	0.0234196	-0.10449	0.930133	0.0934126	1.02959	0.0983457	1.07055	0.101178	0.994912	-0.0713769	0.951729	0.0267433	1.57278	-0.00339657	0.997648	0.964348	0.0157662	-0.0796468	0.946289	0.103442	0.985303
EWH29581	1 membrane protein [Pseudomonas aeruginosa SG17M]	-0.0377688	-0.109489	0.149402	0.000714677	-0.13355	0.069383	-0.0320834	-0.100919	-0.186438	0.272289	-0.00502254	-0.214553	0.023178	0.215927	0.00818377	-0.0421918	0.217002	0.087405	-0.314712	-0.09102	0.0191149	-0.128872	0.00746909	1.00519	0.961776	0.016926	0.00573722	1.00398	0.973213	0.0117919	0.137056	1.09966	0.436156	0.360358	0.0327981	1.02299	0.810133	0.0914436	-0.0792212	0.946568	0.701129	0.154202
EWH24945	1 DNA-dependent helicase II [Pseudomonas aeruginosa SG17M]	0.0735109	0.0702189	-0.0549514	0.0295928	-0.0573693	0.0403728	-0.00849826	0.0167892	0.0130169	0.0155408	0.0151156	-0.00356918	-0.00261434	-0.0302423	-0.0121419	0.0196107	-0.0556855	-0.0180374	0.0322141	-0.039741	0.0715577	0.0213436	-0.0417348	0.971486	0.389121	0.409915	0.0144772	1.01009	0.749374	0.125301	-0.0334855	0.977057	0.378171	0.422312	0.0380911	1.02675	0.602344	0.220155	0.00589548	1.00409	0.858612	0.066203
EWH25504	1 dihydroorotase [Pseudomonas aeruginosa SG17M]	0.0120217	0.0234871	0.0632896	0.0329328	-0.0285614	0.0575621	0.0145003	-0.0440285	-0.0750575	-0.0213621	-0.046816	-0.0570377	-0.107751	-0.021996	-0.0622614	-0.097054	0.0520895	-0.0224823	0.0159853	0.0823703	0.169262	0.089206	-0.0951942	0.936146	0.0315469	1.50104	0.0797489	1.05683	0.0222259	1.65314	-0.151467	0.900334	0.0408705	1.38859	0.0184325	1.01286	0.659608	0.180714	-0.0397792	0.972804	0.579411	0.237014
EWH26158	1 methylcitrate synthase [Pseudomonas aeruginosa SG17M]	0.0386952	-0.0594104	-0.0652811	-0.0286655	0.00287628	0.0432359	0.0230561	0.0521083	-0.054447	0.00714212	0.00160113	0.0633122	-0.181883	0.0476252	-0.0236486	-0.0293102	0.0787342	0.024712	0.130836	-0.067872	0.0450431	0.0360024	0.00501687	1.00348	0.956342	0.0193868	-0.0302666	0.979239	0.544234	0.264214	-0.059651	0.959496	0.575357	0.240063	-0.0517216	0.964784	0.343241	0.464401	-0.0483606	0.967035	0.689799	0.161277
EWH25557	1 DEAD/DEAH box helicase [Pseudomonas aeruginosa SG17M]	-0.0151379	-0.0273054	-0.0169611	-0.0198015	-0.0489991	0.0615778	0.00628936	0.0117479	-0.0812043	0.0151585	-0.0180993	0.0615602	-0.0256158	0.0428823	0.0262756	0.0202319	0.0265107	0.0233713	-0.0120329	0.0882964	0.0840349	0.0534328	0.0460771	1.03245	0.160315	0.795027	-0.00170222	0.998821	0.95987	0.0177875	-0.0271572	0.981352	0.554317	0.256241	-0.0260909	0.982078	0.574148	0.240976	0.00290431	1.00202	0.937839	0.0278716
EWH24502	1 hypothetical protein Z695_0125855 [Pseudomonas aeruginosa SG17M]	0.0545252	0.0622784	-0.0596063	0.0190658	0.0230956	-0.0466848	-0.0117946	0.00721165	0.0597021	0.0399267	0.0356135	-0.0380209	0.0600801	0.0252209	0.01576	0.0436511	-0.0367607	0.00344521	-0.0265177	-0.0440948	-0.00623441	-0.0256157	-0.00330576	0.997711	0.949192	0.0226458	-0.0165477	0.988596	0.715392	0.145456	0.0413757	1.02909	0.249335	0.603217	0.0308604	1.02162	0.626581	0.203023	0.0123148	1.00857	0.81284	0.0899947
EWH27216	1 Clp protease ClpP [Pseudomonas aeruginosa SG17M]	-0.0262037	0.0944185	-0.0461863	0.00734284	-0.0559511	-0.110822	-0.0833867	0.0509214	0.06775	0.041287	0.0533195	-0.0134123	0.0555322	-0.029301	0.00427294	0.0795007	-0.0123281	0.0335863	0.0242639	0.0185539	0.00249254	0.0151034	-0.0030699	0.997874	0.954938	0.0200248	-0.0459766	0.968634	0.360794	0.44274	-0.0108305	0.992521	0.707206	0.150454	0.0907295	1.06491	0.229315	0.639567	-0.0293134	0.979887	0.584329	0.233342
EWH26288	1 virulence factor family protein [Pseudomonas aeruginosa SG17M]	0.154183	0.0113203	0.0369455	0.0674828	0.0411481	-0.115	-0.0369261	0.0472279	-0.0579776	0.0318476	0.00703262	0.120469	-0.0366853	0.0197745	0.0345193	0.0174842	-0.0142477	0.00161827	-0.151993	-0.0457662	-0.0738071	-0.0905223	-0.0329635	0.977411	0.631662	0.199515	0.0604502	1.04279	0.332392	0.47835	0.125042	1.09054	0.0888535	1.05133	0.104409	1.07505	0.289248	0.53873	0.0329011	1.02307	0.624394	0.204541
EWH28926	1 membrane protein [Pseudomonas aeruginosa SG17M]	0.0344737	0.144706	-0.0351898	0.0479967	0.0353897	0.07399	0.0546898	-0.0430822	-0.0204974	-0.100211	-0.0545968	0.110129	0.0768233	0.0519282	0.0796269	0.0351156	-0.0539938	-0.00943908	-0.104782	-0.0730005	-0.0888209	-0.0888678	0.0316301	1.02217	0.596137	0.224654	0.102594	1.0737	0.148902	0.827101	0.168495	1.12389	0.000928575	3.03218	-0.00669308	0.995371	0.928968	0.0319991	0.089066	1.06368	0.110641	0.956085
EWH24159	1 alanine acetyltransferase [Pseudomonas aeruginosa SG17M]	-0.055877	-0.261406	0.287722	-0.00985394	0.165855	-0.0844224	0.0407162	0.00380164	0.31309	-0.226975	0.0299721	0.163179	-0.0795159	-0.11288	-0.00973887	0.194272	0.0815069	0.13789	0.126402	0.219849	0.0129431	0.119731	0.000115076	1.00008	0.999527	0.000205681	-0.0398261	0.972772	0.867471	0.0617449	-0.12947	0.914167	0.287337	0.541609	-0.0505701	0.965555	0.837915	0.0768002	-0.147628	0.902733	0.305992	0.514289
EWH24705	1 adenylate cyclase [Pseudomonas aeruginosa SG17M]	0.0101359	0.0272524	-0.0406604	-0.00109066	0.0663837	0.0210247	0.0437042	0.0447892	0.0300164	0.00773309	0.0275129	-0.00292423	0.0535546	-0.00145982	0.0163902	-0.00547761	-0.078304	-0.0418908	-0.000394631	-0.00363239	-0.1317	-0.0452422	0.0174809	1.01219	0.560796	0.251195	-0.0286036	0.980369	0.282649	0.548753	0.0616324	1.04365	0.260506	0.584182	-0.0447948	0.969428	0.247618	0.606218	0.058281	1.04122	0.20604	0.686049
EWH27041	1 potassium-transporting ATPase subunit B [Pseudomonas aeruginosa SG17M]	0.0540966	0.123573	-0.0564315	0.0404126	0.0585005	-0.0173119	0.0205943	0.0496855	0.0435662	-0.0103381	0.0276379	-0.0264428	0.0774966	-0.0329697	0.00602804	0.0718637	-0.055525	0.00816936	-0.0155699	0.0221064	-0.0893469	-0.0276035	-0.0343846	0.976448	0.616717	0.209914	0.0127748	1.00889	0.830064	0.0808882	0.0336315	1.02359	0.526165	0.278878	0.0198184	1.01383	0.80447	0.09449	-0.00214132	0.998517	0.976243	0.0104422
EWH27222	1 ABC transporter ATP-binding protein [Pseudomonas aeruginosa SG17M]	-0.270926	0.347529	0.0701063	0.048903	0.0708946	-0.303131	-0.116118	-0.0695806	0.0834109	0.0260913	0.0133072	0.0943241	0.0611535	-0.257916	-0.0341463	-0.0140138	0.396156	0.191071	0.0138539	-0.234752	0.396189	0.0584303	-0.0830493	0.94406	0.714183	0.14619	0.0355958	1.02498	0.856283	0.0673829	-0.0925766	0.937846	0.689127	0.161701	0.165021	1.12118	0.583881	0.233676	-0.225217	0.855466	0.363429	0.43958
EWH25468	1 coniferyl aldehyde dehydrogenase [Pseudomonas aeruginosa SG17M]	0.309773	0.183436	0.0528854	0.182032	0.076293	-0.197277	-0.060492	0.0137337	0.159713	-0.0778459	0.0318669	0.125136	0.0872624	0.116004	0.109468	-0.0477978	-0.233596	-0.140697	-0.0954472	0.0766851	-0.369024	-0.129262	-0.0725641	0.950946	0.388262	0.410875	0.150165	1.1097	0.212796	0.672036	0.23873	1.17995	0.140811	0.851364	0.242524	1.18306	0.181324	0.741545	0.250164	1.18934	0.0385352	1.41414
EWH27681	1 dihydrolipoamide dehydrogenase [Pseudomonas aeruginosa SG17M]	-0.14269	-0.208939	0.480227	0.0428662	-0.0551076	0.355624	0.150258	0.0208155	-0.029104	0.522294	0.171335	-0.071403	-0.0423844	0.479415	0.121876	-0.200607	0.554148	0.17677	-0.0670852	-0.0920612	0.519696	0.120183	0.0790096	1.05629	0.7941	0.100125	-0.128469	0.914802	0.671699	0.172825	0.00169268	1.00117	0.995268	0.00205983	-0.107392	0.928265	0.76076	0.118752	-0.0548945	0.962665	0.889698	0.0507576
EWH30002	1 GntR family transcriptional regulator [Pseudomonas aeruginosa SG17M]	0.050887	-0.10155	0.0566055	0.00198096	-0.0527191	-0.154942	-0.10383	0.122671	0.175978	0.000607283	0.0997523	-0.111722	-0.00782318	-0.0350473	-0.0515308	-0.00204543	-0.0563809	-0.0292132	0.0407476	-0.0669482	-0.0947647	-0.0403218	-0.0535118	0.963588	0.425792	0.370803	-0.0977713	0.934475	0.253271	0.596414	-0.011209	0.992261	0.83903	0.0762227	0.105811	1.0761	0.262828	0.580328	-0.0223176	0.98465	0.653802	0.184554
EWH29296	1 glutaredoxin [Pseudomonas aeruginosa SG17M]	-0.201629	-0.0213514	-0.0271101	-0.0833634	0.365157	-0.121678	0.121739	-0.0147307	0.631433	-0.04676	0.189981	-0.0445314	-0.140292	-0.0805782	-0.0884673	0.14615	0.158622	0.152386	0.113563	0.141265	0.0755352	0.110121	-0.00510383	0.996469	0.941558	0.0261531	-0.273344	0.827399	0.298027	0.525745	-0.198588	0.871403	0.00419436	2.37733	-0.205103	0.867477	0.374029	0.427094	-0.240853	0.846245	0.00700068	2.15486
EWH28327	1 transcriptional regulator [Pseudomonas aeruginosa SG17M]	-0.00256034	0.0901246	-0.0191007	0.0228212	-0.0417963	-0.0812322	-0.0615143	0.0103074	0.0134701	0.0604866	0.028088	-0.0379285	0.023417	0.0409537	0.00881407	-0.0172396	-0.00063324	-0.00893644	-0.086172	-0.0496247	-0.0100154	-0.048604	-0.0140071	0.990338	0.753023	0.123192	-0.00526685	0.996356	0.895543	0.0479134	0.0574181	1.0406	0.151899	0.818444	0.0843355	1.0602	0.16591	0.780128	0.0177505	1.01238	0.612314	0.213026
EWH29493	1 DNA repair protein [Pseudomonas aeruginosa SG17M]	-0.200699	-0.314246	0.0276778	-0.162422	-0.261118	0.0309022	-0.115108	-0.153412	-0.26942	-0.00996598	-0.144266	0.115326	-0.0107725	0.225386	0.10998	0.00152779	0.146678	0.0741027	0.0714886	-0.0252043	0.0594731	0.0352525	0.272402	1.20782	0.0884367	1.05337	-0.0181565	0.987494	0.891929	0.0496696	0.0747274	1.05316	0.373759	0.427408	-0.0473145	0.967736	0.798144	0.0979187	0.0358772	1.02518	0.75144	0.124106
EWH24744	1 cystathionine gamma-synthase [Pseudomonas aeruginosa SG17M]	0.0456684	-0.159797	0.0676452	-0.0154946	0.016972	-0.0624393	-0.0227337	-0.0547725	0.0996945	-0.0330873	0.0039449	0.00268518	0.0583723	-0.02721	0.0112825	-0.265647	0.00855692	-0.128545	0.0103684	0.0521831	-0.155246	-0.0308983	0.0267771	1.01873	0.744442	0.128169	-0.0194395	0.986616	0.834227	0.0787157	0.0421808	1.02967	0.569294	0.244663	0.00723908	1.00503	0.945808	0.0241971	0.139828	1.10177	0.283141	0.547997
EWH25366	1 succinate-semialdehyde dehydrogenase [Pseudomonas aeruginosa SG17M]	-0.00243821	0.0327233	-0.136695	-0.0354699	-0.0437631	-0.0870784	-0.0654207	0.0398087	0.0533557	0.000947892	0.0313708	0.00816823	-0.036963	0.03388	0.00169509	0.0687062	0.00517387	0.03694	0.0533524	0.0300748	0.0103059	0.0312444	0.037165	1.0261	0.540575	0.267144	-0.0668406	0.954726	0.283152	0.54798	-0.0295493	0.979726	0.288346	0.540086	0.0299508	1.02098	0.691785	0.160029	-0.0352449	0.975866	0.396407	0.401858
EWH28880	1 carbon-nitrogen hydrolase [Pseudomonas aeruginosa SG17M]	-0.0294171	0.0565835	0.00267795	0.00994813	0.032074	-0.0485507	-0.00823838	0.0822745	0.0167924	0.00721225	0.0354264	0.0537393	0.0193044	-0.039889	0.0110516	-0.00486502	0.00656055	0.000847768	0.0993614	-0.0396388	-0.0930914	-0.0111229	0.00110344	1.00077	0.977703	0.00979309	-0.0254783	0.982495	0.500457	0.300633	0.0221745	1.01549	0.744697	0.12802	0.0181865	1.01269	0.708257	0.149809	0.0102038	1.0071	0.792794	0.10084
EWH28935	1 aminotransferase DegT [Pseudomonas aeruginosa SG17M]	-0.0913495	0.0421885	-0.0252932	-0.0248181	0.0586667	0.0497011	0.0541839	-0.0196472	0.0207261	-0.0283119	-0.00907767	-0.092834	-0.0606749	0.0547539	-0.0329183	0.00726835	0.031549	0.0194087	0.00863397	-0.0157676	0.117968	0.0369448	-0.00810026	0.994401	0.897621	0.0469072	-0.0157404	0.989149	0.723156	0.140768	-0.0698632	0.952728	0.314677	0.502135	-0.079002	0.946712	0.211393	0.674909	-0.052327	0.96438	0.43733	0.359191
EWH24294	1 formate dehydrogenase [Pseudomonas aeruginosa SG17M]	0.119002	0.0333283	-0.019683	0.0442159	-0.0197687	0.0425379	0.0113846	0.0538477	0.0720316	-0.0748452	0.0170114	0.112976	0.0124758	0.0308367	0.0520961	-0.0453411	0.0270868	-0.00912714	-0.0214337	-0.062996	-0.00660123	-0.0303436	0.0078802	1.00548	0.884381	0.0533604	0.0272045	1.01904	0.680601	0.167107	0.0824397	1.05881	0.0792437	1.10104	0.0328313	1.02302	0.605568	0.217837	0.0612232	1.04335	0.293283	0.532714
EWH23901	1 hypothetical protein Z695_0133215, partial [Pseudomonas aeruginosa SG17M]	0.0377219	-0.0856224	-0.0219946	-0.0232984	0.0264734	0.0270298	0.0267516	0.0807944	0.200926	-0.0311483	0.083524	-0.0420584	-0.05167	-0.026145	-0.0399578	-0.000660826	-0.0116843	-0.00617256	-0.000485236	0.13604	-0.0431653	0.0307965	-0.0166594	0.988519	0.670791	0.173413	-0.106822	0.928631	0.231975	0.634558	-0.0707543	0.95214	0.264406	0.577729	-0.0500499	0.965903	0.355959	0.4486	-0.0337852	0.976854	0.0481062	1.3178
EWH26656	1 GntR family transcriptional regulator [Pseudomonas aeruginosa SG17M]	-0.0104313	-0.113481	0.121899	-0.000671311	-0.110001	0.00742061	-0.05129	-0.0583899	-0.182827	-0.0100746	-0.0837639	-0.148016	-0.117469	0.1423	-0.0410617	0.00597152	-0.0716613	-0.0328449	0.0201145	-0.00495034	0.0898197	0.0349946	-0.0403904	0.972392	0.742203	0.129477	0.0830926	1.05929	0.385527	0.413946	-0.0760563	0.948647	0.474131	0.324102	0.0506187	1.03571	0.641913	0.192524	-0.00821682	0.994321	0.950691	0.0219606
EWH26302	1 23S rRNA methyltransferase [Pseudomonas aeruginosa SG17M]	0.0155151	-0.0241741	-0.00608036	-0.00491311	0.0519724	0.0955984	0.0737854	-0.0152809	0.0291344	-0.0533609	-0.0131691	0.0066814	-0.154284	0.0163566	-0.0437488	-0.00488544	-0.0270539	-0.0159697	-0.121996	-0.00661636	-0.0101	-0.0462376	-0.0388357	0.97344	0.529741	0.275936	0.008256	1.00574	0.77057	0.113188	0.00248877	1.00173	0.972177	0.0122546	-0.0786986	0.946911	0.0373298	1.42794	-0.0277791	0.980929	0.725068	0.139621
FlgI-EWH26460	1 flagellar P-ring protein FlgI [Pseudomonas aeruginosa SG17M]	0.101644	0.287447	0.0485659	0.145885	0.0652024	-0.152929	-0.0438635	-0.194993	-0.226449	-0.0711173	-0.164186	0.239988	0.192293	-0.0441042	0.129392	0.0626495	0.0366161	0.0496328	-0.187193	-0.146377	-0.230846	-0.188139	-0.0164934	0.988633	0.891811	0.0497273	0.310072	1.23977	0.0231228	1.63596	0.317531	1.2462	0.0252753	1.5973	0.189749	1.14057	0.223147	0.651409	0.0797592	1.05684	0.533879	0.272558
EWH24995	1 GTP-binding protein [Pseudomonas aeruginosa SG17M]	0.123774	0.114926	-0.012016	0.0755613	0.068253	-0.0213579	0.0234475	0.0434989	-0.0702073	-0.00675407	-0.0111541	-0.124368	0.0314834	-0.147691	-0.0801921	-0.0438194	0.0119021	-0.0159586	-0.0238065	0.00910845	0.0703521	0.0185514	-0.155753	0.897663	0.0943498	1.02526	0.0867155	1.06195	0.18891	0.723744	-0.0987434	0.933846	0.190094	0.721031	0.0521138	1.03678	0.48585	0.313498	-0.0642335	0.956453	0.457516	0.339594
EWH28419	1 50S ribosomal protein L20 [Pseudomonas aeruginosa SG17M]	0.0258565	-0.0565374	-0.201701	-0.0774605	-0.029902	-0.0967088	-0.0633054	0.130822	0.12329	0.115961	0.123358	-0.181158	-0.124148	-0.0670622	-0.124123	0.0230283	-0.13388	-0.0554259	0.087394	0.0333781	0.17977	0.100181	-0.0466625	0.968173	0.563686	0.248963	-0.200818	0.870057	0.0394435	1.40403	-0.224304	0.856008	0.0141805	1.84831	-0.0141551	0.990236	0.884264	0.0534178	-0.0686971	0.953499	0.412135	0.384961
EWH26659	1 Cob(I)yrinic acid a,c-diamide adenosyltransferase [Pseudomonas aeruginosa SG17M]	0.0388323	0.00744691	0.096443	0.0475741	-0.0673708	-0.0815607	-0.0744657	0.0354398	0.0264873	0.0838881	0.0486051	-0.0224558	0.0645428	-0.0782496	-0.0120542	0.0235411	-0.0344068	-0.00543287	-0.0079533	0.0540175	-0.0675955	-0.0071771	-0.0596283	0.959511	0.290902	0.536254	-0.001031	0.999286	0.975517	0.0107653	-0.00487707	0.996625	0.932867	0.0301802	0.12204	1.08827	0.0371954	1.42951	-0.0066213	0.995421	0.916066	0.0380733
EWH29811	1 murein transglycosylase [Pseudomonas aeruginosa SG17M]	-0.0890121	0.0603654	0.0191497	-0.00316567	-0.134728	0.0527865	-0.0409708	-0.173432	-0.086289	-0.116656	-0.125459	-0.0629102	0.0929672	-0.00464431	0.00847089	0.0138694	-0.0525105	-0.0193206	0.099915	-0.0584217	0.0444894	0.0286609	0.0116366	1.0081	0.863838	0.0635676	0.122293	1.08846	0.0758355	1.12013	-0.02019	0.986103	0.771466	0.112683	0.0378051	1.02655	0.704236	0.152282	0.0277915	1.01945	0.692142	0.159805
EWH29222	1 D-erythro-7,8-dihydroneopterin triphosphate epimerase [Pseudomonas aeruginosa SG17M]	0.0653659	0.0409492	-0.0778604	0.00948493	0.077968	-0.0643679	0.00680004	0.0344801	-0.244332	0.0683467	-0.0471685	-0.014042	-0.0224235	-0.0830919	-0.0398524	-0.045153	-0.0617087	-0.0534309	0.0950685	0.0983627	-0.0274817	0.0553165	-0.0493374	0.96638	0.373554	0.427646	0.0566534	1.04005	0.629129	0.201261	-0.0951689	0.936163	0.111635	0.9522	0.00268489	1.00186	0.974685	0.0111356	0.0135784	1.00946	0.669	0.174574
EWH25455	1 dihydroxy-acid dehydratase [Pseudomonas aeruginosa SG17M]	0.0771953	0.0234792	-0.0787273	0.0073157	0.0684466	0.0128094	0.040628	0.160817	0.0859062	-0.00823751	0.0794952	-0.046806	0.0169457	-0.0168561	-0.0155721	0.0380674	-0.0677282	-0.0148304	-0.00677141	0.0178802	0.00964761	0.00691881	-0.0228878	0.984261	0.666601	0.176134	-0.0721795	0.9512	0.341704	0.46635	-0.022491	0.984531	0.319202	0.495935	-0.0333123	0.977174	0.631376	0.199712	-0.000741752	0.999486	0.988157	0.00517384
EWH26303	1 (p)ppGpp synthetase [Pseudomonas aeruginosa SG17M]	0.0479266	0.0262592	-0.0546807	0.00650172	-0.056829	0.0478818	-0.00447357	-0.0180894	-0.0546327	-0.0687018	-0.0471413	0.112982	0.0508024	0.044751	0.0695118	0.0553896	-0.0308473	0.0122711	0.0241726	-0.0169575	0.0277825	0.0116659	0.0630101	1.04464	0.17337	0.761025	0.053643	1.03788	0.196778	0.706024	0.0578459	1.04091	0.0910114	1.0409	0.0109753	1.00764	0.857406	0.0668132	0.0572407	1.04047	0.272763	0.564214
EWH24250	1 SsrA-binding protein [Pseudomonas aeruginosa SG17M]	-0.126873	-0.0753463	0.102993	-0.0330753	-0.299579	-0.0620931	-0.180836	0.0468612	-0.0464663	0.188378	0.0629244	-0.0970921	0.185098	0.107008	0.0650044	0.219875	0.150281	0.185078	-0.068942	-0.0406128	-0.149247	-0.0862672	0.0980797	1.07035	0.419914	0.37684	-0.0959997	0.935624	0.380652	0.419472	0.151272	1.11055	0.168823	0.772568	0.147761	1.10785	0.326074	0.486684	-0.120074	0.920141	0.360999	0.442494
EWH25493	1 homoserine acetyltransferase [Pseudomonas aeruginosa SG17M]	-0.00310417	0.00433496	0.225769	0.0756667	0.260987	-0.037671	0.111658	0.0403846	0.345248	-0.148231	0.079134	-0.121202	0.822059	-0.143631	0.185742	0.780831	-0.132873	0.323979	0.0318138	0.961015	-0.143812	0.283006	0.110075	1.07928	0.753294	0.123036	-0.00346728	0.9976	0.983968	0.00701891	-0.0972634	0.934804	0.845425	0.072925	-0.0359913	0.975361	0.823069	0.0845638	-0.138237	0.908629	0.812345	0.0902594
EWH29451	1 adenylate kinase [Pseudomonas aeruginosa SG17M]	-0.196925	-0.00265113	-0.120628	-0.106735	0.230282	-0.259803	-0.0147606	-0.0146636	0.281092	-0.0210553	0.081791	0.116243	-0.0357194	-0.0276887	0.0176116	0.0969333	0.0436248	0.0702791	0.0590571	0.142364	-0.176536	0.00829496	0.124346	1.09001	0.172842	0.76235	-0.188526	0.877502	0.175221	0.756414	0.00931665	1.00648	0.935102	0.029141	-0.091974	0.938238	0.671914	0.172686	-0.0526675	0.964152	0.487771	0.311784
EWH23977	1 pilus assembly protein PilL [Pseudomonas aeruginosa SG17M]	0.00369007	0.0248626	-0.0323146	-0.00125399	-0.084336	0.108868	0.0122659	-0.272976	-0.10122	-0.0664323	-0.146876	0.186835	0.159564	0.0242911	0.123563	0.0952534	0.0548799	0.0750667	-0.0264362	-0.0268192	-0.0182684	-0.0238413	0.124817	1.09037	0.0779151	1.10838	0.145622	1.10621	0.0919609	1.0364	0.147405	1.10758	0.0428764	1.36778	-0.0135199	0.990672	0.868705	0.0611276	0.0484967	1.03419	0.51921	0.284657
EWH25607	1 malonyl-CoA O-methyltransferase [Pseudomonas aeruginosa SG17M]	-0.0234924	-0.214972	0.0676729	-0.0569306	-0.0507937	-0.0348845	-0.0428391	-0.0464525	-0.156609	-0.207736	-0.136932	0.00599143	0.0216184	-0.0985148	-0.023635	0.11836	-0.0376165	0.0403716	0.0506046	0.0863262	0.0222466	0.0530591	0.0332956	1.02335	0.734161	0.134209	0.0800019	1.05702	0.451182	0.345648	-0.0766941	0.948228	0.142029	0.847623	-0.0140915	0.99028	0.904172	0.0437491	-0.0640065	0.956604	0.460577	0.336698
EWH26587	1 SAM-dependent methyltransferase [Pseudomonas aeruginosa SG17M]	-0.057048	-0.125479	0.091233	-0.0304313	0.000343953	-0.200144	-0.0998999	0.0186265	0.0789618	0.0247557	0.0407813	0.0200144	0.0091589	-0.0275726	0.000533562	-0.0329559	0.011023	-0.0109665	-0.0764282	0.0747757	0.0893226	0.0292234	0.0309648	1.0217	0.661318	0.17959	-0.0712126	0.951838	0.346282	0.46057	-0.0286898	0.98031	0.628954	0.201381	0.0694687	1.04933	0.576955	0.238858	0.0115	1.008	0.674213	0.171203
EWH25527	1 hypothetical protein Z695_0131280 [Pseudomonas aeruginosa SG17M]	-0.0510851	0.0287668	0.189917	0.0558662	0.0182407	-0.00566195	0.00628936	-0.160639	0.205614	-0.137882	-0.0309688	0.270354	-0.0608712	-0.412793	-0.0677699	0.00977535	-0.116637	-0.0534309	-0.100549	0.320053	-0.253475	-0.0113236	-0.123636	0.917871	0.586966	0.231387	0.0868349	1.06204	0.563496	0.249109	-0.0564463	0.96163	0.839571	0.0759427	0.0495768	1.03496	0.627163	0.20262	-0.014339	0.99011	0.959323	0.0180351
EWH25008	1 methionine ABC transporter substrate-binding protein [Pseudomonas aeruginosa SG17M]	0.0290554	0.515848	0.517267	0.354057	0.493048	-0.0233685	0.23484	-0.482141	0.104496	-0.452929	-0.276858	0.539951	0.144643	-0.45356	0.0770117	-0.0720617	-0.0732647	-0.0726632	-0.226171	0.754005	-0.399626	0.0427355	-0.277045	0.82528	0.450155	0.346638	0.630915	1.54855	0.065572	1.18328	0.0342761	1.02404	0.944282	0.0248982	0.119217	1.08615	0.703569	0.152693	0.149675	1.10932	0.714967	0.145714
EWH27246	1 quinone oxidoreductase [Pseudomonas aeruginosa SG17M]	-0.0864622	-0.0676555	-0.0169713	-0.0570297	0.0391396	0.0730504	0.056095	-0.0410043	-0.0315309	0.078959	0.00214125	-0.0671935	-0.0792202	0.125903	-0.00683701	-0.0868222	0.100408	0.00679277	-0.0422255	-0.00119679	0.119927	0.0255014	0.0501927	1.0354	0.510855	0.291703	-0.0591709	0.959816	0.247553	0.606332	-0.0323384	0.977834	0.714668	0.145896	-0.113125	0.924583	0.0315955	1.50037	-0.0136298	0.990597	0.909707	0.0410986
EWH28302	1 NADH:ubiquinone oxidoreductase [Pseudomonas aeruginosa SG17M]	-0.0873018	-0.150478	-0.11404	-0.117273	0.0746093	0.333842	0.204226	-0.0608404	0.201772	-0.00559077	0.0451137	-0.0785277	-0.0946959	-0.110598	-0.0946072	0.0598871	-0.0300665	0.0149103	0.131101	-0.00706334	0.482154	0.202064	0.0226662	1.01584	0.33124	0.479857	-0.162387	0.893545	0.118778	0.925263	-0.296671	0.814129	0.111795	0.951578	-0.321499	0.800238	0.0481262	1.31762	-0.109517	0.926898	0.0542571	1.26554
EWH29884	1 membrane protein [Pseudomonas aeruginosa SG17M]	-0.0839273	0.00280915	1.0302	0.31636	-0.105734	0.958825	0.426545	-0.109936	-0.144495	0.986915	0.244161	-0.137075	-0.118454	1.22183	0.322099	-0.0865677	1.17171	0.542572	-0.143114	-0.168684	1.20634	0.298181	0.00573908	1.00399	0.992512	0.00326418	0.0721989	1.05132	0.895443	0.0479619	0.0239177	1.01672	0.971947	0.0123574	-0.110186	0.926469	0.867936	0.0615123	-0.220473	0.858284	0.78699	0.104031
EWH29371	1 spermidine/putrescine ABC transporter ATP-binding protein [Pseudomonas aeruginosa SG17M]	0.00859061	0.0270059	-0.115785	-0.0267295	0.133201	-0.112632	0.0102845	-0.0317448	0.1298	-0.0130809	0.0283246	-0.0590204	-0.0710175	-0.171493	-0.10051	0.104829	-0.0477624	0.0285334	-0.0966223	0.0542138	-0.024666	-0.0223582	-0.0737807	0.950145	0.267284	0.573028	-0.0550541	0.962558	0.463133	0.334294	-0.078152	0.94727	0.237359	0.624594	-0.037014	0.97467	0.755224	0.121924	-0.129044	0.914437	0.175978	0.754542
EWH25906	1 cell division protein FtsA [Pseudomonas aeruginosa SG17M]	0.025015	0.1277	-0.0452119	0.0358342	0.185234	-0.154105	0.0155647	0.11347	0.165346	-0.0335092	0.0817688	0.121857	0.0345544	-0.0085685	0.0492808	0.0457433	0.0300773	0.0379103	0.0177111	0.0574302	-0.132915	-0.0192578	0.0134467	1.00936	0.841882	0.0747487	-0.0459346	0.968662	0.587082	0.231301	0.0685386	1.04865	0.37999	0.420228	0.0202695	1.01415	0.895619	0.0478766	0.0113706	1.00791	0.8343	0.0786776
EWH25876	1 ATPase [Pseudomonas aeruginosa SG17M]	0.0177158	-0.0064168	-0.00261393	0.00289504	0.0139167	-0.00575812	0.00407932	-0.00190824	0.0754841	-0.140367	-0.0222637	-0.110284	-0.0174247	-0.0233748	-0.0503612	-0.00753953	-0.00985281	-0.00869617	-0.00259498	0.0728229	0.0172679	0.0291653	-0.0532563	0.963759	0.160222	0.795277	0.0251588	1.01759	0.71252	0.147203	-0.0795265	0.946368	0.101585	0.99317	-0.00118428	0.999179	0.92842	0.0322555	-0.041665	0.971533	0.361085	0.442391
EWH25531	1 multidrug transporter [Pseudomonas aeruginosa SG17M]	0.0366465	0.0293047	-0.0268186	0.0130442	-0.0222797	-0.0330838	-0.0276818	0.0303442	0.012944	0.0278373	0.0237085	-0.0695027	0.0327079	0.00231679	-0.0114927	-0.033468	0.02903	-0.002219	-0.0415102	-0.000589956	0.0731298	0.0103432	-0.0245369	0.983136	0.53648	0.270446	-0.0106643	0.992635	0.634641	0.197472	-0.0218359	0.984978	0.654303	0.184221	0.040726	1.02863	0.217755	0.662033	-0.00927367	0.993593	0.851633	0.0697473
EWH29532	1 hypothetical protein Z695_0120330 [Pseudomonas aeruginosa SG17M]	-0.00785488	0.00902646	0.12839	0.0431871	0.215427	0.0198195	0.117623	-0.00368174	0.108095	0.0391043	0.0478392	-0.124014	0.0345092	0.048795	-0.0135699	-0.023468	-0.101254	-0.0623611	-0.163148	0.0481762	0.149234	0.0114209	-0.056757	0.961423	0.463173	0.334257	-0.00465212	0.996781	0.935297	0.0290504	-0.0249908	0.982827	0.827434	0.0822667	-0.0744361	0.949713	0.475645	0.322717	0.0487912	1.0344	0.571994	0.242608
EWH26591	1 quercetin 2,3-dioxygenase [Pseudomonas aeruginosa SG17M]	-0.254789	-0.178117	-0.00233047	-0.145079	0.0277335	0.0673704	0.047552	-0.0312672	-0.0546407	0.0159112	-0.0233322	-0.0137296	-0.0755184	0.0246715	-0.0215255	0.00698397	0.0331989	0.0200914	0.00151056	0.0364722	0.0869948	0.0416592	0.123553	1.08941	0.198377	0.702509	-0.121747	0.919074	0.191543	0.717734	-0.0631847	0.957149	0.1744	0.758453	-0.192631	0.875009	0.142925	0.844891	-0.0416169	0.971565	0.363354	0.43967
EWH27425	1 multidrug transporter [Pseudomonas aeruginosa SG17M]	-0.307862	-0.269871	-0.251479	-0.276404	-0.0503871	0.094373	0.021993	0.0937848	0.0157504	0.19971	0.103082	-0.226217	-0.250275	-0.129415	-0.201969	-0.0145634	0.0856999	0.0355682	0.0772421	0.00157518	0.127143	0.0686533	0.074435	1.05295	0.139902	0.854177	-0.379485	0.768712	0.00244743	2.61129	-0.270622	0.828962	0.00646551	2.1894	-0.298397	0.813156	0.0142651	1.84572	-0.237537	0.848192	0.0295052	1.5301
EWH24491	1 serine/threonine protein kinase [Pseudomonas aeruginosa SG17M]	-0.0762348	-0.0341013	-0.0892811	-0.0665391	-0.0264615	0.0758287	0.0246836	0.00980317	0.013286	0.0225858	0.015225	0.0196351	0.0712197	0.025537	0.0387973	0.0311046	-0.0110747	0.0100149	-0.0332447	-0.0471545	-0.0532933	-0.0445642	0.105336	1.07575	0.010653	1.97253	-0.0817641	0.944902	0.00873335	2.05882	0.0833615	1.05948	0.00861137	2.06493	-0.0912227	0.938727	0.128459	0.891235	0.0287824	1.02015	0.353264	0.4519
EWH26543	1 ribonucleotide-diphosphate reductase subunit alpha [Pseudomonas aeruginosa SG17M]	0.0845075	0.0536162	-0.0186249	0.0398329	0.0473167	-0.0262844	0.0105161	0.0156972	-0.0248702	-0.0100541	-0.00640905	0.0304029	0.0512409	-0.00632746	0.0251055	-0.00639051	-0.0927825	-0.0495865	0.00713847	-0.0170175	-0.0438682	-0.0179157	-0.0147275	0.989844	0.694612	0.158257	0.046242	1.03257	0.231127	0.63615	0.0430212	1.03027	0.126748	0.897058	0.0293168	1.02053	0.584886	0.232929	0.074692	1.05314	0.150189	0.823362
EWH27420	1 isovaleryl-CoA dehydrogenase [Pseudomonas aeruginosa SG17M]	-0.137647	-0.140204	0.33299	0.0183799	-0.121118	0.442439	0.160661	-0.0847717	-0.0818779	0.365814	0.0663881	-0.200388	-0.160042	0.48932	0.0429635	-0.0752551	0.53578	0.230262	-0.0364461	-0.0385885	0.573735	0.166234	0.0245836	1.01719	0.932649	0.0302819	-0.0480082	0.967271	0.835865	0.0778639	-0.12327	0.918104	0.704432	0.152161	-0.142281	0.906085	0.659617	0.180708	-0.187299	0.878249	0.645465	0.190128
EWH29036	1 peptidase S41 [Pseudomonas aeruginosa SG17M]	0.0779254	0.0934269	0.0114339	0.0609288	0.111919	-0.117884	-0.0029826	-0.146762	-0.0154972	-0.156724	-0.106328	0.152435	0.0745465	-0.116803	0.0367262	0.0326193	0.0219118	0.0272655	-0.12317	0.00185105	-0.127248	-0.0828559	-0.0242025	0.983364	0.787197	0.103917	0.167256	1.12292	0.0323757	1.48978	0.119582	1.08642	0.256978	0.590104	0.0639114	1.0453	0.535525	0.27122	0.0094607	1.00658	0.932829	0.030198
EWH24182	1 hypothetical protein Z695_0124155 [Pseudomonas aeruginosa SG17M]	0.01829	0.0529939	0.225694	0.0989927	0.0703335	0.0993048	0.0848192	-0.00716026	-0.281986	-0.0514998	-0.113549	-0.102435	0.0322646	0.0323227	-0.0126158	0.0102723	-0.00465076	0.00281077	0.0880602	-0.0110363	-0.0895204	-0.0041655	-0.111608	0.925556	0.227165	0.643658	0.212541	1.15873	0.117018	0.931748	-0.00845033	0.99416	0.90742	0.0421917	0.0141735	1.00987	0.876018	0.0574872	-0.0154266	0.989364	0.808272	0.0924427
EWH29021	1 lipid A biosynthesis lauroyl acyltransferase [Pseudomonas aeruginosa SG17M]	-0.0466196	-0.0459989	0.066309	-0.00876986	-0.0181098	-0.119079	-0.0685941	-0.0311956	0.0696419	0.00228248	0.0135763	0.00761781	0.060888	0.000527669	0.0230112	-0.0215457	-0.0595932	-0.0405695	-0.00226384	0.0166158	0.0536651	0.0226724	0.031781	1.02227	0.492287	0.307781	-0.0223461	0.98463	0.664724	0.177359	0.000338788	1.00023	0.989899	0.00440923	0.0598243	1.04234	0.40146	0.396358	0.0635806	1.04506	0.110983	0.954744
EWH24534	1 malate dehydrogenase [Pseudomonas aeruginosa SG17M]	-0.0289424	0.0457897	-0.0690917	-0.0174148	0.0202371	-0.0289706	-0.00436673	0.0394248	0.058501	0.0518945	0.0499401	-0.160043	0.0228227	-0.06218	-0.0664668	-0.00908274	-0.0133696	-0.0112262	-0.0184437	0.0627842	-0.0481858	-0.00128178	-0.049052	0.966571	0.477375	0.32114	-0.0673549	0.954386	0.119628	0.922166	-0.0651851	0.955823	0.355017	0.449751	-0.0130481	0.990997	0.800023	0.0968976	-0.0552407	0.962434	0.477384	0.321132
EWH25665	1 membrane protein [Pseudomonas aeruginosa SG17M]	0.0370366	-0.219479	0.0845461	-0.0326322	-0.00819606	0.0384955	0.0151497	0.181388	-0.141194	0.0279155	0.0227029	-0.0452334	-0.204216	-0.0160948	-0.0885147	-0.0571186	-0.215092	-0.136105	0.0541751	-0.00642219	-0.149861	-0.0340362	-0.0558825	0.962006	0.641276	0.192955	-0.0553351	0.962371	0.697971	0.156162	-0.0544785	0.962942	0.552551	0.257628	-0.0477819	0.967423	0.723885	0.14033	0.0475905	1.03354	0.653204	0.184951
EWH28271	1 seryl-tRNA synthetase [Pseudomonas aeruginosa SG17M]	-0.000769418	-0.00568616	-0.115772	-0.0407425	0.0738078	-0.178126	-0.0521593	0.0209734	0.0678406	0.0424219	0.0437453	-0.0332549	-0.00267847	-0.00297702	-0.0129701	0.0425006	-0.0449436	-0.00122149	-0.0127663	-0.0547435	-0.0424309	-0.0366469	0.0277724	1.01944	0.514583	0.288545	-0.0844879	0.943119	0.101693	0.992708	0.0236768	1.01655	0.214535	0.668501	0.0114167	1.00794	0.920777	0.0358455	-0.0117486	0.99189	0.760009	0.119181
EWH23997	1 hypothetical protein Z695_0133090 [Pseudomonas aeruginosa SG17M]	0.190248	0.145281	0.00576461	0.113765	-0.0834464	-0.177331	-0.130389	-0.035936	-0.138808	-0.089896	-0.0882133	0.236591	0.22811	0.0330051	0.165902	0.0116146	-0.0580642	-0.0232248	-0.170842	-0.100984	-0.21556	-0.162462	0.0521374	1.0368	0.579757	0.236754	0.201978	1.15027	0.0326893	1.48559	0.328364	1.25559	0.0115604	1.93703	0.244153	1.1844	0.0549807	1.25979	0.189127	1.14007	0.12551	0.901322
EWH26257	1 ABC transporter substrate-binding protein [Pseudomonas aeruginosa SG17M]	-0.276809	0.26564	0.170667	0.0531661	0.233845	-0.233413	0.000216187	-0.22815	0.333393	-0.107667	-0.000808046	0.336908	0.085255	-0.440488	-0.00610836	-0.326192	-0.0378199	-0.182006	-0.111161	0.441274	-0.43565	-0.0351788	-0.0592744	0.959747	0.844648	0.0733243	0.0539741	1.03812	0.832378	0.0796795	0.0290704	1.02035	0.936617	0.0284378	0.0529499	1.03738	0.860802	0.0650967	0.175897	1.12967	0.615093	0.211059
EWH28870	1 aminopeptidase N [Pseudomonas aeruginosa SG17M]	-0.026176	0.0449296	0.0526442	0.0237993	0.0233285	0.0081295	0.015729	-0.0148555	-0.0685683	0.0287728	-0.018217	0.0116056	-0.0316003	-0.0177902	-0.012595	0.00426604	0.00388725	0.00407665	-0.028663	-0.01297	-0.000732915	-0.014122	-0.0363942	0.975089	0.26548	0.575968	0.0420163	1.02955	0.327586	0.484675	0.00152701	1.00106	0.924257	0.0342074	0.00807025	1.00561	0.821936	0.0851622	-0.0166716	0.988511	0.38542	0.414066
EWH26466	1 3-oxoacyl-ACP synthase [Pseudomonas aeruginosa SG17M]	0.134951	0.067401	0.0216515	0.0746678	0.0289346	0.0180644	0.0234995	0.0442343	-0.0083637	-0.0865478	-0.0168924	0.015347	-0.00622886	0.00790497	0.00567438	0.0166141	-0.108684	-0.0460347	-0.00619771	0.00502707	-0.0749488	-0.0253732	-0.0689935	0.953303	0.108595	0.964192	0.0915602	1.06552	0.142613	0.845842	0.0310475	1.02175	0.294965	0.530229	0.0511683	1.0361	0.316606	0.499481	0.0517091	1.03649	0.355134	0.449608
EWH27004	1 heat shock protein 90 [Pseudomonas aeruginosa SG17M]	0.214072	0.177383	-0.102895	0.0961864	0.0794538	-0.216975	-0.0687606	0.124774	0.06517	-0.0527172	0.0457424	0.0654771	0.0616681	-0.0333004	0.0312816	0.033611	-0.0964648	-0.0314269	-0.0493912	-0.00603161	-0.185259	-0.0802274	-0.0649048	0.956008	0.5706	0.243668	0.050444	1.03558	0.678069	0.168726	0.111509	1.08036	0.151029	0.820939	0.164947	1.12112	0.403513	0.394143	0.0627085	1.04442	0.399119	0.398897
EWH24043	1 50S ribosomal protein L27 [Pseudomonas aeruginosa SG17M]	0.0972652	0.0516184	-0.0517068	0.0323923	0.0342618	-0.0630893	-0.0144137	0.0706315	0.0622219	0.00806953	0.0469743	-0.0949593	-0.0202035	-0.0430422	-0.052735	0.0155874	-0.0359974	-0.010205	0.0298839	0.0178648	0.0123542	0.0200343	-0.0851273	0.942701	0.159326	0.797714	-0.014582	0.989943	0.777457	0.109323	-0.0727693	0.950811	0.0327892	1.48427	0.046806	1.03298	0.537758	0.269413	-0.04253	0.970951	0.304564	0.516322
EWH28764	1 ribonuclease E [Pseudomonas aeruginosa SG17M]	0.00508073	-0.0109907	-0.0118959	-0.00593528	-0.0546316	-0.0194121	-0.0370219	0.00663475	0.0461873	-0.0126337	0.0133961	-0.0105584	0.0238914	0.00751605	0.00694969	-0.00649689	0.0500261	0.0217646	0.0173382	0.0126485	0.0600869	0.0300245	0.012885	1.00897	0.320609	0.494025	-0.0193314	0.98669	0.347336	0.45925	-0.0230748	0.984133	0.270843	0.567283	0.0310866	1.02178	0.128767	0.890194	-0.0148149	0.989784	0.590519	0.228766
EWH25857	1 ABC transporter ATP-binding protein [Pseudomonas aeruginosa SG17M]	0.020668	-0.000631399	0.0571487	0.0257284	-0.0306019	0.0773885	0.0233933	-0.0814391	-0.0191205	-0.0671841	-0.0559145	-0.137906	0.0115382	0.0428764	-0.0278304	-0.00339905	0.00739044	0.0019957	0.0595822	-0.0169061	0.0807123	0.0411295	-0.0535588	0.963556	0.410042	0.387172	0.081643	1.05822	0.0320598	1.49404	-0.0689599	0.953325	0.336318	0.47325	0.00233513	1.00162	0.96251	0.0165947	-0.0298261	0.979538	0.706977	0.150595
EWH25871	1 sulfate adenylyltransferase subunit 2 [Pseudomonas aeruginosa SG17M]	0.00974045	-0.0445523	0.081403	0.0155304	-0.0610168	0.0768846	0.00793386	0.0572663	-0.129046	-0.0502425	-0.0406739	0.0574706	-0.141227	-0.0429712	-0.0422425	0.0382949	0.117462	0.0778782	0.0633567	-0.0449306	-0.0146258	0.00126679	-0.0577729	0.960746	0.443254	0.353348	0.0562043	1.03973	0.437035	0.359484	-0.0435093	0.970292	0.544645	0.263887	0.00759652	1.00528	0.920097	0.0361664	-0.120121	0.920111	0.228929	0.640299
EWH26997	1 succinyl-CoA synthetase subunit alpha [Pseudomonas aeruginosa SG17M]	0.109224	0.0706753	-0.0890506	0.0302828	0.075103	-0.0890379	-0.00696747	0.0816101	0.101268	-0.0630855	0.0399309	0.0173537	0.0480501	-0.0866013	-0.00706583	-0.0034282	-0.0728628	-0.0381455	0.0423212	-0.0124796	-0.0197922	0.00334979	-0.0373486	0.974444	0.636321	0.196324	-0.00964809	0.993335	0.909606	0.0411467	-0.0104156	0.992806	0.829105	0.0813904	0.0372503	1.02616	0.732789	0.135021	0.0310797	1.02178	0.632714	0.198792
EWH26834	1 chemotaxis protein CheW [Pseudomonas aeruginosa SG17M]	-0.0237702	0.0826034	0.134807	0.0645467	0.152751	0.0535002	0.103126	-0.0745602	-0.180123	-0.163802	-0.139495	-0.0109374	0.0224202	-0.00155356	0.00330976	-0.0209588	0.0440851	0.0115632	-0.0232576	0.081868	0.0337695	0.0307933	-0.0612369	0.958442	0.268572	0.570939	0.204042	1.15192	0.0232245	1.63405	-0.0274835	0.98113	0.438387	0.358143	-0.0385792	0.973613	0.623185	0.205383	-0.00825339	0.994296	0.783091	0.106188
EWH28834	1 hypothetical protein Z695_0116595 [Pseudomonas aeruginosa SG17M]	-0.0151052	-0.159581	-0.188832	-0.121173	0.018006	0.0358809	0.0269434	-0.0177001	0.198759	0.0294952	0.0701847	-0.124567	-0.157647	-0.128702	-0.136972	0.0236473	0.0657492	0.0446982	0.0529108	0.0386181	0.253281	0.114936	-0.015799	0.989109	0.787065	0.103989	-0.191358	0.875781	0.0871803	1.05958	-0.251908	0.839785	0.0228599	1.64093	-0.148116	0.902428	0.123404	0.908672	-0.18167	0.881682	0.00309683	2.50908
EWH25521	1 hypothetical protein Z695_0131250 [Pseudomonas aeruginosa SG17M]	-0.0985636	-0.245895	-0.0327653	-0.125741	0.0373209	0.0685861	0.0529535	-0.10012	-0.181485	-0.10905	-0.130218	-0.0206158	-0.0551094	-0.159306	-0.0783438	0.0723613	0.101309	0.0868352	0.130917	0.0544695	0.0517161	0.0790342	0.0473976	1.0334	0.564454	0.248372	0.00447709	1.00311	0.950717	0.0219489	-0.157378	0.896653	0.03275	1.48479	-0.178695	0.883502	0.117944	0.928322	-0.165179	0.891818	0.0572433	1.24228
EWH25777	1 NADH dehydrogenase [Pseudomonas aeruginosa SG17M]	0.0693826	0.0773726	0.273951	0.140235	0.00744336	-0.125722	-0.0591392	0.177859	-0.294567	0.0343053	-0.0274676	0.0358641	-0.356739	0.0113203	-0.103185	-0.313007	-0.0694729	-0.19124	-0.104718	-0.0595145	-0.0741345	-0.0794558	-0.24342	0.84474	0.165113	0.78222	0.167703	1.12327	0.340168	0.468306	-0.0237292	0.983687	0.861598	0.0646952	0.199375	1.1482	0.139111	0.85664	0.0880549	1.06294	0.670445	0.173637
EWH30106	1 hypothetical protein Z695_0114320 [Pseudomonas aeruginosa SG17M]	0.0400827	0.00874233	-0.0133256	0.0118332	-0.096125	-0.065173	-0.080649	-0.216505	-0.0693937	-0.0389621	-0.108287	-0.097782	0.123204	0.1064	0.0439406	-0.0257797	0.00146245	-0.0121586	0.0686532	-0.0219003	0.0810417	0.0425982	0.0321075	1.0225	0.681563	0.166494	0.12012	1.08683	0.102647	0.988655	0.00134243	1.00093	0.987107	0.00563566	0.0924822	1.0662	0.0279161	1.55414	0.0560993	1.03965	0.586078	0.232044
EWH26931	1 aconitate hydratase [Pseudomonas aeruginosa SG17M]	0.0146064	-0.0108195	0.0632096	0.0223322	0.0878891	0.0326205	0.0602548	-0.0202582	0.0867779	0.0809524	0.0491574	-0.0776282	-0.140277	-0.0214526	-0.0797861	-0.121842	0.00473095	-0.0585553	-0.12916	-0.0219416	0.00124628	-0.0499518	-0.102118	0.931664	0.0657449	1.18214	-0.0268252	0.981578	0.548427	0.260881	-0.0298343	0.979533	0.602432	0.220092	-0.0379226	0.974057	0.355408	0.449273	-0.0212307	0.985392	0.764426	0.116665
EWH29078	1 ATP-dependent helicase HrpA [Pseudomonas aeruginosa SG17M]	0.0374339	-0.0138439	0.00025655	0.00794887	-0.0593426	0.0728283	0.00674286	-0.0255191	-0.0261767	-0.0175044	-0.0230667	0.104397	-0.0215426	0.0560152	0.0462897	0.00109912	0.0655801	0.0333396	0.0120955	-0.0503275	0.00274263	-0.0118298	0.0383408	1.02693	0.389285	0.409732	0.0310156	1.02173	0.116772	0.932662	0.0581195	1.04111	0.234075	0.630646	0.00120601	1.00084	0.983296	0.0073158	0.0129501	1.00902	0.823054	0.0845716
EWH27203	1 tRNA hydroxylase [Pseudomonas aeruginosa SG17M]	0.0321775	-0.0454899	0.144537	0.0437416	0.0409497	-0.00435993	0.0182949	-0.0885053	-0.0517972	0.027826	-0.0374922	-0.0158925	-0.08941	-0.0246702	-0.0433242	0.0135279	0.162556	0.0880422	-0.0169299	0.0887977	0.14238	0.071416	-0.0870658	0.941436	0.219326	0.658911	0.0812337	1.05792	0.279353	0.553847	-0.11474	0.923549	0.0929782	1.03162	0.0254467	1.01779	0.751031	0.124342	-0.131366	0.912966	0.12873	0.890321
EWH24329	1 thiol:disulfide interchange protein [Pseudomonas aeruginosa SG17M]	-0.0180655	-0.0432364	0.054491	-0.00227029	0.0223526	-0.108951	-0.0432991	-0.0480549	-0.130811	0.0151468	-0.0545731	-0.10331	0.0105525	0.0741108	-0.00621553	0.00383866	0.0321314	0.017985	-0.0895463	0.0749595	-0.0257762	-0.0134543	-0.00394524	0.997269	0.950396	0.0220955	0.0523028	1.03692	0.366607	0.435799	0.0072388	1.00503	0.923286	0.0346639	0.0410289	1.02885	0.554498	0.2561	-0.0242006	0.983365	0.744858	0.127927
EWH25525	1 amine oxidase [Pseudomonas aeruginosa SG17M]	0.0889114	0.114159	-0.13039	0.0242267	0.0432665	-0.062189	-0.00946121	-0.0331716	-0.0141026	-0.0618374	-0.0363705	0.0457786	0.0533294	0.0183414	0.0391498	0.059077	-0.0751169	-0.00801997	-0.0169698	0.0410346	-0.0925027	-0.0228126	0.0149231	1.0104	0.858265	0.0663786	0.0605972	1.0429	0.485202	0.314077	0.0619624	1.04388	0.197138	0.70523	0.0336879	1.02363	0.774872	0.11077	0.0471698	1.03324	0.430113	0.366418
EWH29080	1 long-chain fatty acid--CoA ligase [Pseudomonas aeruginosa SG17M]	0.070911	0.113724	-0.143195	0.0138135	0.0490561	-0.108728	-0.029836	0.0489577	0.122502	-0.00310428	0.0561184	0.0626927	-0.0496306	-0.05251	-0.0131493	0.0304172	-0.0542046	-0.0118937	0.0246188	-0.0415683	-0.00899552	-0.00864833	-0.0269628	0.981484	0.774734	0.110847	-0.042305	0.971102	0.653757	0.184584	-0.00450096	0.996885	0.920702	0.0358807	0.0436495	1.03072	0.736552	0.132796	-0.00125557	0.99913	0.984155	0.00693652
EWH28616	1 protease HtpX [Pseudomonas aeruginosa SG17M]	0.147721	0.241154	-0.089149	0.0999084	0.0970295	0.000370357	0.0486999	0.0473448	0.0308894	-0.0716006	0.00221121	0.0730447	0.0765065	-0.0170147	0.0441788	-0.0155039	-0.0894341	-0.052469	0.0330603	-0.0466736	-0.0754278	-0.0296804	-0.0557296	0.962108	0.617048	0.209681	0.0976972	1.07006	0.405249	0.392278	0.0738592	1.05253	0.17314	0.761602	0.0512085	1.03613	0.723791	0.140387	0.0966478	1.06929	0.138507	0.858527
EWH26452	1 hypothetical protein Z695_0103635 [Pseudomonas aeruginosa SG17M]	-0.277381	-0.152143	0.00828562	-0.140413	-0.121118	0.0376248	-0.0417464	-0.269242	-0.480697	0.0233251	-0.242204	-0.242707	-0.142441	0.165395	-0.0732512	0.0106719	0.252551	0.131611	-0.0565527	0.0814938	0.0405878	0.0218429	0.0671618	1.04765	0.673552	0.171629	0.101792	1.07311	0.577044	0.238791	-0.0950941	0.936211	0.503256	0.298211	-0.0986665	0.933896	0.477949	0.320619	-0.204863	0.867621	0.343036	0.46466
EWH28052	1 membrane protein [Pseudomonas aeruginosa SG17M]	-0.137727	0.100415	0.227452	0.0633803	0.0519503	-0.156578	-0.0523138	-0.0798399	-0.124202	0.139411	-0.0215437	-0.17395	0.00605281	0.10343	-0.021489	-0.151443	0.137469	-0.00698707	-0.116818	-0.0586708	-0.19448	-0.123323	-0.0848692	0.94287	0.561958	0.250296	0.0849239	1.06063	0.562124	0.250168	0.101834	1.07314	0.322363	0.491655	0.115694	1.0835	0.518345	0.285381	-0.0145019	0.989998	0.929226	0.0318784
EWH24225	1 translation initiation factor IF-2 [Pseudomonas aeruginosa SG17M]	0.0591233	0.0248254	-0.0143968	0.0231839	-0.0244295	0.0468884	0.0112294	0.0501195	-0.0621937	0.0269649	0.00496356	-0.0267484	0.0424938	-0.0298001	-0.00468492	-0.0114685	-0.0606313	-0.0360499	0.0171267	-0.0805997	0.0219919	-0.013827	-0.0278689	0.980868	0.429693	0.366842	0.0182204	1.01271	0.674545	0.170989	0.00914209	1.00636	0.834131	0.0787659	0.0119545	1.00832	0.774744	0.110842	0.031365	1.02198	0.442695	0.353896
EWH24750	1 transcriptional regulator [Pseudomonas aeruginosa SG17M]	0.185543	0.0739011	-0.0333676	0.0753589	0.0791201	-0.128427	-0.0246533	0.0279063	0.101709	0.0777306	0.0691152	-0.0382646	0.0210238	-0.0122292	-0.00982333	-0.00988387	-0.0148315	-0.0123577	-0.0741933	-0.0703244	0.0129232	-0.0438648	-0.0851823	0.942665	0.263212	0.579695	0.00624374	1.00434	0.930059	0.0314897	0.0340415	1.02388	0.363079	0.439999	0.100012	1.07178	0.43922	0.357318	0.00253435	1.00176	0.916422	0.0379044
EWH25361	1 N-6 DNA methylase [Pseudomonas aeruginosa SG17M]	-0.0821761	-0.0537286	-0.00921812	-0.0483743	-0.0581884	-0.133979	-0.0960839	0.00497307	0.0209846	-0.0133574	0.00420009	0.0483778	0.0154032	0.0310324	0.0316045	0.0337691	0.0432533	0.0385112	0.053786	-0.00978982	0.0720194	0.0386719	0.0799787	1.057	0.0263616	1.57903	-0.0525743	0.964214	0.0882815	1.05413	-0.00706739	0.995113	0.803335	0.0951035	0.0477096	1.03362	0.312195	0.505574	-0.00690674	0.995224	0.626762	0.202897
EWH26105	1 enoyl-CoA hydratase [Pseudomonas aeruginosa SG17M]	-0.0927124	-0.135098	0.131017	-0.0322644	-0.0854937	0.254554	0.0845301	-0.129331	-0.121121	0.212088	-0.0127881	0.0785747	-0.101389	0.29406	0.0904152	-0.147965	0.207457	0.0297459	0.0198818	-0.0239088	0.304311	0.100095	0.12268	1.08876	0.433367	0.363144	-0.0194763	0.986591	0.895718	0.0478285	-0.00967949	0.993313	0.952835	0.0209821	-0.116795	0.922234	0.531429	0.274555	0.0606693	1.04295	0.779647	0.108102
EWH28350	1 pyridine nucleotide-disulfide oxidoreductase [Pseudomonas aeruginosa SG17M]	0.0079357	-0.068256	0.134845	0.0248416	-0.00460212	0.167091	0.0812446	-0.230788	-0.257649	0.0846483	-0.134596	0.0904969	0.0108545	-0.0541888	0.0157209	-0.0225182	0.00196279	-0.0102777	-0.0588665	-0.0593271	0.0199326	-0.0327537	-0.00912077	0.993698	0.905985	0.0428791	0.159438	1.11685	0.270664	0.567569	0.0484745	1.03417	0.382374	0.417511	-0.056403	0.961659	0.611171	0.213837	0.0259986	1.01818	0.667468	0.175569
EWH24023	1 type 4 fimbriae expression regulatory protein PilR [Pseudomonas aeruginosa SG17M]	0.0189988	-0.00385225	0.0353724	0.0168396	0.014031	0.0068684	0.0104497	-0.0210701	-0.0427784	0.0104968	-0.0177839	0.0638721	-0.0235723	0.0482275	0.0295091	-0.0228573	-0.0796982	-0.0512778	-0.0711764	-0.0136603	-0.0940665	-0.0596344	0.0126695	1.00882	0.68701	0.163037	0.0346235	1.02429	0.14566	0.83666	0.0891435	1.06374	0.0685502	1.16399	0.00638996	1.00444	0.697429	0.1565	0.0807869	1.05759	0.141398	0.849556
EWH26405	1 acyl-homoserine lactone acylase subunit beta [Pseudomonas aeruginosa SG17M]	0.0463519	0.0271738	-0.0539351	0.00653022	-0.0474531	-0.0543791	-0.0509161	0.00668845	-0.00313797	0.103072	0.0355409	0.0841846	-0.00140654	-0.0119998	0.0235928	0.00126741	0.0351073	0.0181874	-0.0242931	-0.0299543	-0.0721563	-0.0421346	0.0170625	1.0119	0.713429	0.146649	-0.0290107	0.980092	0.560438	0.251473	0.0657273	1.04661	0.125262	0.90218	0.0574463	1.04062	0.244281	0.61211	0.0054054	1.00375	0.904116	0.0437758
EWH26421	1 membrane protein [Pseudomonas aeruginosa SG17M]	0.615089	0.439507	0.513703	0.522766	-0.124341	0.13692	0.00628936	-0.56995	0.450811	-0.599309	-0.239483	0.688611	0.448829	0.458832	0.532091	-0.130784	-0.419263	-0.275024	-0.175702	-0.269652	-0.167881	-0.204412	0.00932419	1.00648	0.925278	0.0337279	0.762249	1.69613	0.0942996	1.02549	0.736502	1.66613	0.00097024	3.01312	0.516477	1.43046	0.021801	1.66152	0.807114	1.74971	0.0120171	1.9202
EWH28786	1 Na(+)-translocating NADH-quinone reductase subunit C [Pseudomonas aeruginosa SG17M]	-0.00504832	0.118748	-0.0459103	0.0225963	-0.0302865	-0.250136	-0.140211	0.124035	0.105957	0.0496443	0.0932121	-0.0578695	0.0207349	0.0146445	-0.00749672	0.117101	0.0620425	0.0895717	0.00559591	-0.0301418	-0.135864	-0.0534698	-0.030093	0.979357	0.616883	0.209797	-0.0706158	0.952231	0.263557	0.579126	0.0459731	1.03238	0.404787	0.392774	0.162807	1.11946	0.215141	0.667278	-0.0970684	0.934931	0.0861583	1.0647
EWH28768	1 hypothetical protein Z695_0116240 [Pseudomonas aeruginosa SG17M]	-0.0111755	-0.157829	-0.0144199	-0.0611414	0.000134518	0.0117491	0.00594183	0.0632448	0.524109	-0.0477817	0.179857	-0.152701	-0.121696	0.048863	-0.0751779	0.0131557	-0.0598937	-0.023369	0.0266043	-0.00648929	-0.0820537	-0.0206462	-0.0140365	0.990318	0.867858	0.0615515	-0.240999	0.846159	0.255248	0.593037	-0.0545316	0.962907	0.482002	0.316951	-0.0670832	0.954566	0.362259	0.440981	-0.0518089	0.964726	0.586722	0.231567
EWH30068	1 50S ribosomal protein L22 [Pseudomonas aeruginosa SG17M]	0.0887618	0.104707	-0.00629225	0.0623922	0.0418106	-0.0765135	-0.0173514	0.0151056	-0.0100599	-0.0358348	-0.010263	0.0022386	-0.0077401	-0.0454727	-0.0169914	-0.0300248	-0.071761	-0.0508929	0.0943131	-0.0348943	0.0237301	0.0277163	-0.0793836	0.946462	0.102164	0.990701	0.0726553	1.05165	0.125783	0.900379	-0.0447077	0.969486	0.327127	0.485284	0.0797436	1.05683	0.293786	0.531969	0.0339015	1.02378	0.258363	0.587769
EWH26315	1 phosphoribosylaminoimidazole synthetase [Pseudomonas aeruginosa SG17M]	-0.0803551	0.0126421	-0.183795	-0.0838361	0.0331734	-0.0385418	-0.0026842	-0.018135	0.0316527	0.0154968	0.0096715	-0.0807004	-0.0243672	-0.045987	-0.0503515	0.0376609	-0.0162203	0.0107203	0.035413	0.0231799	0.0355336	0.0313755	0.0334845	1.02348	0.601035	0.2211	-0.0935076	0.937241	0.185777	0.731008	-0.081727	0.944926	0.00844563	2.07337	-0.0811519	0.945303	0.374451	0.426605	-0.0610718	0.958552	0.127486	0.894538
EWH25529	1 antibiotic transporter [Pseudomonas aeruginosa SG17M]	0.114464	0.029223	-0.0451425	0.0328481	0.0296276	-0.0351462	-0.00275927	0.0272075	0.0147164	0.0327654	0.0248964	0.0229696	0.0238426	0.005895	0.017569	-0.000338174	-0.0556561	-0.0279972	-0.0242978	-0.0122798	-0.0312542	-0.0226106	-0.015279	0.989465	0.758848	0.119845	0.00795169	1.00553	0.872299	0.0593344	0.0401796	1.02824	0.00754632	2.12226	0.0356074	1.02499	0.618003	0.209009	0.0455662	1.03209	0.129534	0.887615
EWH24427	1 RNA-binding protein Hfq [Pseudomonas aeruginosa SG17M]	0.0416843	-0.0332404	0.0407924	0.0164121	-0.0487478	0.0223352	-0.0132063	-0.0788323	-0.111563	0.0121363	-0.0594196	-0.0459573	0.0456531	-0.0192708	-0.00652499	0.00520518	0.023706	0.0144556	-0.0220337	0.059536	0.00737767	0.01496	-0.0229371	0.984227	0.567167	0.246289	0.0758317	1.05397	0.164023	0.785095	-0.021485	0.985218	0.584553	0.233176	0.0296184	1.02074	0.527692	0.27762	-0.0209806	0.985563	0.59891	0.222639
EWH25056	1 ATP F0F1 synthase subunit gamma [Pseudomonas aeruginosa SG17M]	0.105761	0.0161763	-0.0667468	0.0183967	0.020484	-0.105726	-0.0426208	0.042462	-0.0701275	-0.0669355	-0.0315337	-0.0597067	0.0217569	-0.00901759	-0.0156558	0.0981032	-0.00542061	0.0463413	0.0124572	-0.00828521	-0.0169015	-0.00424315	-0.0340525	0.976673	0.570574	0.243688	0.0499304	1.03521	0.466144	0.33148	-0.0114127	0.992121	0.675265	0.170526	0.0610174	1.0432	0.499501	0.301464	-0.0619971	0.957937	0.297384	0.526682
EWH28959	1 pseudouridine synthase [Pseudomonas aeruginosa SG17M]	0.039563	0.0262947	-0.169403	-0.034515	-0.00908345	0.113387	0.052152	-0.117067	-0.193612	0.0191307	-0.0971825	-0.0821414	-0.00340425	-0.0867006	-0.0574154	0.113256	-0.048202	0.0325269	0.0829772	0.00737466	0.042338	0.04423	-0.0229004	0.984252	0.768701	0.114242	0.0626675	1.0444	0.532463	0.273711	-0.101645	0.931969	0.0430613	1.36591	-0.086667	0.941696	0.44343	0.353175	-0.0899423	0.93956	0.286594	0.542734
EWH27170	1 aminodeoxychorismate synthase [Pseudomonas aeruginosa SG17M]	-0.0282763	0.0369282	-0.0608061	-0.0173847	0.0533122	0.0280802	0.0406962	0.0582089	0.0591372	-0.0319521	0.0284647	-0.0199187	0.0925413	-0.0516017	0.00700697	0.0645897	-0.0829753	-0.0091928	0.0551761	-0.0742206	-0.255228	-0.0914243	0.0243917	1.01705	0.665381	0.17693	-0.0458494	0.968719	0.3332	0.477295	0.0984313	1.07061	0.38103	0.419041	-0.0580809	0.960541	0.226378	0.645166	0.0161998	1.01129	0.85031	0.0704225
EWH24177	1 acetolactate synthase 3 catalytic subunit [Pseudomonas aeruginosa SG17M]	0.0128985	0.0988119	-0.0363335	0.0251256	0.0290113	0.00502324	0.0170173	-0.00778759	0.0157259	0.0350635	0.014334	0.0324606	0.0454955	-0.0797132	-0.000585733	0.0296098	-0.07651	-0.0234501	-0.0283946	0.0583727	0.0182067	0.0160616	-0.0257114	0.982336	0.670119	0.173848	0.0107917	1.00751	0.80716	0.0930406	-0.0166473	0.988527	0.741016	0.130172	0.00810835	1.00564	0.885463	0.0528294	0.0228644	1.01597	0.747467	0.126408
EWH25465	1 phosphopantetheine adenylyltransferase [Pseudomonas aeruginosa SG17M]	0.0589934	0.114093	-0.142763	0.0101079	0.0430737	-0.00630535	0.0183842	0.0278068	-0.145835	-0.0656404	-0.061223	-0.0789455	-0.0140894	-0.107317	-0.0667839	-0.026677	-0.0572998	-0.0419884	0.14665	0.0228916	0.118539	0.096027	-0.0768918	0.948098	0.405661	0.391836	0.0713309	1.05069	0.484993	0.314264	-0.162811	0.893283	0.0249041	1.60373	-0.00827628	0.99428	0.940706	0.0265462	-0.0247955	0.98296	0.554765	0.255891
EWH24174	1 CDP-diacylglycerol--serine O-phosphatidyltransferase [Pseudomonas aeruginosa SG17M]	0.0195523	-0.092489	-0.0698693	-0.047602	-0.0371445	0.107307	0.0350811	-0.0561462	-0.112335	-0.0678102	-0.0787639	0.126031	-0.141375	-0.0116073	-0.00898389	-0.0369619	-0.0849906	-0.0609763	0.103211	-0.0247784	0.111564	0.0633323	0.0386181	1.02713	0.671172	0.173166	0.0311619	1.02183	0.460987	0.336312	-0.0723162	0.95111	0.461709	0.335631	-0.0826831	0.9443	0.320492	0.494183	0.0519924	1.0367	0.643071	0.191741
EWH25213	1 polyphosphate kinase [Pseudomonas aeruginosa SG17M]	-0.250171	-0.21592	1.05199	0.1953	-0.108516	0.806692	0.349088	-0.110669	-0.189148	0.927831	0.209338	-0.327629	-0.121109	1.16078	0.237347	-0.101247	1.13231	0.515531	-0.270229	-0.179593	0.79359	0.114589	0.0420466	1.02957	0.950204	0.022183	-0.0140375	0.990317	0.981189	0.00824743	0.122758	1.08881	0.841866	0.0747572	-0.153787	0.898888	0.828165	0.0818832	-0.278184	0.824629	0.73755	0.132208
EWH29478	1 spermidine dehydrogenase [Pseudomonas aeruginosa SG17M]	0.0235198	0.202624	0.0534624	0.0932021	0.174419	0.0566302	0.115525	-0.273596	0.0298647	-0.13909	-0.127607	-0.0674071	0.159928	-0.141833	-0.0164374	0.0424193	-0.157099	-0.0573401	-0.218605	0.0461603	-0.272515	-0.14832	-0.10964	0.92682	0.360741	0.442805	0.220809	1.16539	0.100524	0.99773	0.131883	1.09572	0.380495	0.419651	-0.0223224	0.984646	0.807445	0.0928868	0.0409026	1.02876	0.787412	0.103798
EWH24293	1 formate dehydrogenase [Pseudomonas aeruginosa SG17M]	0.128854	0.0782802	0.00955655	0.0722303	0.0901925	0.0179072	0.0540498	-0.0211985	0.160113	-0.0195081	0.0398022	0.213825	-0.0928627	0.0322118	0.0510579	-0.116592	-0.0143301	-0.0654612	0.00897086	-0.0870481	0.0318265	-0.0154169	-0.0211725	0.985432	0.835421	0.0780947	0.0324281	1.02273	0.664557	0.177468	0.0664748	1.04715	0.527544	0.277741	0.0181805	1.01268	0.75032	0.124754	0.116519	1.08412	0.406923	0.390487
EWH27161	1 phospho-2-dehydro-3-deoxyheptonate aldolase [Pseudomonas aeruginosa SG17M]	-0.00262218	0.00837209	0.0183341	0.00802801	0.137004	-0.149331	-0.00616358	-0.0300841	-0.217773	0.0677694	-0.0600293	-0.0377956	-0.0404764	-0.0871063	-0.0551261	0.232967	0.197968	0.215467	0.0234226	0.022016	-0.159014	-0.0378584	-0.0631541	0.957169	0.0210173	1.67742	0.0680573	1.0483	0.46325	0.334185	-0.0172677	0.988102	0.796519	0.0988038	0.0141916	1.00989	0.902878	0.044371	-0.270593	0.828979	0.0015782	2.80184
EWH25652	1 S-adenosylmethionine synthetase [Pseudomonas aeruginosa SG17M]	0.108184	0.120574	-0.191538	0.0124067	0.101704	-0.144865	-0.0215807	0.0686536	0.0124562	-0.0317125	0.0164657	0.057548	0.0783069	-0.144286	-0.00281052	0.0680767	-0.147584	-0.0397535	0.0481145	0.0350244	-0.0784672	0.00155724	-0.0152172	0.989508	0.908469	0.0416897	-0.00405902	0.99719	0.971313	0.0126407	-0.00436776	0.996977	0.959868	0.0177883	0.0339875	1.02384	0.845969	0.0726454	0.0369429	1.02594	0.781642	0.106992
EWH26321	1 arsenate reductase [Pseudomonas aeruginosa SG17M]	-0.218806	-0.11784	0.0188477	-0.105933	0.0783102	-0.162773	-0.0422314	-0.0136345	0.273026	-0.0173235	0.0806893	0.140921	0.0437279	-0.0260819	0.0528556	0.092832	0.101983	0.0974074	-0.0568698	0.143869	-0.120624	-0.0112081	0.158788	1.11635	0.132331	0.878338	-0.186622	0.878661	0.189767	0.72178	0.0640637	1.04541	0.529843	0.275852	-0.0637012	0.956806	0.648956	0.187785	-0.0445518	0.969591	0.528065	0.277313
EWH25456	1 SAM-dependent methyltransferase [Pseudomonas aeruginosa SG17M]	0.00770157	0.00549831	-0.0492642	-0.0120214	-0.0171046	0.0490313	0.0159634	0.0815137	-0.102407	0.0253382	0.00148156	-0.00818869	-0.0448064	0.0068026	-0.0153975	0.0276651	-0.10472	-0.0385277	0.0147597	-0.0244776	0.049736	0.0133394	-0.00337605	0.997663	0.895479	0.0479444	-0.013503	0.990684	0.825923	0.0830607	-0.0287369	0.980278	0.336781	0.472652	-0.0279848	0.980789	0.475955	0.322434	0.0231302	1.01616	0.692875	0.159345
EWH29887	1 dTDP-4-dehydrorhamnose reductase [Pseudomonas aeruginosa SG17M]	0.0816056	0.218726	-0.046203	0.0847097	-0.0228507	-0.118714	-0.0707824	0.0387138	0.0880065	0.0593169	0.0620124	-0.0920185	-0.0448277	-0.0597548	-0.0655337	0.126987	-0.0309615	0.0480129	0.0066894	0.129442	-0.0677767	0.0227848	-0.150243	0.901098	0.125476	0.901441	0.0226973	1.01586	0.785039	0.105109	-0.0883184	0.940618	0.209761	0.678275	0.155492	1.1138	0.235285	0.628406	-0.113547	0.924313	0.162255	0.789802
EWH27371	1 hypothetical protein Z695_0108590 [Pseudomonas aeruginosa SG17M]	-0.0136332	-0.0416481	-0.123985	-0.0597554	-0.0495553	-0.0539103	-0.0517328	0.164805	0.0392167	-0.120672	0.0277832	0.00223677	0.0287659	0.133019	0.0546738	0.0662411	0.0465293	0.0563852	-0.0479866	0.00574924	-0.0328548	-0.0250307	0.114429	1.08255	0.092002	1.0362	-0.0875386	0.941127	0.381004	0.41907	0.0797045	1.0568	0.137422	0.861945	-0.00802258	0.994455	0.863227	0.0638749	-0.00171137	0.998814	0.975836	0.0106232
EWH24913	1 threonine aldolase [Pseudomonas aeruginosa SG17M]	-0.00621383	0.0616938	-0.0253353	0.0100482	-0.0509304	-0.058168	-0.0545492	0.152223	0.100619	0.0193994	0.090747	0.0394515	0.0515081	-0.0164618	0.0248326	0.0313126	-0.00979239	0.0107601	0.103013	0.0382192	0.0169219	0.0527182	0.0147844	1.0103	0.683531	0.165242	-0.0806988	0.9456	0.159855	0.796275	-0.0278856	0.980857	0.449431	0.347337	0.0645974	1.04579	0.155309	0.808803	0.0140725	1.0098	0.681354	0.166627
EWH28946	1 prephenate dehydratase [Pseudomonas aeruginosa SG17M]	0.0541296	0.0508277	-0.152013	-0.0156852	-0.0488174	-0.149409	-0.0991133	0.0704601	0.0119679	0.0200678	0.0341653	-0.0816542	0.0822052	0.0208346	0.00712855	0.0154003	0.0486046	0.0320025	-0.0135149	-0.0508929	-0.0868029	-0.0504036	0.0228138	1.01594	0.79764	0.0981932	-0.0498505	0.966036	0.51899	0.284841	0.0575321	1.04068	0.33282	0.47779	0.0834281	1.05953	0.447318	0.349383	-0.0248739	0.982906	0.719089	0.143217
EWH26234	1 4-hydroxyphenylpyruvate dioxygenase [Pseudomonas aeruginosa SG17M]	0.235757	-0.0609939	0.200558	0.125107	-0.194474	0.107843	-0.0433153	-0.483105	-0.40649	-0.323114	-0.404236	0.174932	-0.180734	0.529865	0.174688	-0.188669	0.345646	0.0784886	0.00621853	-0.307985	0.167788	-0.0446594	0.0495804	1.03496	0.836724	0.0774179	0.529344	1.44327	0.00712484	2.14722	0.219347	1.16421	0.426703	0.369874	0.168422	1.12383	0.383057	0.416737	0.096199	1.06895	0.790472	0.102113
EWH25864	1 ATP phosphoribosyltransferase catalytic subunit [Pseudomonas aeruginosa SG17M]	-0.071506	-0.0166665	0.00478015	-0.0277974	-0.0304017	-0.060749	-0.0455754	0.0994553	0.0116249	-0.0835626	0.00917253	0.0816044	-0.0428586	-0.0180658	0.00689332	0.00850462	-0.00428	0.00211231	0.0853937	0.0770921	-0.0160316	0.0488181	0.0346908	1.02434	0.477355	0.321159	-0.03697	0.9747	0.555398	0.255396	-0.0419248	0.971358	0.449252	0.34751	0.0177779	1.0124	0.611179	0.213832	0.00478101	1.00332	0.928908	0.0320274
EWH25696	1 sulfurtransferase [Pseudomonas aeruginosa SG17M]	0.0452186	-0.243233	0.239273	0.0137529	0.301026	-0.345359	-0.0221667	-0.049705	-0.4768	-0.068223	-0.198243	0.298766	-0.0635388	0.166157	0.133795	-0.205629	-0.0271663	-0.116398	-0.294241	0.0680618	-0.435953	-0.220711	0.120042	1.08677	0.531853	0.274208	0.211996	1.15829	0.343915	0.463549	0.354506	1.27855	0.125743	0.900516	0.0359196	1.02521	0.912638	0.0397017	0.250193	1.18937	0.198222	0.702848
EWH25433	1 ribose 5-phosphate isomerase [Pseudomonas aeruginosa SG17M]	-0.253979	-0.0176697	0.00346895	-0.0893933	0.116072	-0.153102	-0.018515	-0.0663165	0.0703298	0.0157447	0.00658601	-0.0736471	-0.103572	-0.0478122	-0.0750106	0.112877	0.0718245	0.0923505	0.0266263	-0.0157396	0.0883461	0.0330776	0.0143827	1.01002	0.872477	0.0592461	-0.0959793	0.935637	0.353755	0.451297	-0.108088	0.927817	0.0343081	1.4646	-0.0708782	0.952058	0.66128	0.179614	-0.167361	0.89047	0.00745355	2.12764
EWH29043	1 peptidylprolyl isomerase [Pseudomonas aeruginosa SG17M]	-0.0150032	0.0166302	-0.0791189	-0.0258306	-0.0174207	-0.0317374	-0.0245791	-0.0446444	0.0503484	0.00225685	0.00265362	-0.00511346	-0.0139572	0.0173805	-0.00056339	0.0238545	0.00774829	0.0158014	-0.00970888	0.0315902	0.0982999	0.0400604	0.0252672	1.01767	0.442414	0.354171	-0.0284842	0.98045	0.508813	0.293441	-0.0406238	0.972234	0.283479	0.547479	-0.00125156	0.999133	0.974972	0.0110077	-0.0163648	0.988721	0.31087	0.507422
EWH25866	1 histidinol dehydrogenase [Pseudomonas aeruginosa SG17M]	-0.0201213	0.00592121	0.00494152	-0.00308619	-0.0810787	-0.0526395	-0.0668591	0.038635	-0.126849	0.0275883	-0.0202085	-0.00659475	0.00730284	0.0222124	0.00764017	0.0161043	-0.0189827	-0.00143919	0.0424676	-0.00191277	-0.060362	-0.00660242	0.0107264	1.00746	0.418658	0.37814	0.0171223	1.01194	0.767419	0.114967	0.0142426	1.00992	0.668963	0.174598	0.0637729	1.0452	0.0250322	1.6015	0.00907936	1.00631	0.628783	0.201499
EWH27048	1 hypothetical protein Z695_0106830 [Pseudomonas aeruginosa SG17M]	-0.260197	-0.198086	-0.0312049	-0.163163	-0.0556405	0.208126	0.0762426	-0.156372	-0.0889033	0.0562585	-0.0630055	-0.107726	-0.182763	0.00738716	-0.0943671	0.0114418	0.0323681	0.0219049	-0.108718	-0.058866	0.342043	0.0581532	0.0687957	1.04884	0.477728	0.32082	-0.100157	0.932931	0.341152	0.467052	-0.15252	0.899677	0.375288	0.425636	-0.239405	0.847094	0.167636	0.775634	-0.116272	0.922569	0.203859	0.690671
EWH29886	1 NAD-dependent dehydratase [Pseudomonas aeruginosa SG17M]	0.00380475	-0.0289967	-0.0416042	-0.0222654	0.169713	-0.0185053	0.0756036	0.0837741	0.198938	-0.00274872	0.093321	-0.0775818	-0.0199769	-0.148399	-0.0819858	0.0179292	0.0537845	0.0358568	0.105784	0.12281	-0.10802	0.0401912	-0.0597204	0.95945	0.205341	0.687525	-0.115586	0.923007	0.126166	0.899059	-0.122177	0.9188	0.215158	0.667242	-0.097869	0.934412	0.268738	0.57067	-0.117843	0.921565	0.098712	1.00563
EWH25856	1 D-arabinose 5-phosphate isomerase [Pseudomonas aeruginosa SG17M]	-0.0370673	-0.0499831	-0.0354777	-0.0408427	0.00413468	0.0696779	0.0369063	0.0489208	-0.0034382	-0.0199587	0.00850796	-0.0881617	-0.0414496	0.00701551	-0.0408653	-0.0352508	0.0249872	-0.00513184	-0.00368206	-0.0164936	0.0949681	0.0249308	-2.25512e-05	0.999984	0.999393	0.000263752	-0.0493507	0.966371	0.0810567	1.09121	-0.0657961	0.955418	0.214718	0.668132	-0.077749	0.947535	0.053582	1.27098	-0.0357334	0.975536	0.457201	0.339893
EWH26123	1 L-aspartate oxidase [Pseudomonas aeruginosa SG17M]	0.0138184	0.0190708	0.0300385	0.0209759	-0.0399758	0.0271805	-0.00639767	-0.0356694	0.0100972	0.0825474	0.0189917	-0.0611815	-0.118785	0.0338505	-0.0487054	-0.0135513	0.0410202	0.0137345	-0.0119914	0.0416378	-0.0433082	-0.00455392	-0.0696813	0.952848	0.194491	0.7111	0.00198417	1.00138	0.957199	0.0189977	-0.0441514	0.96986	0.435038	0.361473	0.0273736	1.01916	0.366171	0.436317	-0.0624398	0.957643	0.380982	0.419096
EWH25801	1 flavodoxin [Pseudomonas aeruginosa SG17M]	-0.064731	-0.00460323	0.155866	0.028844	-0.0141576	0.040262	0.0130522	-0.293036	-0.177983	0.242031	-0.0763293	-0.353563	-0.113381	0.040917	-0.142009	-0.0508579	0.0545465	0.00184427	-0.197498	-0.17869	0.115388	-0.0869335	-0.170853	0.888318	0.266187	0.574813	0.105173	1.07562	0.581137	0.235721	-0.0550752	0.962544	0.737214	0.132406	0.0157918	1.01101	0.868111	0.0614248	-0.143853	0.905099	0.417248	0.379606
EWH24033	1 4-hydroxy-3-methylbut-2-enyl diphosphate reductase [Pseudomonas aeruginosa SG17M]	-0.0916102	-0.0318064	0.0269213	-0.0321651	0.0464079	0.046817	0.0466124	-0.0193255	-0.0594839	-0.048768	-0.0425258	-0.0661957	-0.0121306	-0.0939946	-0.0574403	0.0595423	0.0197978	0.03967	0.0481035	0.0114174	-0.0257991	0.0112406	-0.0252752	0.982633	0.578152	0.237958	0.0103607	1.00721	0.789283	0.102767	-0.0686809	0.953509	0.0994072	1.00258	-0.0787776	0.94686	0.172543	0.763101	-0.0971103	0.934904	0.0664936	1.17722
EWH28738	1 electron transfer flavoprotein subunit beta [Pseudomonas aeruginosa SG17M]	-0.0238297	-0.0432628	-0.047189	-0.0380938	0.0668949	-0.00122357	0.0328356	0.0107391	0.209434	-0.00623525	0.0713125	-0.0222015	-0.067207	-0.00340479	-0.0309377	-0.000953436	0.0548346	0.0269406	0.0520676	0.0682954	-0.00450899	0.038618	0.00715609	1.00497	0.741755	0.12974	-0.109406	0.926969	0.191117	0.718701	-0.0695557	0.952931	0.0749676	1.12513	-0.0709295	0.952024	0.0788153	1.10339	-0.0578783	0.960676	0.169017	0.772069
EWH29465	1 lysyl-tRNA synthetase [Pseudomonas aeruginosa SG17M]	0.0769695	0.0888061	-0.024305	0.0471569	0.0193841	-0.0233122	-0.00196403	0.0597427	-0.0208181	0.0185833	0.0191693	-0.0257929	0.0114874	-0.0246776	-0.0129944	-0.00940915	-0.049242	-0.0293256	-0.0323157	-0.0272617	-0.0516606	-0.0370793	-0.0601512	0.959164	0.187912	0.726044	0.0279876	1.01959	0.548589	0.260753	0.024085	1.01683	0.168009	0.774667	0.0491209	1.03463	0.389939	0.409004	0.0163312	1.01138	0.506109	0.295756
EWH26345	1 peptidoglycan-binding protein [Pseudomonas aeruginosa SG17M]	0.0398383	-0.0362005	-0.0389128	-0.0117583	-0.00387007	-0.106889	-0.0553797	0.000272676	0.0961398	-0.0403013	0.0187037	-0.0564519	-0.0447711	0.0159187	-0.0284347	-0.0085955	-0.00294222	-0.00576886	-0.00381817	0.0231988	0.0500333	0.023138	-0.0166764	0.988507	0.651302	0.186218	-0.0304621	0.979107	0.560029	0.251789	-0.0515727	0.964884	0.1318	0.880086	0.0436214	1.0307	0.453937	0.343005	-0.0226659	0.984412	0.491957	0.308073
EWH29331	1 NADPH:quinone reductase [Pseudomonas aeruginosa SG17M]	-0.0408529	0.00960916	-0.0816465	-0.0376301	0.00579575	0.0448611	0.0253284	0.0546743	0.146534	0.00239788	0.0678687	-0.0297134	0.00544705	-0.0146182	-0.0129615	0.0182667	0.0231763	0.0207215	0.0900663	0.0502785	-0.0404977	0.0332823	0.0246686	1.01725	0.432414	0.3641	-0.105499	0.929484	0.101095	0.995271	-0.0462439	0.968454	0.311529	0.506501	-0.0629585	0.957299	0.18785	0.726189	-0.033683	0.976923	0.0848608	1.07129
EWH28041	1 peroxidase [Pseudomonas aeruginosa SG17M]	-0.361927	-0.636986	-0.0634019	-0.354105	0.0840749	0.107808	0.0959413	-0.201344	-0.125922	-0.0188674	-0.115377	-0.140926	-0.323355	0.117845	-0.115479	0.0100804	0.273702	0.141891	0.10667	0.24404	0.00397092	0.118227	0.238626	1.17987	0.317913	0.497692	-0.238727	0.847493	0.24171	0.616706	-0.233705	0.850448	0.183903	0.735412	-0.450046	0.732019	0.126207	0.898915	-0.25737	0.836612	0.273056	0.563749
EWH25997	1 membrane protein [Pseudomonas aeruginosa SG17M]	-0.0347085	-0.104754	-0.0750078	-0.07149	-0.0364539	-0.0948632	-0.0656586	-0.145579	-0.276194	0.0496694	-0.124035	0.176878	0.0701952	0.131556	0.12621	0.0162103	0.137312	0.076761	-0.00324082	0.0877131	-0.0560037	0.00948951	0.1977	1.14687	0.00590108	2.22907	0.0525447	1.03709	0.616208	0.210273	0.11672	1.08427	0.0887089	1.05203	-0.00583137	0.995966	0.874975	0.0580045	0.0494486	1.03487	0.471915	0.326136
EWH30121	1 hypothetical protein Z695_0120595 [Pseudomonas aeruginosa SG17M]	-0.0817341	-0.15999	0.138333	-0.0344636	-0.0822421	0.234773	0.0762655	-0.160383	-0.118285	0.168698	-0.0366566	-0.107392	-0.107814	0.16855	-0.0155518	-0.0719978	0.205734	0.0668682	-0.0393875	-0.0345066	0.214242	0.0467828	0.0189118	1.01319	0.889904	0.0506568	0.00219302	1.00152	0.987962	0.00525986	-0.0623346	0.957713	0.642745	0.191961	-0.110729	0.92612	0.550384	0.259334	-0.08242	0.944472	0.637149	0.195759
EWH28505	1 glutathione S-transferase [Pseudomonas aeruginosa SG17M]	-0.182313	-0.0862998	0.0218514	-0.0822538	-0.0731726	-0.251312	-0.162242	-0.190535	-0.149003	-0.260412	-0.199983	-0.010925	0.142938	0.182273	0.104762	0.114252	0.214092	0.164172	0.0713422	0.131693	-0.195049	0.00266207	0.187016	1.13841	0.0883383	1.05385	0.11773	1.08503	0.155315	0.808786	0.1021	1.07333	0.429958	0.366574	0.0799884	1.05701	0.486276	0.313117	-0.0594098	0.959657	0.533604	0.272781
EWH25927	1 heme iron utilization protein [Pseudomonas aeruginosa SG17M]	-0.00854095	0.0687463	0.152835	0.0710135	-0.14989	0.152139	0.00112473	-0.158158	-0.0224759	-0.0174918	-0.0660419	-0.181534	0.0711522	0.123476	0.004365	-0.0158722	0.0332617	0.00869472	-0.13806	-0.065372	-0.0474313	-0.083621	-0.0666485	0.954854	0.560326	0.251559	0.137055	1.09966	0.104675	0.980159	0.087986	1.06289	0.420735	0.375992	0.0698887	1.04964	0.622077	0.206156	-0.00432972	0.997003	0.974119	0.0113882
EWH25475	1 peptidase M16 [Pseudomonas aeruginosa SG17M]	0.0864519	0.104233	-0.0285315	0.054051	-0.0296075	-0.107179	-0.0683932	0.0415805	-0.0183539	-0.0103631	0.00428784	-0.0648679	0.00885637	0.0195645	-0.012149	-0.00868021	-0.0248729	-0.0167766	-0.00410506	0.00711515	0.0253701	0.00946006	-0.0662001	0.95515	0.250897	0.600505	0.0497632	1.0351	0.336978	0.472398	-0.0216091	0.985133	0.48179	0.317143	0.122444	1.08858	0.138356	0.859001	0.00462754	1.00321	0.902605	0.0445023
EWH25445	1 thymidylate synthase [Pseudomonas aeruginosa SG17M]	0.0802555	0.10102	-0.0586636	0.0408707	0.0931881	0.141127	0.117157	0.032338	0.0900882	-0.0304324	0.0306646	0.076339	0.00388595	-0.0133711	0.0222846	-0.0191474	-0.0937649	-0.0564561	0.0234706	-0.00155943	0.0249102	0.0156071	-0.0185861	0.9872	0.761383	0.118397	0.0102061	1.0071	0.875289	0.0578485	0.0066775	1.00464	0.827996	0.0819718	-0.0762867	0.948496	0.338377	0.470599	0.0787407	1.0561	0.179015	0.74711
EWH27169	1 phosphoserine phosphatase [Pseudomonas aeruginosa SG17M]	-0.00704826	0.0705678	0.00722183	0.0235805	0.0830898	0.0494326	0.0662612	0.138254	0.141695	-0.0545836	0.0751217	-0.012434	-0.00615506	-0.138667	-0.0524188	0.0402589	-0.0817716	-0.0207563	0.098066	0.0598319	0.0145369	0.0574783	-0.0759992	0.948685	0.198141	0.703026	-0.0515413	0.964905	0.49722	0.303451	-0.109897	0.926654	0.0903947	1.04386	-0.0426807	0.970849	0.289432	0.538454	-0.0316625	0.978292	0.689569	0.161422
EWH28977	1 segregation and condensation protein B [Pseudomonas aeruginosa SG17M]	0.0206281	-0.0757118	0.00156743	-0.0178388	-0.021375	0.0341695	0.00639727	-0.0207574	-0.120138	0.0295136	-0.0371274	0.00778744	-0.0358259	0.131682	0.0345477	-0.0383005	0.0524339	0.00706673	-0.0410793	-0.00549534	0.144865	0.0327636	0.0523865	1.03698	0.418803	0.37799	0.0192886	1.01346	0.733963	0.134326	0.00178409	1.00124	0.982378	0.00772127	-0.024236	0.983341	0.614705	0.211333	0.027481	1.01923	0.731862	0.135571
EWH25512	1 chemotaxis protein CheY [Pseudomonas aeruginosa SG17M]	-0.645315	-0.294389	0.19348	-0.248742	0.0784302	0.215132	0.146781	-0.226085	0.272361	0.0992114	0.048496	-0.210096	-0.123492	-0.0216174	-0.118402	-0.0109011	0.0945354	0.0418171	-0.0229948	0.157095	0.0411921	0.0584309	0.13034	1.09455	0.628635	0.201601	-0.297238	0.813809	0.353936	0.451075	-0.176833	0.884643	0.0799667	1.09709	-0.395522	0.760214	0.302028	0.519953	-0.160219	0.894889	0.140821	0.851333
EWH27369	1 ABC transporter ATP-binding protein [Pseudomonas aeruginosa SG17M]	-0.0620246	0.0377405	-0.00915138	-0.0111452	-0.00598056	0.0422709	0.0181452	0.0149938	0.0912457	0.170173	0.0921376	-0.053933	-0.00129765	-0.00937632	-0.0215356	0.0137871	0.0847212	0.0492542	-0.0627455	-0.0322899	0.0413128	-0.0179075	-0.0103905	0.992824	0.769545	0.113766	-0.103283	0.930912	0.124524	0.904747	-0.00362811	0.997488	0.92233	0.0351136	-0.0292903	0.979902	0.529534	0.276106	-0.0707898	0.952117	0.127556	0.8943
EWH28445	1 membrane protein [Pseudomonas aeruginosa SG17M]	0.0564036	-0.100759	-0.150715	-0.0650235	-0.00932927	-0.15637	-0.0828495	-0.0264649	-0.0348177	-0.0323742	-0.031219	0.131946	0.0970143	-0.0205826	0.0694592	-0.0156493	0.0303338	0.00734221	0.0991155	-0.0210417	-0.0749192	0.00105154	0.134483	1.0977	0.158146	0.800941	-0.0338046	0.976841	0.617046	0.209682	0.0684076	1.04856	0.378215	0.422261	0.017826	1.01243	0.866498	0.0622326	0.062117	1.044	0.390077	0.40885
EWH25005	1 hypothetical protein Z695_0128490 [Pseudomonas aeruginosa SG17M]	-0.0948497	-0.264596	0.0957643	-0.087894	-0.101022	0.0920517	-0.00448534	-0.155893	0.0492604	-0.0231354	-0.043256	0.0798728	0.123574	0.0250186	0.0761553	-0.0193436	-0.13553	-0.0774366	0.111738	-0.0309508	0.114791	0.0651928	0.164049	1.12043	0.203118	0.692252	-0.0446379	0.969533	0.729149	0.137184	0.0109624	1.00763	0.85408	0.0685015	-0.0834086	0.943825	0.622316	0.205989	0.153592	1.11234	0.0736219	1.13299
EWH24755	1 uroporphyrin-III methyltransferase [Pseudomonas aeruginosa SG17M]	0.0329069	-0.0588542	-0.12342	-0.049789	0.00794671	-0.0998723	-0.0459628	0.0624336	-0.0115903	0.026267	0.0257034	0.00965601	-0.166755	0.041953	-0.0383819	-0.0731184	-0.00765507	-0.0403867	0.0323879	0.0209227	-0.0755304	-0.0074066	0.0114072	1.00794	0.892367	0.0494563	-0.0754925	0.949018	0.206601	0.684868	-0.0309753	0.978758	0.694461	0.158352	-0.00382623	0.997351	0.960418	0.0175397	0.00200483	1.00139	0.983104	0.00740051
EWH24974	1 hypothetical protein Z695_0128330 [Pseudomonas aeruginosa SG17M]	0.0477145	0.0814609	0.0484299	0.0592018	-0.0261641	0.0472756	0.0105558	-0.271218	-0.0727777	-0.125495	-0.156497	0.0192632	-0.0258745	0.126311	0.0398998	-0.104874	-0.0145638	-0.0597187	-0.0456158	0.0580906	-0.20482	-0.0641151	-0.019302	0.98671	0.69925	0.155367	0.215699	1.16127	0.0233267	1.63215	0.104015	1.07476	0.30639	0.513726	0.048646	1.03429	0.213629	0.670339	0.0996185	1.07149	0.235292	0.628393
EWH30059	1 30S ribosomal protein S8 [Pseudomonas aeruginosa SG17M]	0.018284	0.000212104	-0.0672254	-0.0162431	-0.0129847	0.037469	0.0122421	0.0344799	0.0990811	0.00412093	0.045894	-0.0110912	-0.0176801	-0.0278781	-0.0188831	0.0122769	-0.0622726	-0.0249979	0.00905178	-0.0225051	0.046252	0.0109329	-0.00264002	0.998172	0.925363	0.0336879	-0.0621371	0.957844	0.179356	0.746284	-0.029816	0.979545	0.218806	0.65994	-0.0284853	0.980449	0.51297	0.289908	0.00611472	1.00425	0.843815	0.0737525
EWH28209	1 thymidine phosphorylase [Pseudomonas aeruginosa SG17M]	-0.101227	-0.132462	0.0947684	-0.0463069	-0.196129	0.243478	0.0236746	0.00633975	-0.13769	0.250028	0.0395593	-0.130406	-0.100269	0.401258	0.0568607	-0.0395316	0.348261	0.154365	-0.132138	-0.0509028	0.275573	0.0308442	0.103168	1.07413	0.609615	0.214944	-0.0858662	0.942219	0.555514	0.255305	0.0260165	1.0182	0.908558	0.0416474	-0.0699815	0.95265	0.734188	0.134193	-0.0975041	0.934649	0.737712	0.132113
EWH29133	1 chemotaxis protein CheW [Pseudomonas aeruginosa SG17M]	0.00793393	-0.121768	-0.072054	-0.0619629	0.0337174	0.0758043	0.0547608	0.0663982	0.0235928	-0.0253375	0.0215512	-0.0151021	-0.0931397	-0.0449598	-0.0510672	0.017658	0.0132636	0.0154608	-0.0194913	0.0483232	-0.0318931	-0.00102042	0.0108957	1.00758	0.816989	0.0877836	-0.083514	0.943756	0.144601	0.83983	-0.0500468	0.965905	0.212134	0.673389	-0.116724	0.92228	0.107108	0.970176	-0.066528	0.954933	0.108597	0.964183
EWH24810	1 aldehyde dehydrogenase [Pseudomonas aeruginosa SG17M]	-0.00117047	-0.0668092	-0.082407	-0.0501289	-0.143367	-0.137701	-0.140534	0.090209	0.0703551	-0.10338	0.0190614	0.170794	-0.032851	-0.107826	0.010039	0.121873	-0.17679	-0.0274586	0.123611	-0.0414829	0.0821171	0.0547484	0.0601679	1.04259	0.526713	0.278426	-0.0691903	0.953173	0.355816	0.448774	-0.0447095	0.969485	0.668455	0.174928	0.0904054	1.06467	0.0674354	1.17111	0.0374976	1.02633	0.824123	0.084008
EWH26328	1 proline--tRNA ligase [Pseudomonas aeruginosa SG17M]	-0.0592906	0.021501	-0.13551	-0.0577664	-0.0668977	0.00869078	-0.0291035	0.0709673	0.0424553	0.0317933	0.0484053	-0.0234517	0.025542	0.0514448	0.017845	0.0637199	-0.0127547	0.0254826	-0.0315578	-0.0186714	0.0270427	-0.0077288	0.0756114	1.05381	0.20773	0.682501	-0.106172	0.92905	0.0859283	1.06586	0.0255738	1.01788	0.416602	0.380278	-0.0286629	0.980328	0.688858	0.16187	-0.00763757	0.99472	0.861447	0.0647716
EWH26239	1 aromatic amino acid aminotransferase [Pseudomonas aeruginosa SG17M]	-0.0620588	-0.0434833	-0.0594942	-0.0550121	-0.0388733	-0.033947	-0.0364101	0.0667405	-0.081563	0.035564	0.00691383	-0.0427951	-0.0412171	0.104927	0.00697176	0.0993701	0.20608	0.152725	-0.020816	-0.0104288	0.13961	0.0361218	0.0619839	1.0439	0.277251	0.557126	-0.0619259	0.957984	0.24529	0.61032	-0.02915	0.979998	0.703651	0.152643	-0.018602	0.987189	0.0951665	1.02152	-0.145753	0.903907	0.146101	0.835347
EWH25894	1 16S rRNA methyltransferase [Pseudomonas aeruginosa SG17M]	0.0583412	-0.0823654	-0.145502	-0.0565089	0.0534292	0.0665872	0.0600082	0.132811	0.0648824	0.0222396	0.0733109	-0.0265461	-0.0581941	-0.13478	-0.0731733	-0.0127417	-0.0748022	-0.0437719	0.0899955	0.0787031	-0.0248497	0.0479496	-0.0166644	0.988516	0.819191	0.0866147	-0.12982	0.913946	0.130176	0.885469	-0.121123	0.919472	0.0675473	1.17039	-0.116517	0.922412	0.231771	0.634941	-0.0294014	0.979827	0.579692	0.236802
EWH28000	1 alcohol dehydrogenase [Pseudomonas aeruginosa SG17M]	-0.151129	-0.0244595	-0.0522469	-0.075945	0.0164986	-0.0330778	-0.00828961	0.0712819	0.0600313	-0.0579033	0.02447	0.0513219	-0.0729618	0.0366209	0.00499366	0.145291	0.0647651	0.105028	-0.0790725	0.107488	-0.085163	-0.0189159	0.0809387	1.05771	0.214463	0.668647	-0.100415	0.932765	0.14978	0.824546	0.0239095	1.01671	0.764015	0.116898	-0.0676554	0.954187	0.291262	0.535716	-0.100034	0.933011	0.187698	0.72654
EWH25250	1 chemotaxis protein CheA [Pseudomonas aeruginosa SG17M]	-0.00639648	-0.0724618	-0.0970627	-0.0586403	-0.000424877	0.0883728	0.0439739	0.00191002	0.0219029	0.0865253	0.0367794	0.0811462	0.00921374	-0.114065	-0.00790156	0.0530403	-0.0478566	0.00259186	0.10298	-0.0412831	0.0329292	0.031542	0.0507388	1.0358	0.46641	0.331233	-0.0954197	0.936	0.0623607	1.20509	-0.0394435	0.97303	0.606145	0.217424	-0.102614	0.931344	0.122774	0.910895	-0.0104934	0.992753	0.906986	0.0423993
EWH29649	1 cytosol aminopeptidase [Pseudomonas aeruginosa SG17M]	0.107321	0.0801528	-0.130974	0.0188333	0.0243769	-0.0220684	0.00115423	-0.00433152	0.0486958	0.00900615	0.0177902	0.0115463	0.0608974	0.0302266	0.0342234	-0.0495088	-0.0566294	-0.0530691	0.0055937	-0.0109932	0.0200098	0.00487013	0.0153901	1.01072	0.850711	0.070218	0.00104316	1.00072	0.989837	0.00443636	0.0293533	1.02055	0.158291	0.800544	0.0176791	1.01233	0.869333	0.0608138	0.0872925	1.06237	0.0187244	1.72759
EWH24175	1 ketol-acid reductoisomerase [Pseudomonas aeruginosa SG17M]	0.0400131	0.097263	-0.113091	0.00806157	-0.0374527	0.0151584	-0.0111471	0.00397887	-0.031323	0.0221969	-0.00171577	-0.0374423	0.0230574	-0.0210254	-0.0118034	-0.0288101	-0.0637915	-0.0463008	0.0297265	-0.0471799	0.0453468	0.00929779	-0.019865	0.986325	0.776258	0.109994	0.00977733	1.0068	0.887242	0.0519577	-0.0211012	0.98548	0.566534	0.246774	0.0192087	1.0134	0.832655	0.0795351	0.0344974	1.0242	0.287111	0.54195
EWH28757	1 50S ribosomal protein L32 [Pseudomonas aeruginosa SG17M]	-0.120721	-0.342242	-0.0164909	-0.159818	-0.06188	0.0756081	0.00686407	-0.0266444	-0.0136051	0.0317814	-0.00282268	-0.226737	-0.193398	0	-0.140045	0.0146585	-0.0106099	0.00202433	0.165901	0.0547779	0.032216	0.0842982	0.0197733	1.0138	0.876347	0.0573237	-0.156996	0.896891	0.183227	0.737011	-0.224343	0.855985	0.0518955	1.28487	-0.166682	0.890889	0.302367	0.519466	-0.142069	0.906218	0.219209	0.659143
MotD-EWH26831	1 flagellar motor protein MotD [Pseudomonas aeruginosa SG17M]	0.13745	0.154629	0.189952	0.160677	-0.01385	0.0971659	0.041658	-0.0281576	-0.115353	-0.003383	-0.0489645	0.0921849	0.0275228	-0.0384245	0.0270944	-0.00540392	-0.0349321	-0.020168	-0.0789134	-0.140062	-0.0137037	-0.0775597	-0.133582	0.911565	0.0305528	1.51495	0.209641	1.1564	0.00493046	2.30711	0.104654	1.07524	0.116817	0.932492	0.119019	1.086	0.0809938	1.09155	0.0472624	1.0333	0.413478	0.383548
EWH24871	1 choline dehydrogenase [Pseudomonas aeruginosa SG17M]	-0.0104573	0.0793707	-0.0778013	-0.00296265	0.00319948	-0.0348234	-0.015812	0.0251225	0.160382	-0.0729648	0.037513	-0.0210049	0.0394284	0.0203161	0.0129132	0.0313201	-0.0254522	0.00293395	0.0492432	-0.0740581	-0.00370945	-0.0095081	0.0158759	1.01107	0.761683	0.118226	-0.0404757	0.972334	0.645653	0.19	0.0224213	1.01566	0.604305	0.218744	0.0128493	1.00895	0.845313	0.0729823	0.00997926	1.00694	0.770548	0.1132
EWH25746	1 2-octaprenyl-3-methyl-6-methoxy-1,4-benzoquinol hydroxylase [Pseudomonas aeruginosa SG17M]	0.0270943	0.117453	-0.00970704	0.0449468	-0.0474916	-0.0741323	-0.0608119	-0.223976	-0.103586	0.0988616	-0.0762335	-0.0130861	0.0170997	-0.0147016	-0.00356263	0.0635581	-0.0384647	0.0125467	-0.0663919	0.00399203	0.0430829	-0.00643897	-0.0485095	0.966935	0.283244	0.54784	0.12118	1.08762	0.298426	0.525163	0.00287634	1.002	0.936005	0.028722	0.105759	1.07606	0.123607	0.907958	-0.0161094	0.988896	0.716095	0.14503
EWH24153	1 GTP-binding protein [Pseudomonas aeruginosa SG17M]	0.036372	0.0330368	-0.119354	-0.0166484	0.0046449	0.0184083	0.0115266	0.093312	-0.00675097	0.0102472	0.0322694	-0.0642136	0.0411859	-0.0642511	-0.0290929	-0.00315883	-0.00312669	-0.00314276	-0.0401854	0.00772958	0.020978	-0.00382594	-0.0124445	0.991411	0.851259	0.0699385	-0.0489178	0.966661	0.460296	0.336962	-0.025267	0.982639	0.559536	0.252172	-0.028175	0.98066	0.700363	0.154677	-0.0259502	0.982174	0.607353	0.216559
EWH24592	1 histidine utilization repressor [Pseudomonas aeruginosa SG17M]	0.0710893	0.120184	-0.0635249	0.0425826	0.0323857	-0.0163439	0.00802091	-0.038922	0.0283717	0.028014	0.00582127	0.0825426	-0.0541596	-0.0138508	0.00484406	-0.0377043	-0.0951226	-0.0664135	0.0747979	-0.0911765	0.015184	-0.000398195	-0.0377386	0.974181	0.609827	0.214794	0.0367614	1.02581	0.568856	0.244998	0.00524225	1.00364	0.937931	0.0278291	0.0345617	1.02425	0.668966	0.174596	0.0712575	1.05063	0.296812	0.527519
EWH25863	1 UDP-N-acetylglucosamine 1-carboxyvinyltransferase [Pseudomonas aeruginosa SG17M]	-0.00378682	0.0349384	-0.0215751	0.00319214	0.0680399	-0.048845	0.00959744	0.0420246	-0.126791	-0.00395764	-0.0295747	-0.0366484	-0.0308808	-0.0227258	-0.030085	0.0486676	-0.0141333	0.0172672	-0.0106434	0.048413	-0.0307473	0.00234077	-0.0332771	0.977198	0.124568	0.904593	0.0327669	1.02297	0.570423	0.243803	-0.0324258	0.977775	0.249631	0.602702	-0.0064053	0.99557	0.903476	0.0440832	-0.0473522	0.967711	0.142778	0.845338
EWH29404	1 acetyl-CoA carboxylase subunit alpha [Pseudomonas aeruginosa SG17M]	-0.0198755	0.085569	0.0244547	0.0300494	0.0329671	0.00125808	0.0171126	0.0359445	0.0769682	-0.00528069	0.0358773	0.0743404	0.0405686	-0.044677	0.0234107	-0.0348908	-0.0724139	-0.0536524	0.0356125	-0.0280651	-0.0357118	-0.00938813	-0.00663876	0.995409	0.894009	0.0486581	-0.00582791	0.995969	0.887602	0.0517817	0.0327988	1.02299	0.478616	0.320013	0.0129368	1.00901	0.774057	0.111227	0.077063	1.05487	0.205369	0.687465
EWH30058	1 50S ribosomal protein L6 [Pseudomonas aeruginosa SG17M]	0.0700618	-0.00969692	-0.0535172	0.00228255	-0.025575	-0.0059384	-0.0157567	0.0644725	0.0933843	0.0119857	0.0566142	-0.0542796	0.0268849	-0.0555323	-0.0276423	0.0192295	-0.0573338	-0.0190522	0.0337579	-0.0256135	0.0439619	0.0173688	-0.0299249	0.979471	0.544966	0.263631	-0.0543316	0.96304	0.278008	0.555943	-0.0450111	0.969282	0.265995	0.575127	0.0180393	1.01258	0.728166	0.137769	-0.00859014	0.994063	0.861743	0.0646222
EWH23888	1 50S ribosomal protein L10 [Pseudomonas aeruginosa SG17M]	-0.0324212	-0.0778953	-0.0178215	-0.0427127	-0.0524816	0.0808507	0.0141846	0.118751	0.0103442	-0.0381765	0.0303063	0.0115352	-0.05739	-0.125901	-0.0572521	0.0269072	-0.0356496	-0.00437121	0.0513564	-0.00197013	0.147435	0.0656071	-0.0145394	0.989973	0.755546	0.121739	-0.073019	0.950647	0.216389	0.664764	-0.122859	0.918366	0.105884	0.975171	-0.0568972	0.961329	0.376262	0.424509	-0.0528809	0.964009	0.416708	0.380169
EWH26508	1 membrane protein [Pseudomonas aeruginosa SG17M]	-0.0116758	-0.0656101	0.0252629	-0.017341	-0.149906	0.0807675	-0.0345694	-0.165799	-0.0325423	0.14221	-0.0187102	-0.216682	-0.10355	0.063565	-0.0855556	-0.0319916	0.0981634	0.0330859	-0.120101	-0.112413	0.132387	-0.0333754	-0.0682146	0.953818	0.469982	0.327919	0.00136919	1.00095	0.988959	0.00482164	-0.0521803	0.964478	0.67662	0.169655	0.0172284	1.01201	0.864085	0.0634435	-0.118642	0.921055	0.380767	0.419341
EWH26851	1 cytochrome C [Pseudomonas aeruginosa SG17M]	-0.00744631	-0.0615314	0.00381289	-0.0217216	-0.158267	0.0795518	-0.0393575	-0.0418175	0.0701469	0.0428993	0.0237429	-0.0486699	-0.154995	0.140818	-0.0209487	-0.0238766	0.0245392	0.000331291	-0.0231781	0.0664915	0.180045	0.0744527	0.000772913	1.00054	0.993474	0.00284331	-0.0454645	0.968978	0.311534	0.506495	-0.0954014	0.936012	0.413344	0.383688	0.0176359	1.0123	0.860781	0.0651071	-0.02128	0.985358	0.862806	0.064087
EWH26829	1 chemotaxis protein CheY [Pseudomonas aeruginosa SG17M]	-0.0672535	-0.18376	0.0212529	-0.076587	0.0236232	0.0996482	0.0616357	-0.0495715	0.126145	-0.0438845	0.0108964	0.0767661	-0.196124	0.0016659	-0.0392306	0.0822833	-0.00895504	0.0366641	0.0161921	-0.0877842	0.0478474	-0.00791493	0.0373564	1.02623	0.729571	0.136933	-0.0874834	0.941163	0.35004	0.455882	-0.0313157	0.978528	0.748386	0.125875	-0.138223	0.908638	0.189298	0.722855	-0.0758947	0.948754	0.541298	0.266564
EWH25360	1 restriction endonuclease subunit R [Pseudomonas aeruginosa SG17M]	-0.010226	-0.0896215	-0.0012773	-0.0337083	-0.063538	-0.0125741	-0.0380561	0.00775117	-0.125755	0.0340671	-0.027979	0.0518884	0.0241899	0.0819109	0.0526631	0.0453939	0.0730943	0.0592441	0.0512069	0.000623141	0.0304395	0.0274232	0.0863713	1.0617	0.0572593	1.24215	-0.00572924	0.996037	0.924623	0.0340352	0.0252399	1.01765	0.319249	0.49587	0.00434782	1.00302	0.92209	0.0352267	-0.00658103	0.995449	0.80064	0.096563
EWH28643	1 ABC transporter [Pseudomonas aeruginosa SG17M]	-0.0668144	-0.14079	-0.0271047	-0.0782365	-0.0276819	0.399157	0.185738	-0.0066102	0.654335	0.186998	0.278241	-0.170974	0.0152938	-0.0708794	-0.0755199	-0.0345694	0.0997416	0.0325861	0.427146	0.125212	0.74528	0.432546	0.0027166	1.00188	0.967823	0.0142041	-0.356477	0.781069	0.147696	0.830631	-0.508066	0.703164	0.0531024	1.27489	-0.263974	0.832791	0.20749	0.683002	-0.108106	0.927805	0.296012	0.52869
EWH25896	1 cell division protein [Pseudomonas aeruginosa SG17M]	0.0709772	0.0492925	-0.00379392	0.0388253	0.0152218	-0.0449629	-0.0148705	0.0789744	0.0499749	0.040763	0.0565707	0.0389872	0.0712593	-0.0176474	0.0308664	0.015691	-0.0627926	-0.0235508	-0.0119723	-0.0153066	-0.113146	-0.0468083	-0.00795889	0.994499	0.82732	0.0823264	-0.0177455	0.987775	0.517269	0.286283	0.0776747	1.05532	0.139115	0.856625	0.0536958	1.03792	0.236668	0.625861	0.0544172	1.03844	0.308743	0.510403
EWH24120	1 malate:quinone oxidoreductase [Pseudomonas aeruginosa SG17M]	0.153918	0.155913	-0.0776255	0.0774018	0.0353062	-0.11818	-0.0414369	0.0717217	-0.0728819	-0.101476	-0.0342121	0.162758	0.00348739	-0.0370328	0.0430709	-0.0749763	-0.247195	-0.161086	0.0699527	-0.044481	-0.0226436	0.000942719	-0.0343309	0.976485	0.745314	0.12766	0.111614	1.08044	0.301865	0.520188	0.0421282	1.02963	0.581519	0.235436	0.118839	1.08586	0.378386	0.422065	0.204157	1.15201	0.137978	0.86019
EWH24532	1 pilus assembly protein PilM [Pseudomonas aeruginosa SG17M]	-0.0629308	-0.056438	0.0838551	-0.0118379	-0.1048	0.269269	0.0822347	-0.099382	-0.0398938	0.133851	-0.00180809	-0.00134912	0.0269991	0.0880901	0.0379134	-0.0373818	0.14333	0.0529743	-0.0963651	-0.0488896	0.0874495	-0.0192684	0.0497513	1.03509	0.414312	0.382673	-0.0100298	0.993072	0.911535	0.0402265	0.0571818	1.04043	0.402219	0.395538	-0.0940726	0.936874	0.580971	0.235845	-0.0150609	0.989615	0.854592	0.0682412
EWH24323	1 arginine decarboxylase [Pseudomonas aeruginosa SG17M]	0.0456231	-0.00868261	-0.0890979	-0.0173858	0.015401	-0.0994997	-0.0420494	0.0882394	0.0176208	-0.00954749	0.0321043	-0.0380037	0.0695084	-0.0771385	-0.0152112	0.0408805	-0.0709134	-0.0150164	-0.0133707	0.0521747	-0.0526567	-0.00461757	0.00217457	1.00151	0.972255	0.0122199	-0.0494901	0.966278	0.367807	0.434379	-0.0105937	0.992684	0.852557	0.0692768	0.0246635	1.01724	0.73434	0.134103	-0.000194822	0.999865	0.997962	0.000885907
EWH28800	1 DNA topoisomerase I [Pseudomonas aeruginosa SG17M]	0.105368	0.131217	-0.031593	0.0683305	-0.0165962	-0.0743646	-0.0454804	0.0286791	0.0455092	-0.0107276	0.0211536	0.0353595	-0.0154647	-0.040051	-0.00671876	0.00103368	-0.0633309	-0.0311486	0.0256496	-0.0328897	-0.00669893	-0.00464635	-0.0750492	0.94931	0.245414	0.610101	0.0471769	1.03324	0.425245	0.371361	-0.00207241	0.998565	0.944398	0.0248449	0.113811	1.08208	0.196062	0.707607	0.0244298	1.01708	0.56	0.251812
EWH23990	1 single-stranded DNA-binding protein [Pseudomonas aeruginosa SG17M]	-0.00595688	0.0405443	-0.0171355	0.00581728	-0.237078	0.0592391	-0.0889194	-0.177717	-0.192709	-0.0735983	-0.148008	0.234411	0.169339	0.170942	0.191564	-0.0355492	0.0687916	0.0166212	-0.161991	-0.0577925	0.0244342	-0.0651165	0.185747	1.13741	0.00259772	2.58541	0.153826	1.11252	0.0205706	1.68675	0.25668	1.19473	0.0114898	1.93969	0.0947367	1.06787	0.462498	0.33489	0.174943	1.12892	0.0351011	1.45468
EWH24597	1 fructose 1,6-bisphosphatase [Pseudomonas aeruginosa SG17M]	-0.0130217	-0.0437255	-0.0259754	-0.0275742	0.00739919	-0.0500793	-0.02134	0.077982	0.0618158	0.0157202	0.0518394	-0.0639444	-0.0301589	0.0941085	1.73811e-06	-0.000485518	0.0623126	0.0309136	-0.00344678	0.0424967	0.0647753	0.0346084	0.027576	1.0193	0.602712	0.21989	-0.0794136	0.946442	0.0184198	1.73472	-0.0346067	0.976298	0.542741	0.265408	-0.00623418	0.995688	0.814169	0.0892853	-0.0309118	0.978801	0.67283	0.172094
EWH23932	1 hypothetical protein Z695_0132735 [Pseudomonas aeruginosa SG17M]	-0.10518	0.0901778	0.0365168	0.00717167	-0.109364	0.0974113	-0.00597652	-0.283592	-0.262182	0.0863316	-0.153147	0.010074	0.0794625	0.183828	0.0911214	0.0317251	0.201517	0.116621	-0.245755	-0.154239	0.0671467	-0.110949	0.0839497	1.05992	0.337471	0.471764	0.160319	1.11753	0.295446	0.529523	0.202071	1.15035	0.12855	0.890929	0.0131482	1.00916	0.910547	0.0406975	-0.0254997	0.98248	0.797201	0.098432
EWH25087	1 potassium transporter peripheral membrane component [Pseudomonas aeruginosa SG17M]	0.0702959	-0.0838844	-0.091089	-0.0348925	0.106677	-0.0835248	0.0115761	-0.0383204	0.0791377	0.0461806	0.0289993	0.091186	0.0298209	-0.0214227	0.0331947	0.0689706	0.0490367	0.0590037	0.0293745	-0.00597868	-0.0284731	-0.00169245	0.0680872	1.04833	0.333014	0.477537	-0.0638918	0.95668	0.369213	0.432723	0.0348872	1.02448	0.39502	0.403381	-0.0464686	0.968304	0.66835	0.174996	-0.0258089	0.98227	0.588004	0.23062
EWH27181	1 hypothetical protein Z695_0107505 [Pseudomonas aeruginosa SG17M]	-0.00154902	0.0422458	-0.0451097	-0.00147095	0.0726269	0.0479659	0.0602964	-0.224866	0.069839	0.0109853	-0.048014	0.101903	0.0637309	-0.0424086	0.0410751	0.0793338	0.0230641	0.051199	-0.0374549	0.0936324	-0.0139544	0.0140743	0.042546	1.02993	0.442731	0.35386	0.0465431	1.03279	0.644785	0.190585	0.0270007	1.01889	0.671452	0.172985	-0.0617673	0.95809	0.16534	0.781622	-0.0101239	0.993007	0.875821	0.0575847
EWH25364	1 hypothetical protein Z695_0130405 [Pseudomonas aeruginosa SG17M]	-0.0291682	-0.103474	-0.0184179	-0.0503534	-0.0732026	0.0570785	-0.00806202	-0.02925	-0.110671	-0.0333345	-0.0577519	0.0372334	0.0767891	0.131208	0.0817435	0.00455023	0.126441	0.0654958	0.0652456	-0.0742504	0.0722163	0.0210705	0.132097	1.09589	0.0258059	1.58828	0.00739845	1.00514	0.853747	0.0686709	0.060673	1.04295	0.331349	0.479715	-0.0422914	0.971111	0.528979	0.276561	0.0162477	1.01133	0.795705	0.0992479
EWH28497	1 chromosome partitioning protein ParA [Pseudomonas aeruginosa SG17M]	-0.442344	-0.426007	0.0994539	-0.256299	-0.077037	0.0538442	-0.0115964	-0.161099	0.253006	-0.0210902	0.0236055	-0.138707	-0.496191	-0.0122066	-0.215701	-0.0594939	0.17014	0.0553232	0.12139	-0.0422758	0.204748	0.0946206	0.0405977	1.02854	0.868179	0.061391	-0.279905	0.823646	0.263857	0.578632	-0.310322	0.806462	0.128043	0.892645	-0.244703	0.84399	0.373998	0.427131	-0.271025	0.828731	0.279302	0.553926
EWH25154	1 type VI secretion protein ImpA [Pseudomonas aeruginosa SG17M]	-0.538209	-0.738189	-0.129107	-0.468502	-0.621123	0.0360931	-0.292515	-0.368952	-0.581956	-0.0714502	-0.340786	0.315295	-0.045966	0.269875	0.179734	0.130299	0.110374	0.120337	0.374145	-0.00741889	0.403897	0.256874	0.648236	1.56725	0.0378591	1.42183	-0.127716	0.915279	0.611983	0.213261	-0.07714	0.947935	0.681261	0.166687	-0.175987	0.885162	0.637588	0.19546	0.0593977	1.04203	0.712984	0.14692
EWH28210	1 phosphoribosylpyrophosphate synthetase [Pseudomonas aeruginosa SG17M]	-0.175797	-0.0645012	0.183534	-0.0189212	-0.071211	0.143121	0.0359549	-0.0199138	-0.0479457	-0.0462151	-0.0380249	-0.0732333	-0.0242198	0.15909	0.0205455	-0.00517869	0.237882	0.116352	0.0543215	-0.0296903	0.273131	0.0992542	0.0394667	1.02773	0.77251	0.112096	0.0191036	1.01333	0.866474	0.0622447	-0.0787087	0.946905	0.530127	0.27562	-0.0548761	0.962677	0.752301	0.123608	-0.0958061	0.935749	0.510315	0.292162
EWH25469	1 TetR family transcriptional regulator [Pseudomonas aeruginosa SG17M]	0.194843	-0.204823	-0.153608	-0.0545292	0.0877938	-0.0328372	0.0274783	0.0534956	0.0887704	0.141414	0.09456	0.113485	-0.0177489	-0.149766	-0.0180099	-0.0909447	0.029397	-0.0307739	0.110489	-0.0805249	0.115202	0.0483887	0.0365193	1.02564	0.815749	0.0884436	-0.149089	0.90182	0.309277	0.509652	-0.0663986	0.955019	0.541701	0.266241	-0.0820075	0.944742	0.659298	0.180918	0.012764	1.00889	0.913289	0.0393917
EWH25904	1 D-alanine--D-alanine ligase [Pseudomonas aeruginosa SG17M]	-0.0381841	0.00175745	-0.103613	-0.0466797	0.0820018	-0.0480825	0.0169596	0.0644661	-0.00590432	-0.0455018	0.00435332	-0.0516558	-0.0699344	0.0170521	-0.034846	0.0120616	0.0397364	0.025899	0.0208524	0.0432833	0.0113808	0.0251722	0.0118337	1.00824	0.784937	0.105165	-0.0510331	0.965245	0.315084	0.501574	-0.0600182	0.959252	0.0997089	1.00127	-0.0636394	0.956847	0.384386	0.415233	-0.060745	0.958769	0.187466	0.727077
EWH27090	1 chorismate synthase [Pseudomonas aeruginosa SG17M]	0.147521	0.0924368	-0.180447	0.0198369	0.018235	-0.217303	-0.0995339	0.134029	-0.136341	-0.0185833	-0.00696521	0.151308	0.0604241	-0.0449829	0.055583	0.0562425	-0.0845372	-0.0141473	-0.0694407	-0.094675	-0.319126	-0.16108	0.0357461	1.02509	0.773683	0.111437	0.0268021	1.01875	0.84448	0.0734104	0.216664	1.16204	0.0904869	1.04341	0.119371	1.08626	0.503878	0.297674	0.0697304	1.04952	0.495267	0.30516
EWH30015	1 acyl-CoA synthetase [Pseudomonas aeruginosa SG17M]	0.254243	0.0198856	-0.238101	0.012009	0.0523301	-0.258421	-0.103046	0.107606	0.0907833	-0.140142	0.0194155	0.173789	0.0262697	-0.0724803	0.0425262	0.0489424	-0.0904933	-0.0207754	0.161634	-0.0202357	-0.0674144	0.0246613	0.0305172	1.02138	0.857298	0.0668683	-0.00740642	0.994879	0.965958	0.0150416	0.0178649	1.01246	0.866871	0.0620457	0.115055	1.08302	0.632761	0.19876	0.0633016	1.04485	0.592419	0.227371
EWH26521	1 hypothetical protein Z695_0103990 [Pseudomonas aeruginosa SG17M]	0.0120391	-0.201024	-0.247051	-0.145345	-0.065765	-0.0738738	-0.0698194	0.0266221	-0.314088	-0.0115665	-0.0996776	0.140359	0.0307137	0.0105538	0.0605421	0.0773892	0.089836	0.0836126	0.312199	0.253641	-0.14754	0.139433	0.205887	1.1534	0.0827084	1.08245	-0.0456676	0.968841	0.750582	0.124602	-0.0788913	0.946785	0.626744	0.20291	-0.0755258	0.948996	0.516778	0.286696	-0.0230705	0.984136	0.688833	0.161886
EWH26206	1 peptidylprolyl isomerase [Pseudomonas aeruginosa SG17M]	0.0934729	0.214267	-0.0332697	0.0914902	0.124007	-0.194041	-0.0350167	0.00015	0.226695	0.039368	0.0887377	0.014062	0.0342347	0.0835477	0.0439482	-0.0266768	0.0717366	0.0225299	-0.269658	-0.0644565	-0.226869	-0.186995	-0.047542	0.967583	0.557501	0.253754	0.00275246	1.00191	0.979353	0.00906074	0.230943	1.1736	0.0247021	1.60727	0.126507	1.09165	0.461501	0.335827	0.0214183	1.01496	0.668839	0.174679
EWH29422	1 methionine aminopeptidase [Pseudomonas aeruginosa SG17M]	-0.0106774	0.101375	-0.0648766	0.00860688	0.0975055	-0.118373	-0.0104339	-0.0205501	0.0675517	0.0177988	0.0216002	0.0271531	0.0959883	0.0279334	0.0503583	0.111866	2.29404e-05	0.0559447	0.00290328	0.129669	-0.018127	0.0381485	0.0417514	1.02936	0.482629	0.316386	-0.0129933	0.991034	0.82546	0.083304	0.0122098	1.0085	0.824214	0.0839601	0.0190408	1.01329	0.864227	0.063372	-0.00558645	0.996135	0.919753	0.0363288
EWH24552	1 ubiquinone biosynthesis methyltransferase UbiE [Pseudomonas aeruginosa SG17M]	-0.00814871	0.0356675	-0.1074	-0.0266272	0.07855	0.0724232	0.0754866	0.0475078	0.0182244	-0.0550987	0.00354448	0.000286618	-0.0364968	-0.0087542	-0.0149881	-0.00735421	-0.0213167	-0.0143354	-0.065182	-0.0294407	0.0933536	-0.000423004	0.0116391	1.0081	0.803335	0.0951035	-0.0301717	0.979304	0.594076	0.226158	-0.0145651	0.989955	0.782228	0.106667	-0.102114	0.931667	0.15867	0.799506	-0.000652683	0.999548	0.968458	0.0139193
EWH25431	1 acetyltransferase [Pseudomonas aeruginosa SG17M]	-0.0608243	-0.113861	0.0531715	-0.0405046	-0.0215978	0.225954	0.102178	-0.0132005	-0.0692907	-0.064731	-0.049074	0.120188	-0.0204735	0.0105418	0.0367522	-0.0751509	-0.0719861	-0.0735685	-0.114407	0.0253307	-0.234637	-0.107905	0.0772568	1.05501	0.301526	0.520675	0.00856944	1.00596	0.878154	0.0564293	0.144657	1.10547	0.169348	0.771219	-0.142683	0.905833	0.292642	0.533663	0.110321	1.07947	0.139015	0.856939
EWH28760	1 peptidase S49 [Pseudomonas aeruginosa SG17M]	0.0840852	0.0128563	-0.150289	-0.0177824	0.00451479	-0.142068	-0.0687766	0.015962	0.0963282	0.0248677	0.0457193	-0.056625	0.122749	-0.0916489	-0.0085083	-0.0302914	0.112934	0.0413211	0.0285402	-0.0094686	-0.00226805	0.00560119	0.00927412	1.00645	0.927708	0.0325885	-0.0635017	0.956939	0.438549	0.357982	-0.0141095	0.990268	0.844454	0.0734242	0.0509942	1.03598	0.660187	0.180333	-0.0498294	0.966051	0.655569	0.183381
EWH25149	1 type VI secretion protein IcmF [Pseudomonas aeruginosa SG17M]	-0.153934	-0.354281	-0.158085	-0.2221	-0.216891	-0.0973535	-0.157122	-0.182678	-0.277245	-0.0210434	-0.160322	0.237748	0.0560471	0.0313196	0.108371	0.040841	0.0666515	0.0537463	0.191553	0.0322677	0.10545	0.109757	0.330472	1.25742	0.0235322	1.62834	-0.061778	0.958083	0.569496	0.244509	-0.00138547	0.99904	0.986966	0.00569799	-0.0649778	0.95596	0.548049	0.26118	0.0546252	1.03859	0.564328	0.248468
EWH24914	1 hypothetical protein Z695_0128020 [Pseudomonas aeruginosa SG17M]	-0.0191793	0.102618	-0.234099	-0.0502202	0.0929031	-0.113732	-0.0104146	-0.102291	0.189355	0.107127	0.0647304	0.105508	0.134487	0.01146	0.0838185	0.0987503	-0.102434	-0.00184188	-0.0958932	-0.036647	0.144321	0.00392707	0.134039	1.09736	0.271628	0.566026	-0.114951	0.923414	0.430575	0.365951	0.0798914	1.05694	0.381059	0.419008	-0.0398057	0.972786	0.806147	0.0935859	0.0856603	1.06117	0.406779	0.390642
EWH25348	1 hypothetical protein Z695_0130310 [Pseudomonas aeruginosa SG17M]	-0.0880488	-0.143614	-0.000977979	-0.0775469	-0.105744	0.0189909	-0.0433768	-0.0755364	-0.153093	-0.0168746	-0.0818346	0.11217	-0.0460599	0.0946909	0.0536003	-0.0258505	0.146957	0.0605534	0.118446	0.0126729	0.0793543	0.0701577	0.131147	1.09516	0.114003	0.943084	0.00428776	1.00298	0.943908	0.0250704	-0.0165574	0.988589	0.792358	0.101079	-0.0341701	0.976593	0.662994	0.178491	-0.00695308	0.995192	0.944065	0.0249983
EWH29861	1 1-deoxy-D-xylulose-5-phosphate synthase [Pseudomonas aeruginosa SG17M]	0.0267992	-0.0783691	-0.0308461	-0.027472	0.0107772	0.0147256	0.0127514	0.0299743	0.0196078	0.0412063	0.0302628	-0.075871	0.0388159	-0.0801701	-0.0390751	0.0150271	-0.0489539	-0.0169634	-0.00283281	-0.0482639	-0.00376922	-0.0182887	-0.0116031	0.99199	0.825922	0.083061	-0.0577348	0.960771	0.136392	0.865211	-0.0207864	0.985695	0.644692	0.190648	-0.0402234	0.972504	0.38121	0.418835	-0.0221117	0.98479	0.717792	0.144001
EWH29803	1 magnesium transporter [Pseudomonas aeruginosa SG17M]	0.128725	0.0588483	0.1997	0.129091	0.120143	0.0768044	0.0984736	-0.028036	-0.173269	-0.110226	-0.103844	0.051464	0.0298557	-0.0350654	0.0154181	0.0346206	-0.0113007	0.0116599	0.217349	-0.00132038	-0.209212	0.00227213	-0.113673	0.924232	0.0780654	1.10754	0.232935	1.17522	0.0163683	1.786	0.013146	1.00915	0.921844	0.0353425	0.0306173	1.02145	0.616096	0.210351	0.0037582	1.00261	0.926839	0.0329958
EWH26306	1 nucleoprotein/polynucleotide-associated enzyme [Pseudomonas aeruginosa SG17M]	0.212903	0.194292	-0.087325	0.106623	0.0829496	-0.0483858	0.0172819	0.0535264	0.0941073	0.0571693	0.0682677	0.0367323	0.0956997	-0.103591	0.00961373	0.0636277	-0.168905	-0.0526385	-0.0264527	0.0194642	-0.134177	-0.047055	-0.0970097	0.934969	0.441603	0.354968	0.0383558	1.02694	0.715423	0.145437	0.0566688	1.04006	0.48984	0.309946	0.0893416	1.06388	0.554299	0.256256	0.0622522	1.04409	0.627234	0.202571
EWH29769	1 DEAD/DEAH box helicase [Pseudomonas aeruginosa SG17M]	0.00440441	-0.0360322	-0.0223477	-0.0179918	-0.0334533	0.0569589	0.0117528	0.113229	0.0263269	-0.080348	0.019736	-0.0611088	0.0840672	-0.0293489	-0.00213016	0.0419918	-0.0661914	-0.0120998	0.012936	-0.0131575	0.0421057	0.0139614	0.0158617	1.01106	0.745677	0.127449	-0.0377278	0.974188	0.545724	0.263027	-0.0160916	0.988908	0.748615	0.125742	-0.0297446	0.979594	0.480445	0.318356	0.00996963	1.00693	0.895364	0.0480003
EWH24637	1 adenine glycosylase [Pseudomonas aeruginosa SG17M]	0.151396	0.0931502	0.126733	0.12376	0.0766089	0.0573772	0.0669931	0.12222	0.0755603	0.109449	0.10241	0.0325349	-0.0341729	-0.0442121	-0.0152834	-0.0439503	-0.0735381	-0.0587442	-0.14319	-0.117728	-0.11215	-0.124356	-0.139043	0.908121	0.00911958	2.04003	0.0213501	1.01491	0.384426	0.415187	0.109073	1.07853	0.0135893	1.8668	0.0567668	1.04013	0.0896993	1.04721	0.0434608	1.03058	0.279284	0.553954
EWH28944	1 3-phosphoshikimate 1-carboxyvinyltransferase [Pseudomonas aeruginosa SG17M]	0.0155171	0.0648641	-0.112826	-0.0108149	0.0748939	-0.0202034	0.0273452	0.0702832	0.0323726	-0.0539313	0.0162415	-0.0278723	0.0805533	-0.0105229	0.0140527	-0.0228169	-0.0218569	-0.0223369	0.088468	-0.0122861	-0.0745536	0.00054276	0.0248676	1.01739	0.712035	0.147498	-0.0270564	0.981421	0.696248	0.157236	0.0135099	1.00941	0.827811	0.0820687	-0.0381601	0.973896	0.654248	0.184258	0.0363896	1.02554	0.463423	0.334023
EWH28901	1 peptigoglycan-binding protein LysM [Pseudomonas aeruginosa SG17M]	-0.0570792	-0.0528403	0.00885855	-0.033687	-0.0254005	0.0858491	0.0302243	0.00659205	0.00640118	0.148574	0.0538558	-0.0754536	-0.0378016	0.0722354	-0.0136733	-0.051632	0.119104	0.0337358	0.014486	-0.063844	0.0980055	0.0162158	0.0200137	1.01397	0.7048	0.151934	-0.0875427	0.941124	0.167129	0.776948	-0.0298891	0.979496	0.666681	0.176082	-0.0639113	0.956667	0.289173	0.538843	-0.0474091	0.967673	0.618139	0.208914
EWH24865	1 phosphate ABC transporter ATP-binding protein [Pseudomonas aeruginosa SG17M]	0.16803	-0.00835319	0.184645	0.114774	0.00366451	0.124839	0.0642517	-0.0542553	-0.174376	0.013447	-0.0717282	0.0431644	-0.0954488	-0.00492448	-0.0190696	-0.0710857	-0.0751622	-0.073124	-0.10477	-0.00854076	0.00188928	-0.0371404	-0.133844	0.9114	0.144439	0.840315	0.186502	1.138	0.086985	1.06056	0.0180708	1.0126	0.750065	0.124901	0.0505225	1.03564	0.619755	0.20778	0.0540544	1.03818	0.378789	0.421602
EWH28788	1 Na(+)-translocating NADH-quinone reductase subunit A [Pseudomonas aeruginosa SG17M]	-0.03218	-0.0426387	-0.00775507	-0.0275246	-0.0336037	-0.065445	-0.0495244	0.0883033	-0.0862827	-0.0680856	-0.0220217	-0.0172073	-0.0477248	-0.0477141	-0.0375487	0.0850303	-0.0437522	0.0206391	0.0432458	-0.011955	-0.0749592	-0.0145561	-0.0100241	0.993076	0.52741	0.277852	-0.00550292	0.996193	0.926926	0.0329549	-0.0229926	0.984189	0.553875	0.256588	0.0219998	1.01537	0.305697	0.514709	-0.0581878	0.96047	0.326698	0.485853
EWH24215	1 membrane biogenesis protein [Pseudomonas aeruginosa SG17M]	-0.127734	-0.0966181	-0.0137214	-0.0793577	-0.0477224	-0.00169267	-0.0247075	-0.0535432	-0.0109005	-0.0259218	-0.0301218	0.0809574	-0.0101798	0.134029	0.0682687	-0.00930674	0.0986073	0.0446503	-0.0164874	0.0386057	0.20291	0.0750095	0.147626	1.10775	0.0526145	1.27889	-0.0492359	0.966448	0.245886	0.609266	-0.00674084	0.995339	0.935453	0.028978	-0.0546502	0.962828	0.330366	0.481005	0.0236184	1.01651	0.749967	0.124958
EWH28734	1 cobalamin biosynthesis protein [Pseudomonas aeruginosa SG17M]	-0.132946	0.0931064	-0.0890674	-0.0429691	-0.0106896	-0.0537724	-0.032231	0.0287403	-0.493452	-0.0127405	-0.159151	0.148945	-0.040435	0.0401608	0.0495568	-0.0122076	0.0292591	0.00852577	0.0900978	0.152495	-0.105235	0.0457862	0.0925259	1.06624	0.353938	0.451073	0.116182	1.08386	0.556521	0.254518	0.00377061	1.00262	0.970262	0.0131111	-0.0107381	0.992585	0.913313	0.0393805	0.041031	1.02885	0.611017	0.213947
EWH24420	1 23S rRNA methyltransferase [Pseudomonas aeruginosa SG17M]	0.0691416	0.0617342	-0.089836	0.0136799	0.0463211	0.0490174	0.0476692	-0.0180669	0.033364	0.0147961	0.0100311	-0.162523	-0.0152375	-0.0454863	-0.0744155	0.00168766	-0.0546817	-0.026497	0.0349772	0.0228716	0.149005	0.0689514	-0.0880954	0.940764	0.26817	0.571589	0.00364886	1.00253	0.949314	0.0225902	-0.143367	0.905404	0.0760625	1.11883	-0.0339893	0.976716	0.646335	0.189543	-0.0479185	0.967331	0.493779	0.306467
EWH24528	1 fimbrial protein [Pseudomonas aeruginosa SG17M]	-0.0278281	0.0464537	0.174347	0.0643241	-0.0729674	0.121105	0.0240689	-0.235462	-0.177006	0.127286	-0.0950608	-0.0148692	0.0493094	0.220043	0.0848277	-0.0634788	0.131475	0.0339983	-0.289804	-0.076851	0.056641	-0.103338	0.0205036	1.01431	0.833943	0.0788635	0.159385	1.11681	0.277817	0.556242	0.188166	1.13931	0.200355	0.6982	0.0402552	1.0283	0.727179	0.138359	0.0508293	1.03586	0.691022	0.160508
EWH29878	1 thioredoxin [Pseudomonas aeruginosa SG17M]	0.0696182	0.117774	-0.304864	-0.0391571	0.187752	-0.261278	-0.0367632	0.187788	0.218494	-0.237705	0.0561924	0.0555651	0.0891307	-0.104368	0.0134425	0.0435628	-0.276928	-0.116682	0.00464369	-0.0162553	0.0148761	0.00108815	0.0525996	1.03713	0.737393	0.132301	-0.0953495	0.936045	0.656518	0.182754	0.0123543	1.0086	0.847906	0.0716524	-0.00239383	0.998342	0.992677	0.00319202	0.130125	1.09439	0.427468	0.369096
EWH25498	1 twitching motility protein PilT [Pseudomonas aeruginosa SG17M]	-0.0948103	-0.0794124	-0.00629762	-0.0601734	0.015952	-0.0216342	-0.00284109	-0.00630165	0.0486337	0.189639	0.0773237	-0.0548667	0.0628473	0.0561476	0.0213761	-0.0166131	0.0592369	0.0213119	-0.0925141	-0.0809683	0.0567068	-0.0389252	0.0815495	1.05815	0.157261	0.80338	-0.137497	0.909095	0.0997336	1.00116	0.0603013	1.04268	0.380768	0.41934	-0.0573323	0.96104	0.227819	0.64241	6.42143e-05	1.00004	0.999169	0.000361013
EWH28300	1 NADH dehydrogenase [Pseudomonas aeruginosa SG17M]	0.138379	0.090525	-0.0385483	0.063452	0.00801209	-0.074972	-0.03348	0.0447057	0.193126	0.0127665	0.0835327	0.0259422	-0.0143433	-0.00341605	0.00272764	0.01568	-0.0580799	-0.0211999	0.0211332	-0.0770087	-0.0378834	-0.031253	-0.0607244	0.958783	0.325195	0.487856	-0.0200807	0.986178	0.806344	0.0934795	0.0339806	1.02383	0.333984	0.476275	0.096932	1.0695	0.286215	0.543307	0.0239276	1.01672	0.503618	0.297899
EWH26364	1 Tn4652, cointegrate resolution protein T [Pseudomonas aeruginosa SG17M]	-0.0134136	0.0317939	-0.069009	-0.0168762	0.0382858	-0.170401	-0.0660577	0.0554847	0.0333701	0.119117	0.0693239	0.0818308	-0.043183	-0.135438	-0.0322633	-0.0506659	-0.0309025	-0.0407842	-0.0545338	0.0108678	0.0296026	-0.00468781	-0.015387	0.989391	0.835345	0.0781342	-0.0862002	0.942001	0.0908106	1.04186	-0.0275754	0.981068	0.705551	0.151472	0.0491815	1.03468	0.609029	0.215362	0.00852095	1.00592	0.923433	0.0345947
EWH23993	1 conjugal transfer protein [Pseudomonas aeruginosa SG17M]	0.0456964	0.112394	0.191878	0.116656	-0.0822369	-0.0233492	-0.0527931	-0.236052	-0.181422	-0.101407	-0.17296	0.0904011	0.180001	-0.0205513	0.0832837	0.0609175	0.055603	0.0582603	-0.0535548	-0.0378178	0.0292347	-0.0207126	-0.0333724	0.977134	0.666088	0.176469	0.289616	1.22232	0.00732856	2.13498	0.103996	1.07475	0.175825	0.754918	0.169449	1.12463	0.0634292	1.19771	0.0250234	1.0175	0.760329	0.118998
EWH27097	1 spermidine synthase [Pseudomonas aeruginosa SG17M]	-0.0529142	-0.04187	0.00225892	-0.0308418	-0.0349002	0.0503793	0.00773952	-0.0164334	-0.0491735	-0.0458338	-0.0371469	0.0320793	0.0740992	-0.0811641	0.00833816	0.018161	0.00711665	0.0126388	0.0619488	0.00706924	0.0332516	0.0340899	0.0391799	1.02753	0.471551	0.326471	0.00630512	1.00438	0.76615	0.115686	-0.0257517	0.982309	0.626987	0.202741	-0.0385813	0.973612	0.390311	0.408589	-0.00430064	0.997023	0.947369	0.0234807
EWH24498	1 branched-chain amino acid aminotransferase [Pseudomonas aeruginosa SG17M]	0.0452368	0.209241	-0.0234874	0.0769969	-0.0917677	-0.447796	-0.269782	-0.0784675	-0.35676	0.0390086	-0.132073	0.246108	0.19432	0.153846	0.198092	-0.136299	-0.0122468	-0.0742728	-0.207471	-0.0357973	-0.523168	-0.255479	0.121095	1.08756	0.177176	0.751595	0.20907	1.15594	0.199439	0.700189	0.45357	1.36942	0.0353983	1.45102	0.346779	1.27172	0.118503	0.92627	0.272364	1.20779	0.0179809	1.74519
EWH28802	1 3-ketoacyl-CoA thiolase [Pseudomonas aeruginosa SG17M]	-0.093934	-0.084999	-0.054459	-0.0777974	0.0313415	0.0286927	0.0300171	0.0517486	0.0786332	-0.0454332	0.0283162	-0.0968832	-0.069834	-0.0429286	-0.0698819	0.0199296	-0.0714594	-0.0257649	0.142097	0.0132837	0.135625	0.0970019	0.00791542	1.0055	0.707429	0.150317	-0.106114	0.929088	0.0549865	1.25974	-0.166884	0.890765	0.0202395	1.6938	-0.107814	0.927993	0.00605088	2.21818	-0.044117	0.969883	0.345968	0.460964
EWH25000	1 NrdJa [Pseudomonas aeruginosa SG17M]	-0.112851	-0.139006	0.203739	-0.0160394	-0.0572181	0.209567	0.0761747	0.00907109	-0.0275579	0.207319	0.0629441	-0.207692	-0.0455604	0.219459	-0.0112643	-0.115038	0.226856	0.055909	-0.0469012	-0.0534766	0.320712	0.0734449	0.00477511	1.00332	0.978459	0.00945741	-0.0789835	0.946724	0.582161	0.234957	-0.0847092	0.942975	0.65449	0.184097	-0.0922141	0.938082	0.631938	0.199326	-0.0671733	0.954506	0.764803	0.11645
EWH25765	1 hypothetical protein Z695_0130395 [Pseudomonas aeruginosa SG17M]	-0.132633	-0.188027	-0.0140876	-0.111583	-0.0767314	-0.144925	-0.110828	-0.0800563	-0.0307783	-0.0595239	-0.0567862	0.000489311	0.0192122	0.235588	0.0850964	0.0788115	0.0930863	0.0859489	0.071566	0.0575374	0.0637078	0.0642704	0.196679	1.14606	0.0973431	1.01169	-0.0547964	0.96273	0.361666	0.441692	0.020826	1.01454	0.796462	0.0988351	-0.000754291	0.999477	0.992184	0.00340776	-0.000852509	0.999409	0.993575	0.00279933
EWH25986	1 pyruvate kinase [Pseudomonas aeruginosa SG17M]	0.00446116	0.014954	-0.0250898	-0.00189157	0.0284547	0.0350856	0.0317701	0.000265099	0.0959645	-0.0531361	0.0143645	-0.00662319	-0.0448451	0.00974112	-0.0139091	0.037951	-0.0924306	-0.0272398	-0.00680693	0.0134041	-0.0593407	-0.0175812	-0.0120175	0.991705	0.582693	0.23456	-0.0162561	0.988795	0.737474	0.132253	0.00367211	1.00255	0.898566	0.0464499	-0.0336617	0.976938	0.120959	0.917364	0.0133307	1.00928	0.817275	0.087632
EWH25089	1 methionyl-tRNA formyltransferase [Pseudomonas aeruginosa SG17M]	-0.0219514	0.0575695	-0.0281684	0.00248325	0.0539955	0.0224596	0.0382275	-0.0548092	-0.284171	-0.0280136	-0.122331	0.0269075	0.23283	0.0711426	0.110293	-0.00559539	-0.0556141	-0.0306047	-0.131636	0.00291386	-0.123737	-0.0841529	0.10781	1.07759	0.190119	0.720973	0.124814	1.09037	0.219643	0.658283	0.194446	1.14428	0.0633441	1.19829	-0.0357443	0.975528	0.411056	0.386099	0.140898	1.10259	0.187839	0.726215
EWH24058	1 hypothetical protein Z695_0123480 [Pseudomonas aeruginosa SG17M]	-0.317084	-0.538972	-0.0335366	-0.296531	-0.351176	0.0378314	-0.156672	0.0253	-0.0194162	0.310723	0.105536	-0.194859	-0.294848	0.278838	-0.0702896	-0.180337	0.371051	0.0953572	0.0106907	0.0120938	0.359756	0.127514	0.226241	1.16978	0.380162	0.420032	-0.402066	0.756774	0.0881721	1.05467	-0.197803	0.871877	0.402888	0.394816	-0.139858	0.907608	0.598171	0.223175	-0.165647	0.891529	0.627239	0.202567
EWH26478	1 flagellin [Pseudomonas aeruginosa SG17M]	0.0915422	0.093698	-0.0270607	0.0527265	0.0340341	-0.00645546	0.0137893	0.00383827	0.0491207	0.101867	0.0516086	0.053123	0.049787	0.00893005	0.03728	-0.0981069	-0.0562011	-0.077154	-0.141939	-0.0234715	0.016129	-0.0497604	-0.0154465	0.98935	0.733791	0.134428	0.0011179	1.00078	0.982867	0.00750527	0.0870404	1.06219	0.153922	0.812699	0.0389372	1.02736	0.520647	0.283457	0.114434	1.08255	0.0177025	1.75197
EWH28950	1 N-ethylammeline chlorohydrolase [Pseudomonas aeruginosa SG17M]	-0.0584605	-0.0412422	-0.0790113	-0.0595713	0.0221929	0.0632792	0.042736	0.115268	0.0912026	0.0231073	0.0765258	0.0846288	0.0158963	0.0085086	0.0363446	0.000981283	0.0918671	0.0464242	0.0137898	-0.0391014	-0.0208515	-0.0153877	0.0959159	1.06874	0.0225892	1.6461	-0.136097	0.909978	0.0101399	1.99397	0.0517323	1.03651	0.146606	0.833849	-0.102307	0.931542	0.0161227	1.79256	-0.0100796	0.993038	0.840993	0.0752077
EWH28943	1 cytidylate kinase [Pseudomonas aeruginosa SG17M]	-0.394239	-0.197295	0.0276624	-0.187957	0.168666	-0.132269	0.0181987	-0.0214491	0.172195	-0.0526586	0.0326957	0.0437133	-0.155302	0.0336727	-0.0259721	0.0527342	0.116015	0.0843748	0.12598	0.131419	-0.00145674	0.0853141	0.161985	1.11883	0.305605	0.51484	-0.220653	0.858177	0.191941	0.716831	-0.111286	0.925762	0.226522	0.644889	-0.206156	0.866844	0.36425	0.4386	-0.110347	0.926365	0.293382	0.532566
EWH25841	1 peptidase PmbA [Pseudomonas aeruginosa SG17M]	-0.00860006	0.0729963	0.0542466	0.0395476	-0.0340746	-0.0177751	-0.0259249	0.10093	0.0139174	0.000967162	0.0386049	0.0424503	0.0256383	-0.0103175	0.019257	0.00747533	0.0251954	0.0163354	0.0255466	0.0558022	-0.00238497	0.0263213	-0.0202906	0.986034	0.525017	0.279826	0.000942759	1.00065	0.982292	0.00775953	-0.00706427	0.995115	0.773134	0.111745	0.0654725	1.04643	0.136795	0.863929	0.00292167	1.00203	0.898879	0.0462989
EWH29368	1 LuxR family transcriptional regulator [Pseudomonas aeruginosa SG17M]	-0.0269365	0.043378	-0.182636	-0.0553983	0.107965	-0.0731573	0.0174039	-0.00516446	0.139318	-0.0335699	0.033528	0.054773	0.0816755	0.055495	0.0639812	0.0960314	0.0432998	0.0696656	0.059618	0.19159	-0.0275644	0.0745478	0.119379	1.08627	0.151053	0.820872	-0.0889263	0.940222	0.357458	0.446775	-0.0105667	0.992703	0.877467	0.0567694	-0.0728021	0.950789	0.553657	0.256759	-0.00568445	0.996068	0.818681	0.0868854
EWH26427	1 membrane protein [Pseudomonas aeruginosa SG17M]	0.0292334	-0.219665	-0.00722918	-0.0658868	-0.0367054	0.0866573	0.024976	-0.109851	-0.181031	-0.0788097	-0.123231	-0.0290125	-0.193518	-0.0273372	-0.0832891	-0.0598583	0.0323394	-0.0137594	0.128318	-0.0318589	0.191778	0.0960791	-0.0174023	0.98801	0.863829	0.0635721	0.0573439	1.04055	0.529027	0.276522	-0.179368	0.88309	0.10651	0.972611	-0.0908628	0.938961	0.470208	0.32771	-0.0695297	0.952949	0.443682	0.352928
EWH25687	1 UGMP family protein [Pseudomonas aeruginosa SG17M]	0.110992	0.0686572	0.111841	0.0971635	0.065661	0.0517851	0.0587231	-0.0237788	0.0557685	-0.0731158	-0.0137087	0.0597753	0.0179796	-0.0632105	0.00484813	0.0269102	-0.0493582	-0.011224	0.00708881	-0.0316978	-0.194407	-0.0730053	-0.0923153	0.938016	0.076138	1.1184	0.110872	1.07988	0.05081	1.29405	0.0778535	1.05545	0.337478	0.471755	0.0384404	1.027	0.137866	0.860544	0.0160721	1.0112	0.787652	0.103665
EWH27190	1 porin [Pseudomonas aeruginosa SG17M]	-0.0287062	-0.0363223	0.0342086	-0.0102733	-0.0559616	-0.0233728	-0.0396672	-0.0135617	-0.141447	-0.0171618	-0.0573901	0.0294188	-0.0304358	0.0893254	0.0294361	-0.0303777	0.0452418	0.00743202	0.0146243	0.00648895	0.0443257	0.021813	0.0397094	1.02791	0.389372	0.409635	0.0471167	1.0332	0.378395	0.422055	0.00762312	1.0053	0.844492	0.0734042	0.0293939	1.02058	0.417021	0.379842	0.0220041	1.01537	0.704811	0.151927
EWH29681	1 ornithine cyclodeaminase [Pseudomonas aeruginosa SG17M]	-0.0338153	-0.0124605	-0.0243499	-0.0235419	0.107796	-0.0619063	0.0229451	0.0580179	0.0586726	0.0310264	0.049239	-0.165224	-0.00336205	-0.021923	-0.0635031	0.0367791	-0.0698525	-0.0165367	-0.0974937	0.0406714	0.0203878	-0.0121448	-0.0399611	0.972681	0.481215	0.317661	-0.0727809	0.950803	0.00271073	2.56691	-0.0513582	0.965027	0.485267	0.314019	-0.046487	0.968291	0.51862	0.28515	-0.0469664	0.96797	0.58527	0.232644
EWH24796	1 xanthine phosphoribosyltransferase [Pseudomonas aeruginosa SG17M]	-0.107607	0.0371326	-0.0317968	-0.0340904	0.0761831	-0.119719	-0.0217677	0.0346877	0.118556	0.118829	0.090691	-0.0525018	-0.0427871	-0.0155002	-0.0369297	0.0797338	0.0565776	0.0681557	-0.0844118	0.0860416	0.013078	0.0049026	-0.00283925	0.998034	0.950798	0.0219116	-0.124781	0.917143	0.068197	1.16623	-0.0418323	0.97142	0.454874	0.342109	-0.0123227	0.991495	0.900628	0.0454547	-0.105085	0.92975	0.00810828	2.09107
EWH24447	1 DNA topoisomerase IV subunit A [Pseudomonas aeruginosa SG17M]	0.0229939	0.0161603	-0.0630668	-0.00797086	0.132294	-0.0491062	0.0415939	0.043244	-0.0403521	0.00183612	0.00157601	0.0302131	-0.0127499	-0.000780356	0.00556094	0.100856	0.0379036	0.0693798	-0.0392274	0.024566	-0.0596408	-0.0247674	0.0135318	1.00942	0.679654	0.167712	-0.00954687	0.993404	0.807483	0.0928669	0.0303284	1.02124	0.345858	0.461103	-0.0495648	0.966228	0.562878	0.249586	-0.0638189	0.956728	0.112638	0.948317
EWH26001	1 formyltetrahydrofolate deformylase [Pseudomonas aeruginosa SG17M]	-0.00150023	-0.0112326	-0.0116929	-0.00814193	-0.0256651	-0.0113882	-0.0185266	0.0258405	-0.0266224	0.0130487	0.00408895	0.014944	-0.0214537	0.0238278	0.00577271	-0.0373549	-0.0288241	-0.0330895	0.070861	0.00518573	0.0368715	0.0376394	0.0139146	1.00969	0.383996	0.415673	-0.0122309	0.991558	0.490746	0.309143	-0.0318667	0.978154	0.246313	0.608513	0.0103847	1.00722	0.225999	0.645893	0.0388622	1.0273	0.12191	0.913961
EWH24731	1 sn-glycerol-3-phosphate transporter [Pseudomonas aeruginosa SG17M]	-0.016156	-0.070977	-0.0675107	-0.0515479	0.154976	0.171186	0.163081	-0.0964658	-0.0797544	-0.198137	-0.124786	-0.168226	0.0528847	0.0872783	-0.00935429	-0.0151669	-0.0297032	-0.0224351	0.0462695	-0.0562843	0.113571	0.0345187	0.0421936	1.02968	0.633958	0.197939	0.0732378	1.05208	0.148732	0.827597	-0.043873	0.970047	0.665175	0.177064	-0.214628	0.861768	0.00283196	2.54791	0.0130808	1.00911	0.907414	0.0421944
EWH26227	1 hypothetical protein Z695_0102400 [Pseudomonas aeruginosa SG17M]	0.0287547	0.118878	0.0455025	0.0643784	0.164038	-0.0123774	0.0758302	-2.58377e-05	0.149287	-0.0187977	0.0434878	0.051576	0.0123758	-0.101662	-0.01257	0.0171591	-0.0761952	-0.029518	0.0103395	-0.0265093	-0.068694	-0.028288	-0.0769484	0.948061	0.224806	0.648193	0.0208906	1.01459	0.745046	0.127817	0.015718	1.01095	0.774674	0.110881	-0.0114517	0.992094	0.888079	0.0515485	0.016948	1.01182	0.821271	0.0855138
EWH24670	1 ADP-ribose diphosphatase [Pseudomonas aeruginosa SG17M]	-0.0631833	0.0281848	0.0557555	0.006919	0.0081228	-0.000977364	0.00357272	-0.0951114	-0.097825	-0.0743743	-0.0891036	0.017026	0.0855037	0.0678574	0.0567957	0.0406083	-0.0617629	-0.0105773	-0.0442107	0.0844441	0.0725384	0.0375906	0.0498767	1.03518	0.294622	0.530735	0.0960226	1.06882	0.059014	1.22904	0.0192051	1.0134	0.697082	0.156716	0.00334628	1.00232	0.94719	0.0235627	0.067373	1.04781	0.242839	0.614681
EWH24794	1 ATP-dependent DNA helicase Rep [Pseudomonas aeruginosa SG17M]	0.0145791	0.0849906	-0.0783083	0.00708712	0.075818	0.000654802	0.0382364	0.0468103	0.123064	-0.0225119	0.0491208	-0.105833	-0.0234218	-0.0451099	-0.0581215	-0.026944	-0.0619312	-0.0444376	0.0771959	0.0875335	0.0990565	0.0879286	-0.0652086	0.955807	0.288576	0.53974	-0.0420337	0.971285	0.542828	0.265338	-0.14605	0.903721	0.00457376	2.33973	-0.0311493	0.97864	0.674408	0.171077	-0.0136839	0.99056	0.717455	0.144206
EWH30049	1 30S ribosomal protein S4 [Pseudomonas aeruginosa SG17M]	0.0537158	0.0813775	-0.018831	0.0387541	0.0670465	-0.0396321	0.0137072	0.0458318	-0.0127498	-0.0466539	-0.00452397	-0.0419945	-0.0329576	-0.05858	-0.0445107	-0.000783056	-0.0681615	-0.0344723	0.0162335	0.00457673	0.0184434	0.0130845	-0.0832648	0.943919	0.0539379	1.26811	0.0432781	1.03045	0.343124	0.464549	-0.0575952	0.960864	0.00264072	2.57828	0.0250469	1.01751	0.68185	0.166311	-0.0100384	0.993066	0.733956	0.13433
EWH24489	1 glycosyl transferase [Pseudomonas aeruginosa SG17M]	0.0338747	-0.0170033	-0.00394689	0.00430816	-0.0299017	0.000345842	-0.0147779	-0.00248937	-0.0266331	0.0147061	-0.00480544	-0.024256	-0.0420054	-0.0144349	-0.0268988	0.0671966	-0.0392175	0.0139896	-0.0136596	-0.0151237	0.0724472	0.0145546	-0.0312069	0.978601	0.144841	0.839108	0.00911361	1.00634	0.663041	0.17846	-0.0414534	0.971676	0.239881	0.620003	0.0190861	1.01332	0.462074	0.335289	-0.0408884	0.972056	0.392161	0.406535
EWH27932	1 2-alkenal reductase [Pseudomonas aeruginosa SG17M]	0.0718565	-0.0442061	0.107376	0.0450089	-0.0606704	0.0790192	0.00917442	-0.0154315	-0.0664014	0.153844	0.0240036	-0.151658	-0.0973516	0.161479	-0.029177	-0.0438007	0.126425	0.0413123	-0.0796582	-0.103733	0.0571372	-0.0420845	-0.0741859	0.949878	0.525903	0.279095	0.0210053	1.01467	0.807686	0.0927576	0.0129076	1.00899	0.911303	0.0403373	0.0358345	1.02515	0.679996	0.167493	-0.0704892	0.952315	0.6491	0.187688
EWH29044	1 recombinase RdgC [Pseudomonas aeruginosa SG17M]	0.0119538	0.157765	-0.0807329	0.0296621	-0.0251985	-0.158205	-0.091702	0.195059	-0.0713514	-0.0626185	0.0203629	0.0862618	0.0665888	-0.053275	0.0331919	-0.0599481	-0.12453	-0.0922389	0.170769	0.0986341	-0.121139	0.0494213	0.0035298	1.00245	0.967718	0.0142513	0.0092992	1.00647	0.937596	0.0279845	-0.0162294	0.988814	0.876523	0.0572366	0.121364	1.08776	0.321312	0.493073	0.125431	1.09083	0.132923	0.8764
EWH29607	1 peptidase [Pseudomonas aeruginosa SG17M]	-0.0105342	0.107138	0.0567265	0.05111	-0.0653325	0.0889243	0.0117959	-0.0525272	-0.173049	0.000823602	-0.0749174	0.0356566	0.0425918	0.0834341	0.0538941	0.0154085	0.0400627	0.0277356	-0.0378055	0.0294421	0.0116013	0.00107931	0.00278415	1.00193	0.943935	0.0250578	0.126027	1.09128	0.110602	0.956237	0.0528148	1.03729	0.10252	0.98919	0.0393141	1.02763	0.62485	0.204224	0.0261586	1.0183	0.307413	0.512278
EWH24246	1 Fur family transcriptional regulator [Pseudomonas aeruginosa SG17M]	-0.019193	-0.0661446	0.0363936	-0.0163147	0.0186509	0.0839102	0.0512806	0.0155281	0.0719173	0.0750796	0.054175	-0.0497364	-0.0961314	0.0449088	-0.033653	-0.0585208	0.0118071	-0.0233569	-0.0159763	-0.0221147	0.0513695	0.00442614	-0.0173383	0.988054	0.750965	0.12438	-0.0704897	0.952315	0.117212	0.931028	-0.0380791	0.973951	0.469508	0.328357	-0.0675952	0.954227	0.232749	0.633112	-0.0102961	0.992889	0.873937	0.05852
EWH25497	1 hypothetical protein Z695_0131130 [Pseudomonas aeruginosa SG17M]	-0.289219	-0.142958	0.264918	-0.0557528	-0.0145679	0.425771	0.205602	-0.0742423	-0.0157662	0.373636	0.0945425	-0.162911	0.019395	0.433534	0.0966726	-0.0465606	0.536919	0.245179	-0.134123	-0.0754457	0.297162	0.0291978	0.152425	1.11144	0.563181	0.249352	-0.150295	0.901066	0.527328	0.277919	0.0674748	1.04788	0.77653	0.109842	-0.261354	0.834304	0.404022	0.393595	-0.148506	0.902184	0.669422	0.1743
EWH28931	1 glycosyl transferase [Pseudomonas aeruginosa SG17M]	0.00330671	0.0460701	0.0508049	0.0333939	-0.033582	0.122099	0.0442583	-0.049954	-0.125452	0.0156044	-0.0532673	-0.0221617	0.00336549	0.0795545	0.0202527	-0.0495164	0.0858941	0.0181889	-0.0804343	-0.06985	0.102733	-0.0158506	-0.0131412	0.990933	0.719447	0.143001	0.0866612	1.06191	0.116925	0.932091	0.0361033	1.02534	0.617412	0.209425	-0.0108644	0.992498	0.870425	0.0602685	0.00206389	1.00143	0.976318	0.0104086
EWH24510	1 potassium transporter KefA [Pseudomonas aeruginosa SG17M]	0.072211	0.0128075	0.0280007	0.0376731	0.0190575	0.0385114	0.0287845	-0.0239965	0.0228919	9.27283e-05	-0.00033731	0.0741328	0.0645616	-0.0406219	0.0326908	0.0216892	-0.00129621	0.0101965	-0.00114366	-0.033082	0.0648018	0.0101921	-0.00498221	0.996553	0.908811	0.0415263	0.0380104	1.0267	0.164612	0.78354	0.0224988	1.01572	0.655212	0.183618	0.00888859	1.00618	0.736932	0.132572	0.0224944	1.01571	0.672675	0.172195
EWH25362	1 restriction endonuclease subunit S [Pseudomonas aeruginosa SG17M]	0.128235	0.0600729	-0.167549	0.00691985	-0.0304084	-0.633077	-0.331743	0.109488	-0.599702	-0.0465087	-0.178908	0.16117	0.0227129	0.0841941	0.0893588	-0.029325	0.0297828	0.000228899	-0.0361242	-0.0157081	-0.700924	-0.250919	0.082439	1.05881	0.447516	0.349192	0.185828	1.13747	0.469811	0.328077	0.340278	1.266	0.210864	0.675997	0.338662	1.26458	0.272398	0.564796	0.0891299	1.06373	0.210962	0.675795
EWH24276	1 hypothetical protein Z695_0124655 [Pseudomonas aeruginosa SG17M]	0.0931078	0.067469	-0.0371142	0.0411542	0.180157	0.0507314	0.115444	0.0725413	0.149171	0.332114	0.184609	0.00952673	-0.217714	-0.00954267	-0.0725767	-0.0263822	0.0379765	0.00579717	-0.0913761	-0.171423	0.0712588	-0.0638467	-0.113731	0.924195	0.242302	0.615644	-0.143454	0.905349	0.173305	0.761189	-0.00873002	0.993967	0.935875	0.028782	-0.0742901	0.949809	0.369367	0.432542	-0.0783738	0.947125	0.478098	0.320483
EWH25347	1 DEAD/DEAH box helicase [Pseudomonas aeruginosa SG17M]	-0.0464092	-0.048151	-0.0150849	-0.0365484	-0.031639	-0.0130299	-0.0223344	-0.0436713	-0.0936763	-0.000309535	-0.0458857	0.10501	0.00979185	0.106222	0.0736744	-0.00176992	0.0485121	0.0233711	0.144315	0.0651357	0.0425041	0.0839851	0.110223	1.07939	0.0307729	1.51183	0.00933735	1.00649	0.763876	0.116977	-0.0103107	0.992879	0.827832	0.0820578	-0.0142139	0.990196	0.426939	0.369634	0.0503033	1.03548	0.347772	0.458706
EWH25079	1 glycine-tRNA synthetase subunit beta [Pseudomonas aeruginosa SG17M]	-0.00351741	0.0821176	-0.0144675	0.0213776	0.0574245	0.0568161	0.0571203	0.0171809	0.0308249	-0.0807427	-0.0109123	-0.0731896	-0.0153176	-0.0536096	-0.0473723	0.00989296	-0.0570409	-0.023574	0.0306131	-0.0316727	0.123612	0.0408508	-0.0687498	0.953464	0.120532	0.918898	0.0322899	1.02263	0.526072	0.278955	-0.0882231	0.940681	0.141249	0.850014	-0.0357427	0.975529	0.4314	0.36512	-0.0237983	0.98364	0.525494	0.279432
EWH26261	1 amino acid transporter [Pseudomonas aeruginosa SG17M]	0.0885612	0.0462616	-0.00752245	0.0424335	0.158975	-0.00161295	0.0786809	0.0125774	0.112235	0.0107609	0.0451911	-0.0378205	-0.0288198	-0.0765866	-0.0477423	0.0631094	-0.043004	0.0100527	0.00517439	-0.0407474	-0.018508	-0.018027	-0.0901757	0.939408	0.0455038	1.34195	-0.00275763	0.99809	0.952554	0.0211105	-0.0297153	0.979614	0.207106	0.683808	-0.0362475	0.975188	0.639363	0.194252	-0.057795	0.960731	0.279	0.554395
EWH23978	1 hypothetical protein Z695_0132990 [Pseudomonas aeruginosa SG17M]	-0.0391245	-0.128588	-0.00495251	-0.0575549	-0.191753	-0.068522	-0.130137	-0.0741924	-0.234348	0.0401805	-0.0894533	0.0758217	0.224614	0.301925	0.200787	0.0815415	0.163398	0.12247	-0.081301	-0.0242256	0.0738241	-0.0105675	0.258342	1.1961	0.0271847	1.56567	0.0318984	1.02236	0.734575	0.133964	0.211354	1.15777	0.0581356	1.23556	0.0725824	1.0516	0.352614	0.4527	0.0783173	1.05579	0.452399	0.344478
EWH25658	1 phosphoglycerate kinase [Pseudomonas aeruginosa SG17M]	-0.205426	-0.0514628	-0.135312	-0.130733	0.135977	-0.197241	-0.0306321	0.0441623	0.170005	-0.0729194	0.0470826	-0.0262633	0.0105105	-0.00761462	-0.00778914	0.100129	0.0396984	0.0699136	0.11164	0.0972254	0.0104015	0.0730891	0.122944	1.08895	0.0548207	1.26106	-0.177816	0.88404	0.0990226	1.00427	-0.0808783	0.945482	0.0723797	1.14038	-0.100101	0.932967	0.517394	0.286178	-0.0777027	0.947565	0.0601522	1.22075
EWH25753	1 N-acetyl-gamma-glutamyl-phosphate reductase [Pseudomonas aeruginosa SG17M]	0.0592945	-0.0194323	0.060068	0.0333101	-0.048634	-0.0350475	-0.0418408	0.00183637	0.00963109	0.057723	0.0230635	-0.0304537	-0.0016586	-0.0203205	-0.0174776	-0.0111313	0.00488143	-0.00312493	-0.0602833	0.0301316	0.0560426	0.0086303	-0.0507877	0.965409	0.140523	0.852252	0.0102466	1.00713	0.762253	0.117901	-0.0261079	0.982066	0.511273	0.291347	0.0751508	1.05347	0.116986	0.931865	-0.0143527	0.990101	0.331368	0.479689
EWH24626	1 amino acid ABC transporter substrate-binding protein [Pseudomonas aeruginosa SG17M]	-0.250956	-0.0290838	0.0112987	-0.0895803	-0.0109756	0.129255	0.0591398	-0.173246	0.0948266	-0.0184491	-0.0322896	-0.0465838	-0.0727995	-0.0104158	-0.0432664	-0.0217831	0.0845511	0.031384	-0.114262	0.0678543	0.117711	0.0237679	0.0463139	1.03262	0.60871	0.21559	-0.0572907	0.961067	0.637727	0.195365	-0.0670343	0.954598	0.409159	0.388108	-0.14872	0.90205	0.295014	0.530157	-0.0746504	0.949572	0.203043	0.692412
EWH30073	1 50S ribosomal protein L3 [Pseudomonas aeruginosa SG17M]	0.0554148	0.060721	-0.087799	0.00944558	0.00424943	-0.011749	-0.00374979	0.029099	0.0271214	0.018254	0.0248248	0.0481521	0.00392162	-0.0187641	0.0111032	0.0229228	-0.0722176	-0.0246474	0.00943308	0.0195882	0.0376602	0.0222272	0.00165761	1.00115	0.976309	0.0104129	-0.0153792	0.989397	0.768225	0.114511	-0.011124	0.992319	0.629262	0.201169	0.0131954	1.00919	0.847714	0.0717506	0.0357506	1.02509	0.472276	0.325804
EWH26932	1 23S rRNA methyltransferase [Pseudomonas aeruginosa SG17M]	0.161418	0.0399173	-0.141761	0.0198579	-0.0487408	-0.105953	-0.0773468	0.117064	0.0628517	0.0291949	0.0697034	-0.148542	-0.00713134	0.0151517	-0.0468406	0.124484	-0.0743907	0.0250467	-0.197069	-0.0603111	-0.146871	-0.13475	-0.0666985	0.954821	0.548558	0.260777	-0.0498455	0.96604	0.615748	0.210597	0.0879097	1.06283	0.247512	0.606403	0.0972047	1.0697	0.462539	0.334852	-0.0718873	0.951393	0.52167	0.282604
EWH24846	1 integration host factor [Pseudomonas aeruginosa SG17M]	-0.166128	0.0556558	0.18527	0.0249326	-0.293711	0.139626	-0.0770425	0.0447762	0.14594	0.401915	0.197544	-0.084662	-0.165564	0.303946	0.0179068	-0.0980898	0.623618	0.262764	-0.0203281	-0.138751	0.682241	0.174387	-0.00702584	0.995142	0.970332	0.0130795	-0.172611	0.887235	0.307491	0.512167	-0.156481	0.897211	0.623156	0.205403	0.101975	1.07324	0.658842	0.181219	-0.244857	0.843899	0.509094	0.293202
EWH26999	1 membrane protein [Pseudomonas aeruginosa SG17M]	0.043464	0.0729994	0.11411	0.0768579	-0.0807072	0.131798	0.0255455	-0.0500722	-0.147165	0.196867	-0.000123514	-0.171099	0.034891	-0.0798663	-0.0720248	-0.107078	0.0133921	-0.0468428	-0.054569	-0.003271	0.109096	0.0170854	-0.148883	0.901949	0.0774411	1.11103	0.0769814	1.05481	0.501944	0.299344	-0.0891103	0.940102	0.310068	0.508543	0.0513124	1.03621	0.582315	0.234842	-0.025182	0.982697	0.79579	0.0992017
EWH25517	1 chemotaxis protein CheB [Pseudomonas aeruginosa SG17M]	-0.169405	0.00459857	0.173537	0.00291004	0.0554023	0.230819	0.143111	0.015759	0.237788	0.107588	0.120378	-0.12802	-0.0120149	0.312029	0.0573312	-0.0300884	0.238967	0.104439	-0.140673	-0.0810558	0.0238009	-0.0659761	0.0544212	1.03844	0.757722	0.12049	-0.117468	0.921804	0.376247	0.424527	0.123307	1.08923	0.428729	0.367818	-0.140201	0.907393	0.400792	0.397081	-0.0471079	0.967875	0.826726	0.0826385
EWH24629	1 1-(5-phosphoribosyl)-5-[(5-phosphoribosylamino)methylideneamino] imidazole-4-carboxamide isomerase [Pseudomonas aeruginosa SG17M]	-0.237227	-0.132322	-0.00305102	-0.1242	0.187586	-0.0578782	0.0648537	-0.0879986	0.0791029	-0.0334301	-0.0141086	-0.0245556	-0.0258736	0.0757337	0.00843481	0.174932	0.106121	0.140527	0.0986791	0.239612	-0.0922807	0.0820033	0.132635	1.09629	0.154311	0.811603	-0.110091	0.926529	0.258761	0.587101	-0.0735685	0.950285	0.51022	0.292242	-0.189054	0.877181	0.232023	0.634469	-0.132092	0.912507	0.0791123	1.10176
EWH24423	1 ATP phosphoribosyltransferase regulatory subunit [Pseudomonas aeruginosa SG17M]	0.0787942	0.024231	-0.144645	-0.0138732	-0.035338	-0.0242047	-0.0297713	0.0240479	-0.0635247	-0.000721273	-0.0133994	0.155846	0.0893081	-0.0661642	0.0596634	-0.114428	-0.00918198	-0.0618047	0.0244923	-0.0184832	-0.167224	-0.0537384	0.0735366	1.05229	0.478091	0.320489	-0.000473806	0.999672	0.995073	0.00214487	0.113402	1.08178	0.265865	0.575339	0.0158982	1.01108	0.866544	0.0622091	0.121468	1.08784	0.28491	0.545293
EWH30066	1 50S ribosomal protein L16 [Pseudomonas aeruginosa SG17M]	0.0907584	-0.0358448	-0.0728598	-0.00598207	0.052037	0.0260531	0.039045	0.150299	0.148378	-0.0320157	0.0888871	-0.0672842	0.0239696	-0.109701	-0.0510054	0.00985936	-0.0828543	-0.0364975	0.0105381	0.0134477	0.0528312	0.0256057	-0.0450233	0.969274	0.516307	0.287092	-0.0948692	0.936357	0.29158	0.535242	-0.076611	0.948283	0.140257	0.853077	-0.0450271	0.969272	0.536422	0.270494	-0.0145079	0.989994	0.828779	0.0815612
EWH25173	1 carbonate dehydratase [Pseudomonas aeruginosa SG17M]	0.311111	-0.0301595	0.00145359	0.0941352	-0.0311811	-0.00250545	-0.0168433	-0.00345939	-0.339612	-0.0884797	-0.14385	-0.0766639	0.0497441	-0.182142	-0.0696873	0.0204957	-0.136456	-0.0579801	0.244018	0.0933183	0.0130115	0.116783	-0.163822	0.892657	0.26931	0.569747	0.237986	1.17934	0.184156	0.734813	-0.18647	0.878753	0.121955	0.913799	0.110978	1.07996	0.488568	0.311075	-0.0117071	0.991918	0.917836	0.0372349
EWH24834	1 guanylate kinase [Pseudomonas aeruginosa SG17M]	-0.137092	-0.0630442	0.0453631	-0.051591	0.119185	-0.0652227	0.0269811	-0.0129579	0.114715	0.0313577	0.0443715	0.0188609	-0.0159203	-0.00892806	-0.00199581	-0.0349865	0.0974419	0.0312277	0.0832442	0.0206033	0.0148701	0.0395725	0.0495952	1.03497	0.41064	0.386539	-0.0959625	0.935648	0.213129	0.671358	-0.0415684	0.971598	0.162837	0.788246	-0.0785721	0.946994	0.477053	0.321433	-0.0332235	0.977234	0.562815	0.249634
EWH29023	1 cell division inhibitor MinD [Pseudomonas aeruginosa SG17M]	-0.216122	-0.0303241	0.0416305	-0.068272	0.0761293	-0.0990162	-0.0114435	0.0245087	-0.0173033	-0.0986197	-0.0304714	0.112175	-0.106401	-0.0541092	-0.016112	0.12946	0.102904	0.116182	0.0446567	0.13454	-0.0925665	0.0288769	0.05216	1.03682	0.633395	0.198325	-0.0378006	0.974139	0.679082	0.168078	-0.0449889	0.969297	0.654824	0.183876	-0.0568285	0.961375	0.66482	0.177296	-0.132294	0.91238	0.220128	0.657325
EWH25530	1 multidrug transporter [Pseudomonas aeruginosa SG17M]	-0.00166448	0.0748784	-0.0556578	0.00585204	-0.00832824	-0.00380605	-0.00606715	0.0304009	0.0388875	-0.01665	0.0175461	-0.0602194	-0.0018208	-0.0023698	-0.02147	0.0356713	-0.0648698	-0.0145993	0.0133721	-0.0357752	0.00600785	-0.00546508	-0.027322	0.98124	0.555645	0.255203	-0.0116941	0.991927	0.792678	0.100903	-0.0160049	0.988968	0.552167	0.25793	0.0119192	1.0083	0.82321	0.0844894	-0.00687072	0.995249	0.888466	0.0513593
EWH26330	1 porin [Pseudomonas aeruginosa SG17M]	0.0372154	0.0956855	-0.0486359	0.0280883	-0.0635086	-0.00954318	-0.0365259	-0.0312054	-0.0344009	0.009498	-0.0187028	0.0425878	0.0903078	0.110585	0.0811602	-0.0218223	0.145798	0.0619878	-0.100117	-0.0317064	0.0536913	-0.0260442	0.0530719	1.03747	0.317471	0.498296	0.0467911	1.03296	0.349747	0.456245	0.107204	1.07714	0.0931846	1.03066	0.0646142	1.04581	0.344528	0.462776	0.0191724	1.01338	0.795358	0.0994373
EWH28285	1 tRNA 2-thiouridylase [Pseudomonas aeruginosa SG17M]	-0.0873328	0.105641	0.0451102	0.0211393	-0.00293243	0.11405	0.0555589	-0.12346	-0.355755	-0.102446	-0.193887	-0.107054	0.00484225	0.0255773	-0.0255449	0.0529853	0.0649437	0.0589645	0.0828438	-0.0462404	0.0719605	0.036188	-0.0466842	0.968159	0.543027	0.265178	0.215027	1.16073	0.0959884	1.01778	-0.0617329	0.958113	0.349759	0.456231	-0.0344195	0.976425	0.71427	0.146138	-0.0845094	0.943105	0.211445	0.674803
EWH24332	1 acetyl-CoA carboxylase [Pseudomonas aeruginosa SG17M]	0.0774416	0.0956717	-0.0107994	0.0541046	-0.036654	-0.0982445	-0.0674492	0.0635826	0.0138944	-0.0468899	0.0101957	-0.0489959	0.0683045	-0.0777349	-0.0194754	-0.0690486	-0.0228073	-0.0459279	0.0272379	-0.040244	0.0428896	0.00996119	-0.0735801	0.950277	0.255284	0.592976	0.0439089	1.0309	0.392365	0.406309	-0.0294366	0.979803	0.597754	0.223478	0.121554	1.08791	0.0862408	1.06429	0.0264525	1.0185	0.690019	0.161139
EWH26342	1 biopolymer transporter TolR [Pseudomonas aeruginosa SG17M]	0.0444122	0.0390263	0.205854	0.0964307	-0.197035	-0.632522	-0.414779	-0.368691	-0.891924	0.0959736	-0.388214	0.295834	0.428823	0.198944	0.307867	-0.10055	0.144607	0.0220287	-0.225386	0.0838882	-0.870842	-0.337447	0.211436	1.15784	0.0702939	1.15308	0.484645	1.39924	0.170637	0.767927	0.645314	1.56408	0.0893441	1.04893	0.51121	1.42524	0.0631158	1.19986	0.285838	1.21912	0.107151	0.970003
EWH29455	1 4-deoxy-4-formamido-L-arabinose-phospho-UDP deformylase [Pseudomonas aeruginosa SG17M]	0.135516	-0.0555956	0.21437	0.0980969	-0.0651753	-0.0146813	-0.0399283	0.00643543	0.101343	-0.0970332	0.00358158	-0.0675455	-0.136859	0.0953238	-0.0363602	-0.0049007	0.0777319	0.0364156	-0.198084	0.0403941	-0.0207489	-0.0594797	-0.134457	0.911013	0.272027	0.565388	0.0945153	1.06771	0.391681	0.407067	0.0231195	1.01615	0.827235	0.0823712	0.138025	1.1004	0.280749	0.551681	-0.0727758	0.950807	0.495332	0.305103
EWH26477	1 O-antigen biosynthesis protein [Pseudomonas aeruginosa SG17M]	-0.0379864	-0.00453803	0.144198	0.0338912	0.0296042	0.208532	0.119068	-0.052682	0.0839513	0.0803302	0.0371998	-0.0556161	-0.0587887	-0.0840715	-0.0661588	0.0151551	0.0167136	0.0159344	-0.0313921	-0.104856	0.092866	-0.0144608	-0.10005	0.933001	0.152469	0.816819	-0.00330864	0.997709	0.965456	0.0152673	-0.051698	0.9648	0.426035	0.370555	-0.0851771	0.942669	0.450148	0.346644	-0.0820931	0.944686	0.00585542	2.23244
EWH24071	1 ABC transporter ATP-binding protein [Pseudomonas aeruginosa SG17M]	-0.106174	-0.0406652	-0.0308138	-0.0592176	0.0641805	0.0563984	0.0602894	0.068485	0.138109	-0.0672721	0.0464407	-0.0121328	-0.015169	-0.0146117	-0.0139711	0.0282298	-0.0252219	0.00150397	0.0364922	0.0640492	0.0160917	0.0388777	0.0452465	1.03186	0.128493	0.89112	-0.105658	0.929381	0.178197	0.7491	-0.0528488	0.964031	0.0191896	1.71693	-0.119507	0.920502	0.0299876	1.52306	-0.0154751	0.989331	0.494597	0.305748
EWH25610	1 acyl-CoA dehydrogenase [Pseudomonas aeruginosa SG17M]	0.0882413	0.0707947	0.00749116	0.0555091	0.0436725	-0.171244	-0.0637858	0.10912	0.0875249	0.0167008	0.0711152	0.035298	0.0697284	-0.0755983	0.00980937	-0.0122238	-0.0776587	-0.0449412	-0.0742071	-0.0515354	0.0069453	-0.0395991	-0.0456997	0.96882	0.414484	0.382492	-0.0156061	0.989241	0.696086	0.157337	0.0494084	1.03484	0.379596	0.420678	0.119295	1.0862	0.260055	0.584936	0.0547506	1.03868	0.439802	0.356743
EWH24326	1 hypothetical protein Z695_0124925 [Pseudomonas aeruginosa SG17M]	0.00781525	0.00369034	0.0113921	0.00763257	-0.13656	-0.0409794	-0.0887695	-0.0197071	-0.311327	-0.12617	-0.152401	-0.0870622	-0.00382501	0.123349	0.0108206	-0.00433869	0.134561	0.0651111	0.0220086	-0.0294613	0.18882	0.0604556	0.00318808	1.00221	0.960966	0.0172921	0.160034	1.11731	0.133633	0.874085	-0.049635	0.966181	0.61029	0.214464	0.0964021	1.0691	0.0739365	1.13114	-0.0542904	0.963068	0.605643	0.217783
EWH25661	1 fructose-1,6-bisphosphate aldolase [Pseudomonas aeruginosa SG17M]	0.00874072	0.157803	-0.140046	0.00883246	0.0928754	-0.119652	-0.0133884	0.0969276	0.141636	0.0140743	0.0842125	0.00471614	0.0341796	-0.0415817	-0.000895341	0.0100834	-0.0992416	-0.0445791	0.00215189	0.0529967	-0.0102445	0.014968	-0.0097278	0.99328	0.918011	0.0371522	-0.07538	0.949092	0.466437	0.331207	-0.0158634	0.989065	0.617374	0.209451	0.0222209	1.01552	0.880912	0.0550673	0.0436837	1.03074	0.444159	0.352462
EWH27157	1 Appr-1-p processing protein [Pseudomonas aeruginosa SG17M]	-0.346068	-0.262651	0.928847	0.106709	-0.0983442	0.845907	0.373781	-0.0909268	0.0537425	0.768588	0.243801	-0.296517	-0.228831	1.05076	0.175139	-0.0805099	0.909431	0.414461	-0.27293	-0.111962	0.880467	0.165191	0.0684299	1.04857	0.914884	0.0386341	-0.137092	0.90935	0.79354	0.100431	0.00994756	1.00692	0.986856	0.00574635	-0.267072	0.831004	0.703458	0.152762	-0.239322	0.847144	0.746539	0.126947
EWH25053	1 bifunctional N-acetylglucosamine-1-phosphate uridyltransferase/glucosamine-1-phosphate acetyltransferase [Pseudomonas aeruginosa SG17M]	-0.0248416	0.0221508	-0.0747759	-0.0258222	-0.0274006	0.0197241	-0.00383826	-0.0197314	-0.0761358	0.0601301	-0.0119124	0.0611995	0.0602063	-0.0032232	0.0393942	0.117563	-0.0738678	0.0218478	0.0741758	0.0374722	0.0783278	0.0633253	0.0652164	1.04624	0.137343	0.862194	-0.0139099	0.990405	0.788226	0.103349	-0.0239311	0.983549	0.391853	0.406876	-0.021984	0.984877	0.622279	0.206015	0.0175464	1.01224	0.833255	0.079222
EWH29300	1 iron ABC transporter ATP-binding protein [Pseudomonas aeruginosa SG17M]	0.153882	0.237627	0.0224569	0.137988	0.0668813	0.0685299	0.0677056	0	-0.073982	0.0370874	-0.0122982	0.113176	-0.0154511	-0.0449483	0.0175921	0.117697	-0.171078	-0.0266903	-0.120174	-0.0286509	-0.127678	-0.0921675	-0.120396	0.919935	0.203259	0.691951	0.150287	1.10979	0.100421	0.998173	0.10976	1.07905	0.131634	0.880631	0.0702827	1.04992	0.448622	0.348119	0.0442825	1.03117	0.745692	0.127441
EWH29431	1 2,3,4,5-tetrahydropyridine-2,6-carboxylate N-succinyltransferase [Pseudomonas aeruginosa SG17M]	0.0550728	0.118528	-0.0541924	0.0398029	0.0329666	-0.0275766	0.00269498	0.0718439	0.099823	-0.0826039	0.0296877	-0.0366787	0.00770047	-0.0923982	-0.0404588	0.00931117	-0.0329784	-0.0118336	0.061225	0.045445	-0.00688177	0.0332627	-0.0802617	0.945886	0.239714	0.620307	0.0101153	1.00704	0.900424	0.0455527	-0.0737216	0.950184	0.106617	0.972172	0.0371079	1.02605	0.62766	0.202276	-0.0286252	0.980354	0.531311	0.274651
EWH26404	1 recombinase RmuC [Pseudomonas aeruginosa SG17M]	0.0900739	0.0638203	-0.120171	0.0112412	0.0352401	-0.0786445	-0.0217022	0.119591	-0.0701105	-0.0129813	0.0121664	0.072467	0.0400102	-0.13576	-0.00776102	-0.0378064	-0.0225728	-0.0301896	0.0744707	-0.0389057	-0.18906	-0.0511649	-0.0190022	0.986915	0.847287	0.0719693	-0.000925243	0.999359	0.992004	0.00348648	0.0434039	1.03054	0.686772	0.163188	0.0329433	1.0231	0.752538	0.123471	0.0224286	1.01567	0.806088	0.0936176
EWH28303	1 NADH dehydrogenase [Pseudomonas aeruginosa SG17M]	0.0533548	0.0333306	-0.0099362	0.0255831	0.0777847	-0.0733104	0.00223713	0.0446671	0.0741478	-0.0628365	0.0186595	0.00685449	0.109694	0.00986327	0.0421374	0.0732747	-0.0244872	0.0243937	0.10107	-0.0926632	-0.141413	-0.0443355	0.0165543	1.01154	0.690165	0.161047	0.00692356	1.00481	0.886731	0.0522082	0.0864729	1.06177	0.347956	0.458475	0.0233459	1.01631	0.728498	0.137572	0.0177436	1.01237	0.775337	0.11051
EWH24086	1 DNA repair protein RadA [Pseudomonas aeruginosa SG17M]	-0.10332	-0.147247	-0.14515	-0.131906	-0.229961	0.0251524	-0.102404	-0.121217	-0.100835	-0.0734138	-0.0984884	0.266531	-0.0244389	0.0601361	0.100743	0.0675382	0.0914315	0.0794849	0.168239	0.00352179	0.120259	0.0973399	0.232649	1.17499	0.0566211	1.24702	-0.0334176	0.977103	0.168584	0.773183	0.00340279	1.00236	0.974305	0.0113053	-0.0295017	0.979759	0.780575	0.107585	0.0212578	1.01484	0.861478	0.0647558
EWH24789	1 choline transporter [Pseudomonas aeruginosa SG17M]	0.220183	0.187175	-0.0517651	0.118531	-0.0740059	-0.52888	-0.301443	0.0504094	-0.23654	-0.329703	-0.171944	0.27668	0.182677	0.0506774	0.170012	-0.0475155	-0.248949	-0.148232	-0.168093	0.109766	-0.605821	-0.221383	0.0514805	1.03633	0.658114	0.181699	0.290475	1.22304	0.111893	0.951199	0.391394	1.31166	0.147525	0.831134	0.419974	1.3379	0.129646	0.887242	0.318244	1.24681	0.067109	1.17322
EWH30063	1 50S ribosomal protein L14 [Pseudomonas aeruginosa SG17M]	-0.0152146	-0.0659895	-0.0360728	-0.0390923	0.00925125	0.0618901	0.0355707	-0.0123471	0.0239652	0.0234414	0.0116865	-0.0542008	-0.101017	-0.0756409	-0.0769528	0.0353942	-0.00709738	0.0141484	0.0732555	-0.0171372	0.12291	0.059676	-0.0378605	0.974098	0.131361	0.881534	-0.0507788	0.965415	0.0557741	1.25357	-0.136629	0.909642	0.0340223	1.46824	-0.0746629	0.949564	0.071801	1.14387	-0.0911012	0.938806	0.0306519	1.51354
EWH25002	1 Fur family transcriptional regulator [Pseudomonas aeruginosa SG17M]	-0.0686007	0.114073	0.102793	0.0494217	0.00884657	-0.0583974	-0.0247754	0.0685306	0.16158	0.0608132	0.0969747	-0.195384	-0.0916257	0.0479643	-0.079682	-0.0963675	-0.0579898	-0.0771787	0.0777291	-0.0157783	-0.122303	-0.0201175	-0.129104	0.914399	0.233177	0.632314	-0.047553	0.967576	0.519337	0.284551	-0.0595645	0.959554	0.549139	0.260318	0.0741971	1.05277	0.423684	0.372958	-0.0025033	0.998266	0.98003	0.00876042
EWH24978	1 GNAT family acetyltransferase [Pseudomonas aeruginosa SG17M]	-0.247496	-0.364497	1.53492	0.307642	-0.109426	1.07716	0.483868	0.0414281	-0.668968	1.11213	0.161531	-0.518328	-0.309827	1.32922	0.167021	-0.114363	1.18524	0.535437	-0.373426	-0.489086	0.854389	-0.00270763	-0.14062	0.907129	0.876328	0.0573331	0.146111	1.10658	0.864554	0.0632079	0.169729	1.12485	0.826466	0.082775	-0.176226	0.885015	0.858559	0.0662298	-0.368416	0.774633	0.70865	0.149568
EWH27168	1 phosphoadenosine phosphosulfate reductase [Pseudomonas aeruginosa SG17M]	-0.0135183	-0.0065255	0.00934668	-0.00356572	-0.0402489	0.171438	0.0655943	0.206461	-0.119248	0.0703906	0.0525348	0.178195	-0.0437175	-0.214572	-0.0266983	0.158658	-0.199772	-0.0205572	-0.0434712	-0.0247468	0.0140856	-0.0180441	-0.0231326	0.984094	0.848976	0.0711046	-0.0561006	0.96186	0.585405	0.232544	-0.00865421	0.994019	0.943605	0.0252097	-0.0691601	0.953193	0.447694	0.349018	-0.00614112	0.995752	0.977259	0.00999039
EWH24487	1 GlcNAc-PI de-N-acetylase [Pseudomonas aeruginosa SG17M]	0.0595199	0.10006	0.0631331	0.0742377	-0.146976	-0.209965	-0.17847	-0.0833466	0.153898	0.00689336	0.0258148	0.100715	0.139281	-0.0418258	0.0660566	-0.00971136	-0.0563745	-0.0330429	-0.0413546	-0.0452238	-0.474079	-0.186886	-0.00818119	0.994345	0.892025	0.049623	0.048423	1.03413	0.529038	0.276513	0.252942	1.19163	0.175396	0.755979	0.252708	1.19144	0.00312468	2.50519	0.0990995	1.0711	0.268762	0.570633
EWH24088	1 hypothetical protein Z695_0123640 [Pseudomonas aeruginosa SG17M]	-0.150325	-0.357672	0.498844	-0.00305127	0.0120291	0.339511	0.17577	-0.100068	0.0497665	0.251394	0.0670309	-0.0699205	-0.0246908	0.40942	0.104936	-0.24913	0.177212	-0.0359588	-0.172997	-0.151633	0.112725	-0.0706348	0.107988	1.07772	0.736948	0.132563	-0.0700822	0.952584	0.812969	0.0899261	0.175571	1.12941	0.380526	0.419616	-0.178821	0.883425	0.648868	0.187843	0.140895	1.10259	0.616839	0.209828
EWH29784	1 AsnC family transcriptional regulator [Pseudomonas aeruginosa SG17M]	0.0466306	-0.0953355	0.00442453	-0.0147601	0.0836399	0.0438882	0.063764	0.0733401	-0.00622969	0.0928395	0.0533167	-0.0305218	-0.125262	-0.017732	-0.0578386	-0.0113468	0.00452416	-0.00341134	-0.0370911	-0.00272441	-0.0202697	-0.0200284	-0.0430785	0.970582	0.470093	0.327816	-0.0680768	0.953909	0.259548	0.585782	-0.0378102	0.974132	0.344867	0.462349	-0.0785241	0.947026	0.257565	0.589113	-0.0544272	0.962977	0.305721	0.514674
EWH29517	1 phosphoribosylglycinamide formyltransferase [Pseudomonas aeruginosa SG17M]	0.0235332	0.0949481	0.0394701	0.0526505	-0.00447849	-0.0390909	-0.0217847	-0.135854	-0.254275	-0.00822616	-0.132785	-0.0795923	-0.0583356	-0.00933455	-0.0490875	-0.024687	0.0240684	-0.000309268	0.0414798	-0.0247501	-0.0136994	0.00101011	-0.101738	0.93191	0.0275536	1.55982	0.185436	1.13716	0.0669933	1.17397	-0.0500976	0.965871	0.161311	0.792336	0.0744352	1.05295	0.0942817	1.02557	-0.0487782	0.966755	0.229542	0.639138
EWH24230	1 phosphoglucosamine mutase [Pseudomonas aeruginosa SG17M]	0.0547047	-0.0293652	-0.118236	-0.0309656	-0.0344564	-0.0746214	-0.0545389	0.00226731	0.0258084	0.000542919	0.00953954	0.0138376	-0.0276132	-0.0119611	-0.00857888	-0.0206757	-0.0227529	-0.0217143	-0.0156331	0.0377938	0.0515021	0.0245543	0.0223868	1.01564	0.685483	0.164003	-0.0405052	0.972314	0.468196	0.329573	-0.0331332	0.977296	0.235946	0.627188	0.0235733	1.01647	0.74525	0.127698	0.0131354	1.00915	0.462138	0.335228
EWH30074	1 30S ribosomal protein S10 [Pseudomonas aeruginosa SG17M]	-0.034088	0.0088446	-0.0118173	-0.0123536	-0.0111938	-0.043429	-0.0273114	0.0146317	0.0020309	0.0128376	0.0098334	-0.0433827	0.0350193	-0.00619445	-0.00485261	0.0438116	0.00462444	0.024218	0.0324138	0.0518966	-0.0130857	0.0237416	0.00750094	1.00521	0.785818	0.104678	-0.022187	0.984739	0.163227	0.787209	-0.0285942	0.980375	0.390499	0.40838	0.0149579	1.01042	0.50903	0.293257	-0.0290706	0.980051	0.439194	0.357344
EWH25009	1 RpiR family transcriptional regulator [Pseudomonas aeruginosa SG17M]	0.0427452	-0.0369142	-0.0418755	-0.0120148	-0.00172701	-0.0607106	-0.0312188	0.184989	0.0355694	-0.0437728	0.0589286	0.0924388	0.211839	-0.186774	0.039168	0.0896098	-0.0501416	0.0197341	0.0114013	0.108532	-0.115294	0.00154663	0.0511828	1.03611	0.69464	0.15824	-0.0709435	0.952015	0.382927	0.416884	0.0376214	1.02642	0.793893	0.100238	0.019204	1.0134	0.676228	0.169907	0.0194339	1.01356	0.911625	0.0401836
EWH24527	1 shikimate kinase [Pseudomonas aeruginosa SG17M]	-0.169157	-0.140278	0.0713216	-0.079371	0.136024	0.0920939	0.114059	-0.096761	0.0700116	-0.0272788	-0.0180094	-0.162256	-0.0849649	-0.10036	-0.11586	-0.0129532	0.0834275	0.0352371	0.130345	-0.0270902	-0.0925682	0.00356234	-0.0364892	0.975025	0.669701	0.174119	-0.0613616	0.958359	0.532459	0.273714	-0.119423	0.920556	0.164315	0.784322	-0.19343	0.874524	0.146359	0.834581	-0.151097	0.900565	0.0490734	1.30915
EWH24403	1 NAD synthetase [Pseudomonas aeruginosa SG17M]	0.0252945	0.1182	-0.0735787	0.0233052	0.096867	-0.00289066	0.0469882	0.101358	0.0854172	0.0402201	0.0756651	-0.0772413	-0.16125	-0.0470025	-0.0951645	-0.0367271	0.0662222	0.0147476	-0.0400124	-0.008306	0.0889821	0.0135546	-0.11847	0.921164	0.142763	0.845386	-0.0523599	0.964358	0.420042	0.376707	-0.108719	0.927411	0.103373	0.985594	-0.023683	0.983718	0.787973	0.103489	-0.109912	0.926645	0.156724	0.804864
EWH25835	1 septum formation protein Maf [Pseudomonas aeruginosa SG17M]	-0.184645	-0.0455162	0.0394806	-0.0635601	0.0232912	0.0566801	0.0399856	-0.0715824	-0.0691692	-0.131329	-0.0906934	-0.136993	-0.0188762	-0.0339336	-0.0632677	0.0606688	-0.00772136	0.0264737	0.0908059	0.0854876	-0.0977997	0.0261646	0.000292332	1.0002	0.997082	0.00126916	0.0271333	1.01899	0.711914	0.147572	-0.0894323	0.939893	0.283547	0.547375	-0.103546	0.930743	0.311386	0.506701	-0.0897414	0.939691	0.196815	0.705941
EWH23991	1 antirepressor [Pseudomonas aeruginosa SG17M]	0.699016	0.572541	0.332273	0.53461	0.0569425	0.195402	0.126172	-0.0851516	-0.105612	-0.0462165	-0.0789932	0.160125	0.179352	-0.0534722	0.0953349	-0.557744	-0.362368	-0.460056	-0.680374	-0.657289	-0.433868	-0.59051	-0.439276	0.737505	0.0284149	1.54645	0.613604	1.53008	0.00489128	2.31058	0.685845	1.60864	0.00319101	2.49607	0.408438	1.32725	0.070312	1.15297	0.555391	1.46957	0.019316	1.71408
EWH30031	1 amino acid ABC transporter substrate-binding protein [Pseudomonas aeruginosa SG17M]	0.0882398	0.0922231	-0.06677	0.0378977	0.0355937	-0.0154666	0.0100635	0.0349148	-0.0238992	-0.0603521	-0.0164455	0.0739892	0.0790643	0.0265273	0.0598603	0.0822364	-0.081114	0.000561183	0.0805906	0.0598753	-0.0115612	0.0429682	0.0219626	1.01534	0.709838	0.148841	0.0543432	1.03839	0.41093	0.386232	0.016892	1.01178	0.631109	0.199896	0.0278341	1.01948	0.718284	0.143704	0.0592991	1.04196	0.426313	0.370272
EWH28416	1 integration host factor subunit alpha [Pseudomonas aeruginosa SG17M]	0.125874	0.0619866	0.203202	0.130354	-0.0148303	-0.00711575	-0.010973	0.04657	-0.095385	0.126147	0.0257773	0.158714	0.0201205	0.0970104	0.0919482	-0.116363	-0.0438821	-0.0801227	-0.332204	-0.343204	-0.147079	-0.274162	-0.0384063	0.97373	0.538847	0.268534	0.104577	1.07518	0.243822	0.612928	0.366111	1.28887	0.00822777	2.08472	0.141327	1.10292	0.0752165	1.12369	0.172071	1.12667	0.0601468	1.22079
EWH29635	1 RNA methyltransferase [Pseudomonas aeruginosa SG17M]	-0.0303435	0.0620913	-0.0125735	0.00639141	0.0262005	0.0525721	0.0393863	0.0608703	-0.00308302	0.0129295	0.0235723	-0.00751793	-0.0609832	-0.0848805	-0.0511272	-0.0474882	-0.0962664	-0.0718773	0.0479333	-0.00427653	0.0447038	0.0294535	-0.0575186	0.960915	0.189218	0.723038	-0.0171808	0.988162	0.642007	0.19246	-0.0805807	0.945677	0.0471419	1.32659	-0.0329949	0.977389	0.447584	0.349126	0.0207501	1.01449	0.591704	0.227896
EWH24418	1 30S ribosomal protein S18 [Pseudomonas aeruginosa SG17M]	-0.0609754	-0.132741	-0.035058	-0.0762582	-0.0417391	0.0543178	0.00628936	0.129088	0.0150354	-0.0476633	0.0321534	0.0139905	-0.131719	-0.0120943	-0.0432742	0.0274152	-0.0242165	0.00159937	0.140538	0.0946028	-0.0353932	0.0665826	0.032984	1.02313	0.571141	0.243257	-0.108412	0.927609	0.142111	0.847371	-0.109857	0.92668	0.18756	0.726861	-0.0825475	0.944389	0.210617	0.676507	-0.0448736	0.969375	0.515412	0.287846
EWH29367	1 diacylglycerol kinase [Pseudomonas aeruginosa SG17M]	0.118591	0.163413	0.043652	0.108552	0.203264	-0.0379793	0.0826423	-0.0309045	-0.0417262	-0.357966	-0.143532	0.139976	0.0941031	0.140475	0.124851	-0.0746943	0.0583062	-0.00819407	-0.38475	-0.0762977	-0.185588	-0.215545	0.0162992	1.01136	0.691336	0.160311	0.252084	1.19093	0.0891513	1.04987	0.340397	1.2661	0.020539	1.68742	0.0259099	1.01812	0.813378	0.0897075	0.133045	1.09661	0.088342	1.05383
EWH28636	1 organic hydroperoxide resistance protein [Pseudomonas aeruginosa SG17M]	-0.198643	-0.139434	-0.0746677	-0.137582	0.0938176	-0.0525519	0.0206328	-0.0390996	0.126739	0.00913164	0.032257	0.0464822	-0.0445972	0.0877216	0.0298689	0.224684	0.115113	0.169898	0.0800309	0.204538	0.0236263	0.102732	0.16745	1.12307	0.0342154	1.46578	-0.169839	0.888942	0.0493424	1.30678	-0.0728629	0.950749	0.332922	0.477657	-0.158214	0.896133	0.113793	0.943886	-0.140029	0.907501	0.119907	0.921157
EWH25743	1 cyclic AMP receptor protein [Pseudomonas aeruginosa SG17M]	0.0205757	-0.0190697	0.0193608	0.00695558	0.0298721	0.156117	0.0929947	-0.0662944	-0.172252	0.229813	-0.00291092	-0.0918918	-0.0963813	0.0737769	-0.0381654	-0.0974557	0.117539	0.0100418	-0.00194286	-0.0961578	-0.0257104	-0.0412703	-0.045121	0.969209	0.476344	0.322079	0.00986649	1.00686	0.938937	0.0273634	0.00310495	1.00215	0.962894	0.0164214	-0.0860392	0.942106	0.183519	0.736319	-0.0482072	0.967137	0.685339	0.164095
EWH24578	1 N-formylglutamate amidohydrolase [Pseudomonas aeruginosa SG17M]	-0.145726	0.0203582	0.0422869	-0.0276936	0.150132	-0.136188	0.00697196	-0.295243	0.401368	-0.223198	-0.0390246	-0.00673061	0.212615	-0.00462921	0.067085	-0.00722589	0.168571	0.0806725	0.387022	-0.0317565	-0.297407	0.0192863	0.0947786	1.0679	0.369924	0.431888	0.011331	1.00788	0.962909	0.0164147	0.0477987	1.03369	0.83274	0.0794906	-0.0346656	0.976258	0.80896	0.0920728	-0.0135875	0.990626	0.913062	0.0394997
EWH25672	1 hypothetical protein Z695_0132060 [Pseudomonas aeruginosa SG17M]	-0.132971	-0.16141	0.0111688	-0.0944041	0.163336	-0.221414	-0.0290389	-0.156715	0.0852314	-0.056677	-0.0427201	0.211135	0.00137407	0.0654871	0.0926654	0.182424	0.0778308	0.130127	0.162154	0.12788	-0.039413	0.0835402	0.18707	1.13845	0.0843626	1.07385	-0.051684	0.964809	0.589388	0.229599	0.00912524	1.00635	0.922325	0.0351161	-0.0653652	0.955703	0.70879	0.149482	-0.0374618	0.974368	0.702449	0.153385
EWH29501	1 threonine synthase [Pseudomonas aeruginosa SG17M]	0.0119211	0.0274117	-0.0455027	-0.00205661	0.0477464	-0.0970145	-0.024634	0.067954	-0.473891	0.0315522	-0.124795	0.0928091	0.0521	0.0125653	0.0524915	0.0521492	-0.0571485	-0.00249962	0.018525	-0.0721066	-0.174221	-0.0759341	0.0545481	1.03853	0.164185	0.784667	0.122738	1.0888	0.524566	0.2802	0.128426	1.0931	0.100237	0.998974	0.0225774	1.01577	0.736189	0.133011	0.0549911	1.03885	0.356104	0.448424
EWH25441	1 phosphoenolpyruvate-protein phosphotransferase [Pseudomonas aeruginosa SG17M]	-0.0669584	-0.0506594	-0.0187232	-0.045447	-0.0332874	0.0533487	0.0100306	0.0485294	0.136178	-0.0206085	0.0546995	-0.0914714	-0.11553	0.0717588	-0.0450809	-0.0303645	0.02337	-0.00349724	0.00322438	0.00594378	0.0553617	0.02151	0.000366103	1.00025	0.995463	0.00197508	-0.100147	0.932938	0.102813	0.98795	-0.0665908	0.954892	0.337886	0.47123	-0.0554776	0.962276	0.231772	0.63494	-0.0415836	0.971588	0.633192	0.198464
EWH24421	1 exoribonuclease R [Pseudomonas aeruginosa SG17M]	0.0674809	0.03527	-0.0547113	0.0160132	0.0237727	-0.054016	-0.0151217	0.055701	0.000803152	-0.0148127	0.0138971	-0.00989465	0.0209696	0.0355054	0.0155268	0.000871754	-0.0104424	-0.00478533	-0.0190333	-0.0182088	-0.0453857	-0.0275426	-0.000486441	0.999663	0.990631	0.00408825	0.00211608	1.00147	0.962551	0.0165761	0.0430694	1.0303	0.0553938	1.25654	0.0311349	1.02182	0.613342	0.212297	0.0203121	1.01418	0.336371	0.473181
EWH29294	1 bacterioferritin [Pseudomonas aeruginosa SG17M]	-0.519698	-0.246564	-0.250534	-0.338932	-0.0449801	0.037402	-0.00378907	0.0106881	-0.252715	0.235589	-0.00214598	-0.571916	-0.362671	0.0339684	-0.300206	0.0632051	0.237846	0.150526	-0.0867977	0.159459	0.362463	0.145042	0.0387255	1.02721	0.855434	0.0678134	-0.336786	0.791803	0.114832	0.939939	-0.445248	0.734458	0.113104	0.946523	-0.335143	0.792706	0.0691361	1.1603	-0.450732	0.731672	0.155087	0.809425
EWH24831	1 orotate phosphoribosyltransferase [Pseudomonas aeruginosa SG17M]	0.222319	0.532633	-0.095731	0.21974	-0.035117	-0.253737	-0.144427	0.0542574	0.195272	-0.0331925	0.0721122	0.113238	0.0679227	0.302741	0.161301	-0.0446286	0.00884801	-0.0178903	-0.24129	0.0113019	-0.185292	-0.138427	-0.0584398	0.960302	0.779487	0.108191	0.147628	1.10775	0.487427	0.312091	0.299727	1.23091	0.0462644	1.33475	0.364168	1.28714	0.238232	0.623	0.179191	1.13225	0.155622	0.807929
EWH25925	1 hypothetical protein Z695_0100790 [Pseudomonas aeruginosa SG17M]	0.0431194	0.0981218	-0.0592395	0.0273339	0.0855071	0.0273543	0.0564307	-0.0274165	-0.110605	-0.0901531	-0.0760581	-0.000777551	0.0830864	-0.0138728	0.022812	-0.0623327	-0.0612785	-0.0618056	-0.00908023	-0.142643	-0.119747	-0.0904902	-0.00452185	0.996871	0.938661	0.0274912	0.103392	1.0743	0.120057	0.920613	0.113302	1.0817	0.0913994	1.03906	-0.0290968	0.980034	0.677237	0.16926	0.0846176	1.06041	0.119818	0.921479
EWH28274	1 cell division protein FtsK [Pseudomonas aeruginosa SG17M]	0.0661065	0.00465442	-0.00911448	0.0205488	-0.00615488	0.0455562	0.0197006	0.0137679	0.0320388	-0.0847351	-0.0129761	0.0823195	0.00340727	0.0227048	0.0361439	-0.0102851	-0.0124287	-0.0113569	-0.0318921	-0.0510667	-0.0204502	-0.0344697	0.015595	1.01087	0.662523	0.178799	0.033525	1.02351	0.479243	0.319444	0.0706135	1.05016	0.0496723	1.30389	0.00084818	1.00059	0.982455	0.00768752	0.0475008	1.03347	0.219221	0.659117
EWH24493	1 heptose kinase [Pseudomonas aeruginosa SG17M]	0.0444295	-0.0803745	-0.0829065	-0.0396172	0.0559836	-0.121904	-0.0329601	0.106091	0.0683593	0.0317748	0.0687417	0.0311585	-0.0677673	-0.129102	-0.0552371	0.0787604	0.0430376	0.060899	-0.0921239	0.073218	0.00817992	-0.00357531	-0.0156199	0.989232	0.815872	0.0883777	-0.108359	0.927643	0.0832784	1.07947	-0.0516618	0.964824	0.483833	0.315305	-0.00665704	0.995396	0.942954	0.0255095	-0.116136	0.922655	0.156456	0.805608
EWH29439	1 hypothetical protein Z695_0119830 [Pseudomonas aeruginosa SG17M]	-0.0645437	-0.0392331	0.194065	0.0300961	-0.0316279	-0.14789	-0.089759	-0.311183	-0.209507	-0.167768	-0.229486	0.173737	0.103477	-0.0657287	0.0704952	-0.0622429	0.195091	0.0664241	0.0713587	0.195023	0.0250669	0.0971497	0.0403992	1.0284	0.729104	0.137211	0.259582	1.19713	0.0487621	1.31192	-0.0266544	0.981694	0.775389	0.11048	0.119855	1.08663	0.373031	0.428255	0.00407113	1.00283	0.977456	0.00990281
EWH30044	1 excinuclease ABC subunit A [Pseudomonas aeruginosa SG17M]	-0.0496252	-0.0901729	-0.00898486	-0.0495943	0.0231178	0.0720178	0.0475678	0.0359358	0.0178126	-0.0363971	0.00578376	0.0373825	-0.0391618	-0.0143922	-0.0053905	0.0506094	-0.0762899	-0.0128403	0.0248943	0.0366854	0.0614383	0.041006	0.0442038	1.03111	0.24569	0.609613	-0.0553781	0.962342	0.158181	0.800847	-0.0463965	0.968352	0.13693	0.863501	-0.0971621	0.93487	0.0706947	1.15061	0.00744979	1.00518	0.90178	0.0448992
EWH29625	1 nucleoside diphosphate kinase [Pseudomonas aeruginosa SG17M]	-0.122642	0.05128	-0.100679	-0.0573472	0.121837	-0.127716	-0.00293986	0.0421228	0.037325	0.100016	0.0598214	-0.0534463	-0.0150454	0.0140879	-0.0181346	0.130825	0.0367437	0.0837841	0.0513187	0.126297	-0.143417	0.0113997	0.0392127	1.02755	0.536559	0.270383	-0.117169	0.921995	0.114719	0.940365	-0.0295343	0.979736	0.739109	0.131292	-0.0544074	0.96299	0.672982	0.171996	-0.101919	0.931793	0.0994993	1.00218
EWH25402	1 spermidine/putrescine ABC transporter substrate-binding protein [Pseudomonas aeruginosa SG17M]	0.103747	0.27434	0.145727	0.174604	0.227058	-0.0778329	0.0746128	-0.419166	0.139514	-0.345416	-0.208356	0.17155	0.189763	-0.41417	-0.017619	-0.0303938	-0.16106	-0.095727	-0.0396323	0.210552	-0.189421	-0.00616703	-0.192223	0.875256	0.401242	0.396594	0.38296	1.30401	0.103965	0.983114	-0.0114519	0.992094	0.962694	0.0165115	0.0999915	1.07177	0.502413	0.298939	0.078108	1.05563	0.783996	0.105686
EWH25393	1 porin [Pseudomonas aeruginosa SG17M]	0.0476451	0.140587	-0.126783	0.0204828	0.0271865	-0.14345	-0.0581316	0.00559807	0.0390763	-0.0385493	0.00204167	0.0756133	0.0767046	0.00970699	0.0540083	0.0119756	-0.013835	-0.000929708	-0.0532847	0.0404274	0.00697752	-0.00195993	0.0335255	1.02351	0.701692	0.153854	0.0184412	1.01286	0.832141	0.0798031	0.0559682	1.03956	0.187534	0.726919	0.0786144	1.056	0.5576	0.253677	0.054938	1.03881	0.166199	0.779372
EWH23973	1 pilus assembly protein [Pseudomonas aeruginosa SG17M]	0.135649	0.110364	-0.0220045	0.0746695	-0.0776514	0.00779441	-0.0349285	-0.139851	-0.312539	-0.138757	-0.197049	0.189324	0.239218	0.0858993	0.17148	0.0474762	-0.0313721	0.00805208	-0.134539	-0.046303	-0.0568453	-0.0792292	0.0968109	1.06941	0.219409	0.658747	0.271718	1.20724	0.0229343	1.63951	0.25071	1.18979	0.00912163	2.03993	0.109598	1.07893	0.218823	0.659908	0.163428	1.11995	0.0874245	1.05837
EWH28422	1 threonyl-tRNA synthetase [Pseudomonas aeruginosa SG17M]	0.0275196	0.0992196	-0.0109592	0.0385933	0.00781514	-0.0161723	-0.0041786	0.0407038	-0.00868146	0.00185623	0.0112929	-0.00659825	0.0194176	-0.0176373	-0.00160599	-0.0121324	-0.0853085	-0.0487205	-0.00718398	0.0365866	-0.034683	-0.00176012	-0.0401993	0.972521	0.303806	0.517403	0.0273005	1.0191	0.485985	0.313377	0.000154131	1.00011	0.995077	0.00214345	0.0427719	1.03009	0.389596	0.409386	0.0471145	1.0332	0.222858	0.651971
EWH27697	1 GMC family oxidoreductase [Pseudomonas aeruginosa SG17M]	0.137595	0.115697	0.105037	0.119443	-0.00557286	0.0367163	0.0155717	-0.125015	-0.138323	-0.0213726	-0.0949034	0.0860616	0.0636196	0.0225982	0.0574265	-0.0225172	-0.119805	-0.0711611	-0.098898	-0.0502719	-0.104971	-0.0847136	-0.0620166	0.957924	0.0412906	1.38415	0.214346	1.16018	0.00495049	2.30535	0.14214	1.10354	0.00500056	2.30098	0.103871	1.07465	0.0139359	1.85587	0.128588	1.09322	0.0596474	1.22441
EWH28478	1 chemotaxis protein [Pseudomonas aeruginosa SG17M]	-0.121367	-0.0875451	0.0910477	-0.0392883	-0.056485	0.0912573	0.0173861	-0.228814	-0.191345	0.256605	-0.0545178	-0.125129	0.0535686	0.184716	0.0377183	-0.167672	0.209217	0.0207726	-0.0329578	0.0160505	0.381337	0.121477	0.0770066	1.05483	0.527353	0.277899	0.0152295	1.01061	0.932642	0.030285	-0.0837583	0.943596	0.625305	0.203908	-0.0566744	0.961478	0.615007	0.21112	0.0169457	1.01182	0.931732	0.0307092
EWH25064	1 chromosome partitioning protein [Pseudomonas aeruginosa SG17M]	-0.010203	0.239332	-0.061653	0.0558254	0.102376	0.0500062	0.0761911	0.0057165	0.106883	0.0130653	0.0418882	-0.0879852	0.00930944	0.00812075	-0.0235183	-0.115111	-0.0397456	-0.0774285	-0.0283903	0.0940813	0.0283808	0.0313573	-0.0793438	0.946488	0.465166	0.332392	0.0139372	1.00971	0.894307	0.0485136	-0.0548756	0.962677	0.315541	0.500944	-0.0203656	0.985983	0.877617	0.0566949	0.0539102	1.03807	0.361614	0.441755
EWH24531	1 pilus assembly protein PilN [Pseudomonas aeruginosa SG17M]	0.0728557	-0.0604084	0.136234	0.0495606	-0.0369042	0.0201055	-0.00839938	-0.0776572	0.00122105	0.143806	0.0224565	-0.19	-0.0779466	0.0485005	-0.0731488	-0.0706533	0.122667	0.0260068	-0.322017	-0.0280915	0.0479294	-0.100726	-0.122709	0.918461	0.244537	0.611656	0.0271041	1.01896	0.77079	0.113064	0.0275776	1.0193	0.844919	0.0731851	0.05796	1.04099	0.510181	0.292275	-0.0991556	0.933579	0.450053	0.346737
EWH25685	1 glutamyl-tRNA amidotransferase [Pseudomonas aeruginosa SG17M]	-0.0102123	-0.0542553	-0.0298243	-0.0314306	0.0203607	-0.149116	-0.0643775	-0.00900721	-0.0182675	-0.047509	-0.0249279	0.0683084	-0.0597716	-0.0100769	-0.000513363	0.132363	0.00659093	0.0694771	0.12677	0.113311	-0.23894	0.000380541	0.0309173	1.02166	0.476475	0.32196	-0.00650273	0.995503	0.72506	0.139626	-0.000893904	0.999381	0.994653	0.0023282	0.0329469	1.0231	0.648442	0.188129	-0.0699905	0.952644	0.374081	0.427034
EWH25514	1 chemotaxis protein [Pseudomonas aeruginosa SG17M]	-0.0146559	-0.0251923	0.155852	0.038668	-0.0943475	0.059275	-0.0175363	-0.0738173	0.00607801	0.210066	0.0474422	-0.117605	0.00748006	0.0489136	-0.0204037	-0.0105287	0.0591807	0.024326	-0.249053	-0.147496	0.0792048	-0.105781	-0.0590717	0.959882	0.486391	0.313015	-0.00877416	0.993937	0.936137	0.0286604	0.0853775	1.06097	0.477907	0.320656	0.0562043	1.03973	0.595529	0.225097	-0.0447297	0.969471	0.566402	0.246875
EWH27610	1 hypothetical protein Z695_0109880 [Pseudomonas aeruginosa SG17M]	0.0371908	-0.0967376	-0.050861	-0.0368026	-0.0138621	0.0102414	-0.00181032	0.0186894	0.022678	-0.0296061	0.00392044	0.0736586	-0.111822	0.000408725	-0.0125848	0.0732612	-0.0120089	0.0306261	0.0307494	0.0557132	-0.121703	-0.0117469	0.0242178	1.01693	0.735039	0.13369	-0.040723	0.972168	0.394615	0.403826	-0.000837984	0.999419	0.991875	0.00354289	-0.0349923	0.976037	0.545717	0.263032	-0.043211	0.970493	0.611835	0.213366
EWH24402	1 nicotinate phosphoribosyltransferase [Pseudomonas aeruginosa SG17M]	-0.0694157	0.0296413	-0.111219	-0.0503311	0.0211055	-0.219133	-0.099014	-0.0757784	-0.204782	-0.0144012	-0.0983206	0.25004	0.0916388	0.0908826	0.144187	0.0262953	-0.0808986	-0.0273017	-0.0853018	-0.0391585	-0.163622	-0.0960273	0.194518	1.14434	0.0447842	1.34888	0.0479895	1.03382	0.530337	0.275448	0.240214	1.18117	0.0200865	1.6971	0.0486829	1.03432	0.673095	0.171924	0.171489	1.12622	0.118831	0.925071
EWH28278	1 translation initiation factor IF-1 [Pseudomonas aeruginosa SG17M]	0.0565679	0.150383	-0.177187	0.00992123	-0.0395794	-0.510074	-0.274827	-0.0249085	-0.0292379	0.143397	0.0297502	0.0265044	0.0631223	-0.0129018	0.025575	0.147338	0.102851	0.125095	-0.192515	-0.0131205	-0.340712	-0.182116	0.0156537	1.01091	0.883005	0.0540368	-0.0198289	0.98635	0.868962	0.0609992	0.207691	1.15484	0.0995032	1.00216	0.284748	1.2182	0.278604	0.555013	-0.09952	0.933343	0.0562597	1.2498
EWH27204	1 membrane protease subunit, stomatin/prohibitin [Pseudomonas aeruginosa SG17M]	-0.206779	-0.350042	-0.196574	-0.251132	-0.461672	-0.300635	-0.381153	-0.339242	-0.404848	-0.244069	-0.329386	0.368554	0.0785495	0.116247	0.187783	0.0766893	0.115793	0.0962412	0.261956	0.06176	0.10158	0.141765	0.438915	1.35558	0.0133191	1.87552	0.0782544	1.05574	0.314336	0.502607	0.0460181	1.03241	0.696377	0.157156	0.130022	1.09431	0.23484	0.629228	0.0915423	1.06551	0.495857	0.304643
EWH28949	1 methylthioribose-1-phosphate isomerase [Pseudomonas aeruginosa SG17M]	-0.064014	0.0257239	0.0111384	-0.00905058	-0.0489165	-0.0641613	-0.0565389	0.0394381	-0.243963	-0.122176	-0.1089	-0.0443584	0.0425373	-0.0268069	-0.00954268	0.0386626	0.0219175	0.0302901	0.0527117	0.0942868	0.0425896	0.0631961	-0.000492103	0.999659	0.990396	0.00419113	0.0998497	1.07166	0.313417	0.503877	-0.0727388	0.950831	0.0780821	1.10745	0.0474883	1.03346	0.282432	0.549086	-0.0398328	0.972768	0.335551	0.474241
EWH26152	1 D-alanine/D-serine/glycine permease [Pseudomonas aeruginosa SG17M]	0.355206	0.00599011	0.0546415	0.138613	0.221416	0.194022	0.207719	0.121723	-0.0761619	-0.303425	-0.0859549	0.196724	0.053121	-0.128908	0.0403124	-0.106371	-0.250694	-0.178532	0.738446	-0.154047	0.350688	0.311696	-0.0983002	0.934133	0.532944	0.273318	0.224568	1.16843	0.243593	0.613335	-0.271383	0.828525	0.379616	0.420655	-0.0691063	0.953228	0.658424	0.181494	0.218845	1.1638	0.198424	0.702405
EWH26223	1 fumarate hydratase [Pseudomonas aeruginosa SG17M]	-0.0570844	-0.0318849	0.0496859	-0.0130944	0.00570416	0.0400783	0.0228912	-0.0308026	-0.113752	0.129352	-0.00506763	0.0960516	-0.0391965	0.1542	0.0703517	-0.0972669	0.26784	0.0852864	-0.0494273	-0.0330392	0.208336	0.0419566	0.0834461	1.05955	0.273078	0.563714	-0.0080268	0.994452	0.92327	0.0346714	0.0283951	1.01988	0.792782	0.100846	-0.0359857	0.975365	0.468996	0.328831	-0.0149347	0.989701	0.929257	0.0318644
EWH26267	1 succinylglutamate-semialdehyde dehydrogenase [Pseudomonas aeruginosa SG17M]	-0.0271482	0.108857	0.0146591	0.0321226	0.0497996	-0.0532582	-0.00172929	0.00990551	0.0138041	0.0281316	0.0172804	-0.02636	-0.061852	0.13707	0.0162859	0.00238931	0.0989182	0.0506538	-0.0763527	0.0423174	-0.0341509	-0.0227288	-0.0158367	0.989083	0.839473	0.0759935	0.0148422	1.01034	0.733199	0.134778	0.0390147	1.02741	0.609049	0.215348	0.0338519	1.02374	0.63644	0.196242	-0.0343678	0.97646	0.718861	0.143355
EWH26282	1 magnesium transporter [Pseudomonas aeruginosa SG17M]	-0.0345985	-0.181597	0.0362286	-0.0599889	0.00192196	0.0618415	0.0318817	0.0870362	-0.0257546	0.0796548	0.0469788	-0.137515	-0.0551095	0.00637994	-0.0620816	-0.0279468	0.0379655	0.00500936	0.00366529	0.0315394	0.0158183	0.0170076	-0.00209269	0.998551	0.979488	0.00900106	-0.106968	0.928538	0.220666	0.656264	-0.0790893	0.946655	0.135969	0.866559	-0.0918707	0.938305	0.362646	0.440517	-0.067091	0.954561	0.339168	0.469585
EWH29638	1 preprotein translocase subunit SecF [Pseudomonas aeruginosa SG17M]	0.0550391	0.0509049	-0.0935367	0.00413579	-0.0829364	-0.0562884	-0.0696124	-0.0574869	-0.0640889	-0.0108033	-0.0441264	-0.00154188	0.0962709	0.13564	0.0767898	0.110276	0.0952044	0.10274	-0.00392871	0.00667499	-0.0519914	-0.016415	0.072654	1.05165	0.317278	0.49856	0.0482621	1.03402	0.402986	0.39471	0.0932048	1.06674	0.10484	0.979474	0.0737482	1.05245	0.331685	0.479274	-0.0259502	0.982173	0.657659	0.181999
EWH29221	1 GTP cyclohydrolase [Pseudomonas aeruginosa SG17M]	0.0323096	0.0635644	0.00234848	0.0327408	-0.0709289	0.0315621	-0.0196834	-0.01141	-0.0833726	0.00827414	-0.0288361	-0.0873684	0.0312712	-0.0244326	-0.0268433	0.0485238	-0.0626882	-0.00708217	0.00832883	0.0157517	-0.0300367	-0.0019854	-0.0595841	0.959541	0.197163	0.705174	0.061577	1.04361	0.13535	0.868541	-0.0248579	0.982917	0.539439	0.268057	0.0524243	1.03701	0.323631	0.48995	-0.0197611	0.986396	0.765863	0.115849
EWH28951	1 3-demethylubiquinone-9 3-methyltransferase [Pseudomonas aeruginosa SG17M]	0.0397343	-0.0302803	0.130966	0.0468066	0.117475	-0.00498615	0.0562446	-0.0383312	0.0939949	-0.0357048	0.006653	0.104226	-0.00407313	0.024111	0.0414213	0.0142273	0.000137187	0.00718226	0.0688621	-0.0546619	-0.0286767	-0.00482549	-0.00538533	0.996274	0.929081	0.0319463	0.0401536	1.02822	0.564018	0.248707	0.0462468	1.03258	0.404425	0.393162	-0.009438	0.993479	0.908541	0.0416554	0.0342391	1.02402	0.476624	0.321824
EWH29637	1 hypothetical protein Z695_0120915 [Pseudomonas aeruginosa SG17M]	0.262791	0.296127	-0.157587	0.133777	-0.0347025	-0.614492	-0.324597	0.000410492	-0.202322	-0.0801876	-0.0940331	0.0973841	0.247646	0.23194	0.192324	-0.048065	-0.0241912	-0.0361281	-0.388898	0.0298062	-0.754385	-0.371159	0.0585465	1.04142	0.722446	0.141195	0.22781	1.17106	0.221467	0.65469	0.563482	1.47783	0.0716787	1.14461	0.458374	1.37399	0.2082	0.681519	0.228452	1.17158	0.0349329	1.45677
EWH29645	1 permease [Pseudomonas aeruginosa SG17M]	-0.124502	-0.0717507	-0.0108265	-0.0690265	-0.10877	0.140972	0.016101	-0.0469135	-0.0844397	0.0107709	-0.0401941	-0.0936034	-0.0520743	-0.0680197	-0.0712325	0.0473027	-0.070893	-0.0117951	0.0474191	0.00616623	0.168037	0.0738741	-0.00220591	0.998472	0.95277	0.021012	-0.0288324	0.980213	0.538877	0.26851	-0.145107	0.904313	0.0441463	1.35511	-0.0851275	0.942701	0.466287	0.331346	-0.0594373	0.959638	0.293084	0.533008
EWH29175	1 nitrous-oxide reductase [Pseudomonas aeruginosa SG17M]	-0.22137	0.0502333	1.12487	0.31791	-0.0510186	1.07058	0.50978	-0.163103	0.00135311	1.09891	0.312386	-0.188246	-0.200656	1.40755	0.339549	-0.141563	1.357	0.607718	-0.243888	-0.288589	1.34137	0.26963	0.0216394	1.01511	0.975921	0.0105852	0.00552411	1.00384	0.992742	0.00316352	0.0699197	1.04966	0.930816	0.0311361	-0.19187	0.87547	0.794852	0.0997135	-0.268169	0.830373	0.782203	0.106681
EWH24941	1 protease [Pseudomonas aeruginosa SG17M]	-0.0353795	-0.0242257	0.232915	0.0577698	-0.0309978	0.138689	0.0538457	0.275804	-0.334048	0.0316865	-0.00885265	-0.261679	-0.0047809	0.237042	-0.00980604	-0.18843	0.115326	-0.0365522	-0.0566486	-0.0817455	-0.055539	-0.0646444	-0.0675758	0.95424	0.708985	0.149363	0.0666224	1.04726	0.75306	0.12317	0.0548383	1.03874	0.723139	0.140778	0.00392411	1.00272	0.977748	0.00977319	0.0267462	1.01871	0.909966	0.0409747
EWH28686	1 amino acid ABC transporter substrate-binding protein [Pseudomonas aeruginosa SG17M]	0.0952626	0.02633	-0.00183795	0.0399182	0.0607324	-0.0577557	0.00148833	-0.0394789	0.00126455	0.101265	0.021017	0.0250901	-0.0213147	-0.117087	-0.0377706	0.0207312	-0.0710357	-0.0251523	-0.00265662	0.0800152	-0.106871	-0.00983756	-0.0776888	0.947574	0.201166	0.696445	0.0189012	1.01319	0.72869	0.137457	-0.0279331	0.980825	0.703826	0.152534	0.0384299	1.027	0.553425	0.256942	-0.0126183	0.991292	0.856199	0.0674251
EWH28288	1 adenylosuccinate lyase [Pseudomonas aeruginosa SG17M]	-0.00415858	0.00817424	-0.0108254	-0.00226991	0.0124864	-0.076802	-0.0321578	0.0131568	0.035223	-0.00266746	0.0152375	0.0858447	0.036183	0.0454913	0.0558397	0.0451972	-0.0281495	0.00852383	0.0102296	-0.0233264	-0.0586115	-0.0239028	0.0581096	1.0411	0.0231396	1.63564	-0.0175074	0.987938	0.228238	0.641613	0.0797425	1.05683	0.0334124	1.47609	0.0298879	1.02093	0.444604	0.352027	0.0473159	1.03334	0.254703	0.593966
EWH29424	1 succinyldiaminopimelate aminotransferase [Pseudomonas aeruginosa SG17M]	-0.0750862	0.054462	-0.0699478	-0.0301907	0.101787	-0.0284369	0.0366749	0.0154576	0.00599795	0.0169056	0.0127871	0.0265026	0.102895	0.00682372	0.0454071	0.0503168	-0.030994	0.00966138	0.0910527	0.0299705	0.0159526	0.0456586	0.0755978	1.0538	0.216035	0.665476	-0.0429777	0.970649	0.369003	0.43297	-0.000251511	0.999826	0.994941	0.00220287	-0.0668656	0.95471	0.427839	0.36872	0.0357457	1.02509	0.514252	0.288824
EWH29237	1 hypothetical protein Z695_0118780 [Pseudomonas aeruginosa SG17M]	0.0614445	-0.0954135	0.146857	0.0376295	0.0785372	-0.0819495	-0.00170613	0.0554103	0.0414055	-0.0124763	0.0281132	0.0177219	-0.0530905	-0.0491793	-0.0281827	-0.00591498	0.038665	0.016375	0.0393919	0.0316702	-0.0772328	-0.00205689	-0.0658121	0.955407	0.427342	0.369225	0.0095163	1.00662	0.903753	0.0439501	-0.0261258	0.982054	0.585537	0.232446	0.0393356	1.02764	0.74297	0.129028	-0.0445576	0.969587	0.281349	0.550755
EWH25107	1 tryptophan synthase subunit alpha [Pseudomonas aeruginosa SG17M]	0.0349381	-0.104754	0.0349949	-0.011607	-0.038444	-0.0175427	-0.0279934	-0.00497946	-0.121868	0.0734537	-0.0177978	0.105937	0.0712497	0.177753	0.118313	0.0647096	-0.0516858	0.00651192	-0.0928083	-0.087678	-0.00839711	-0.0629611	0.12992	1.09423	0.0816836	1.08787	0.00619082	1.0043	0.936847	0.0283315	0.181274	1.13389	0.012079	1.91797	0.0163863	1.01142	0.804476	0.0944867	0.111801	1.08058	0.15605	0.806737
EWH24538	1 primosomal protein N' [Pseudomonas aeruginosa SG17M]	0.0641584	-0.0847614	0.0159362	-0.0015556	0.00136259	-0.0419286	-0.020283	-0.0404287	0.0461728	-0.0958211	-0.0300257	0.0252364	-0.00277501	-0.0357274	-0.00442202	-0.0566098	-0.0109101	-0.0337599	0.0433582	0.0461466	-0.0205026	0.0230007	-0.00286642	0.998015	0.954561	0.0201964	0.0284701	1.01993	0.66125	0.179634	-0.0274228	0.981172	0.382892	0.416924	0.0187274	1.01307	0.771328	0.112761	0.0293379	1.02054	0.377782	0.422759
EWH26832	1 cobalamin biosynthesis protein CobQ [Pseudomonas aeruginosa SG17M]	0.170778	-0.156281	0.0330444	0.0158469	-0.0254872	0.172035	0.0732738	-0.018106	-0.0938731	-0.170459	-0.0941461	-0.018126	-0.0680428	-0.0153421	-0.0338369	-0.0171765	0.0492666	0.0160451	0.0338889	-0.124334	-0.0803753	-0.0569402	-0.0496839	0.966148	0.633243	0.19843	0.109993	1.07922	0.351961	0.453506	0.0231033	1.01614	0.669058	0.174536	-0.0574268	0.960977	0.714556	0.145964	-0.049882	0.966015	0.229911	0.638441
EWH29218	1 flavodoxin [Pseudomonas aeruginosa SG17M]	-0.301749	-0.155574	0.0230219	-0.144767	0.147551	0.0652353	0.106393	-0.0149313	0.460676	-0.0722494	0.124498	-0.171852	-0.103102	0.0418009	-0.0777176	0.210214	0.130569	0.170391	-0.000153023	0.140946	0.00277769	0.0478568	0.0670494	1.04757	0.585077	0.232787	-0.269266	0.829742	0.235952	0.627176	-0.125574	0.916639	0.184068	0.735022	-0.25116	0.84022	0.138202	0.859487	-0.248109	0.841999	0.0642112	1.19239
EWH24092	1 large-conductance mechanosensitive channel [Pseudomonas aeruginosa SG17M]	0.0946648	0.0865324	-0.14751	0.011229	-0.0469722	-0.196751	-0.121862	0.0456791	-0.113792	0.00787825	-0.020078	-0.0513342	-0.00584801	0.0118514	-0.0151103	0.00505555	-0.0530784	-0.0240114	0.0243409	-0.0193647	0.0330606	0.0126789	-0.0263393	0.981909	0.763037	0.117454	0.031307	1.02194	0.752912	0.123256	-0.0277892	0.980922	0.325955	0.486842	0.133091	1.09664	0.33698	0.472396	0.00890114	1.00619	0.802257	0.0956865
EWH26925	1 cytochrome Cbb3 [Pseudomonas aeruginosa SG17M]	-0.0729388	-0.177452	1.63277	0.460793	-0.190518	1.59082	0.700151	-0.0494853	-0.159096	1.59847	0.463295	-0.489938	-0.11293	1.84442	0.413849	-0.0893931	1.71775	0.814178	-0.476352	-0.226538	1.7631	0.353403	-0.0469438	0.967985	0.962225	0.0167235	-0.0025021	0.998267	0.997703	0.000998711	0.0604458	1.04279	0.955266	0.0198758	-0.239358	0.847122	0.827467	0.0822491	-0.400329	0.757686	0.751066	0.124322
EWH29578	1 hypothetical protein Z695_0120605 [Pseudomonas aeruginosa SG17M]	-0.0855317	-0.101633	0.321696	0.0448439	-0.153381	0.404613	0.125616	-0.15688	-0.129263	0.145261	-0.0469607	-0.214214	0.0602638	0.26689	0.0376464	-0.146411	0.252722	0.0531554	-0.00318941	-0.214679	0.297483	0.0265383	-0.00719753	0.995023	0.972532	0.0120962	0.0918046	1.0657	0.615373	0.210862	0.0111081	1.00773	0.959128	0.0181234	-0.0807718	0.945552	0.78757	0.103711	-0.015509	0.989308	0.951206	0.0217252
EWH25726	1 hypothetical protein Z695_0132365 [Pseudomonas aeruginosa SG17M]	0.155946	0.211673	0.311947	0.226522	0.106408	-0.0604963	0.0229559	-0.123847	0.190384	-0.197202	-0.043555	0.0834931	0.0931459	0.0995109	0.09205	-0.116662	-0.0140108	-0.0653366	-0.151622	-0.274191	-0.116054	-0.180622	-0.134472	0.911003	0.0427685	1.36888	0.270077	1.20587	0.101223	0.994721	0.272672	1.20804	0.00478427	2.32018	0.203566	1.15154	0.0979791	1.00887	0.157387	1.11527	0.0268636	1.57084
EWH26470	1 acetyltransferase [Pseudomonas aeruginosa SG17M]	-0.000576107	-0.0223683	0.0264374	0.00116433	0.127537	0.0638857	0.0957112	0.285364	-0.0247108	0.118864	0.126506	0.0610037	-0.0503539	0.13829	0.0496466	-0.243343	0.0142838	-0.114529	-0.359075	0.157114	-0.0662444	-0.089402	0.0484823	1.03418	0.439533	0.357009	-0.125341	0.916787	0.239143	0.621342	0.139049	1.10118	0.431662	0.364856	-0.0945468	0.936566	0.0508432	1.29377	0.164176	1.12053	0.262265	0.581259
[truncated: 1,441 more rows]

## Sheet: Final list of 64 proteins
Protein ID	Protein Name	Description
EWH23991	EWH23991	1 antirepressor [Pseudomonas aeruginosa SG17M]
EWH25604	BioB	1 biotin synthase [Pseudomonas aeruginosa SG17M]
[truncated: 62 more rows]
