# Supplementary material for: Direct and indirect pathways linking the Lon protease to motility behaviors in the pathogen Pseudomonas aeruginosa
Source: PLoS Pathog. 2025 Jun 25;21(6):e1013288. doi: 10.1371/journal.ppat.1013288 (PMC12221181; doi:10.1371/journal.ppat.1013288)
Supplement: S2 Data — Quantitative proteomics (lon-) source data, related to Fig 3. (XLSX) [file ppat.1013288.s011.xlsx]

## Sheet: lon- proteomics
Protein ID	Gene Name	Description	WT_0min_Rep1	WT_0min_Rep2	WT_0min_Rep3	WT_30min_Rep1	WT_30min_Rep2	WT_30min_Rep3	WT_60min_Rep1	WT_60min_Rep2	WT_60min_Rep3	lon-_0min_Rep1	lon-_0min_Rep2	lon-_0min_Rep3	lon-_30min_Rep1	lon-_30min_Rep2	lon-_30min_Rep3	lon-_60min_Rep1	lon-_60min_Rep2	lon-_60min_Rep3	WT_0min_real_Rep1	WT_0min_real_Rep2	WT_0min_real_Rep3	WT_30min_real_Rep1	WT_30min_real_Rep2	WT_30min_real_Rep3	WT_60min_real_Rep1	WT_60min_real_Rep2	WT_60min_real_Rep3	lon-_0min_real_Rep1	lon-_0min_real_Rep2	lon-_0min_real_Rep3	lon-_30min_real_Rep1	lon-_30min_real_Rep2	lon-_30min_real_Rep3	lon-_60min_real_Rep1	lon-_60min_real_Rep2	lon-_60min_real_Rep3	WT_0min_real_avg	WT_30min_real_avg	WT_60min_real_avg	lon-_0min_real_avg	lon-_30min_real_avg	lon-_60min_real_avg
sp|Q9HZA6|FIMV_PSEAE	fimV	Motility hub protein FimV	0.122028	0.268704	0.0894926	-0.200639	-0.115532	0.004252	0.034335	0.164723	0.15111	-0.36007	-0.0209148	-0.00032902	-0.173363	-0.122133	-0.0991831	-0.0494466	-0.0569427	-0.00476453	1.08826	1.20472	1.064	0.870165	0.923042	1.00295	1.02408	1.12095	1.11042	0.779127	0.985608	0.999772	0.886773	0.918828	0.933561	0.966307	0.961299	0.996703	1.11899	0.932053	1.08515	0.921502	0.913054	0.97477
tr|Q9I6Z3|Q9I6Z3_PSEAE	ahpC	Alkyl hydroperoxide reductase C	0.146042	-0.142394	0.14036	0.217967	-0.0237705	-0.154229	0.212341	-0.00814182	-0.162029	0.100955	-0.107918	-0.174925	0.0972107	-0.00178137	-0.0820468	-0.0474984	-0.0332323	-0.0407538	1.10653	0.906014	1.10218	1.16309	0.983659	0.898613	1.15857	0.994372	0.893767	1.07248	0.927926	0.885813	1.0697	0.998766	0.944716	0.967613	0.977228	0.972147	1.03824	1.01512	1.01557	0.962074	1.0044	0.972329
sp|Q9HVC5|KPRS_PSEAE	prs	Ribose-phosphate pyrophosphokinase	0.0351336	0.0591102	0.137728	0.11728	0.0479063	0.00386154	0.111482	0.0645755	0.0838019	0.0503123	-0.149251	-0.0963788	-0.000919983	-0.104888	-0.179432	-0.002907	-0.0291507	-0.0184102	1.02465	1.04182	1.10017	1.08469	1.03376	1.00268	1.08034	1.04578	1.05981	1.03549	0.901719	0.935378	0.999363	0.929877	0.883051	0.997987	0.979997	0.98732	1.05555	1.04038	1.06197	0.957529	0.93743	0.988435
sp|Q9HXM6|GUAA_PSEAE	guaA	GMP synthase [glutamine-hydrolyzing]	0.123727	0.0138622	0.039351	0.106537	0.0372291	-0.0213007	0.122649	0.0450879	-0.0151051	0.103162	-0.202948	-0.257202	0.0693867	-0.0133016	-0.178567	-0.0270573	0.0121196	-0.0134238	1.08955	1.00965	1.02765	1.07664	1.02614	0.985344	1.08873	1.03175	0.989585	1.07413	0.868774	0.836709	1.04927	0.990822	0.88358	0.98142	1.00844	0.990738	1.04228	1.02938	1.03669	0.926536	0.974558	0.993532
sp|Q9HT19|ATPG_PSEAE	atpG	ATP synthase gamma chain	-0.00851934	0.0149547	0.0454521	0.167133	0.120313	-0.076254	0.0533507	0.0490855	-0.0864173	0.131818	-0.181041	-0.212963	0.115159	0.0105468	-0.112093	-0.0854167	-0.076009	-0.054706	0.994112	1.01042	1.03201	1.12283	1.08697	0.948517	1.03767	1.03461	0.941859	1.09567	0.882067	0.862763	1.08309	1.00734	0.925245	0.942512	0.948678	0.962791	1.01218	1.05277	1.00471	0.946834	1.00523	0.951327
tr|Q9HZK4|Q9HZK4_PSEAE	PA3001	Glyceraldehyde-3-phosphate dehydrogenase	0.20992	0.0517732	0.196875	0.103102	0.0342356	-0.0779781	0.0775919	-0.00472053	-0.0762036	0.142901	-0.158148	-0.136427	0.0174028	-0.0651257	-0.180062	-0.0410333	-0.0242242	-0.0284168	1.15662	1.03654	1.14621	1.07408	1.02401	0.947384	1.05526	0.996733	0.94855	1.10412	0.896175	0.90977	1.01214	0.955862	0.882665	0.971959	0.983349	0.980496	1.11313	1.01516	1.00018	0.970023	0.950221	0.978601
sp|Q51561|RPOB_PSEAE	rpoB	DNA-directed RNA polymerase subunit beta	0.109573	0.0646489	0.137663	0.0738987	0.080996	-0.00861582	0.0564013	0.00464146	-0.0622062	0.122842	-0.108596	-0.140393	0.0136168	-0.0623669	-0.160107	-0.0947393	-0.0721241	-0.0585811	1.07891	1.04583	1.10012	1.05256	1.05775	0.994046	1.03987	1.00322	0.957798	1.08888	0.92749	0.907272	1.00948	0.957692	0.894959	0.936441	0.951236	0.960208	1.07495	1.03478	1.0003	0.974547	0.954045	0.949295
sp|Q9XCL6|SYE_PSEAE	gltX	Glutamate--tRNA ligase	0.176902	0.0547174	0.0302926	-0.0959449	0.0509239	-0.0666608	0.00153337	0.0679751	-0.0191043	0.0458371	-0.00543998	-0.0020954	-0.0351555	-0.0377979	-0.119888	-0.0936267	0.00333269	0.00534927	1.13045	1.03866	1.02122	0.935659	1.03593	0.954846	1.00106	1.04824	0.986845	1.03228	0.996236	0.998549	0.975927	0.974141	0.920259	0.937164	1.00231	1.00371	1.06344	0.975478	1.01205	1.00902	0.956776	0.981064
sp|Q9HUN6|Y4928_PSEAE	PA4928	UPF0313 protein PA4928	0.264982	0.0580154	0.374374	0.0134834	0.111006	-0.0325583	0.0592498	-0.03763	-0.121845	0.181141	-0.0367323	0.0807454	0.00147078	-0.166676	-0.0407269	-0.148304	-0.13232	-0.0871922	1.20162	1.04103	1.29628	1.00939	1.07998	0.977685	1.04192	0.974254	0.919011	1.13378	0.974861	1.05756	1.00102	0.890893	0.972165	0.90231	0.912363	0.941353	1.17964	1.02235	0.978396	1.0554	0.954693	0.918676
sp|Q9HY84|ASSY_PSEAE	argG	Argininosuccinate synthase	0.0989113	0.0634889	0.08419	0.084611	0.107981	-0.126344	0.0714583	0.0514281	-0.127348	0.140995	-0.0842751	-0.0662109	0.0539758	0.0131514	-0.08012	-0.0429243	-0.0664163	-0.0490592	1.07096	1.04499	1.06009	1.0604	1.07772	0.91615	1.05078	1.03629	0.915513	1.10267	0.943258	0.955143	1.03812	1.00916	0.945979	0.970685	0.955007	0.966566	1.05868	1.01809	1.00086	1.00036	0.997753	0.964086
tr|Q9HW15|Q9HW15_PSEAE	speA	Probable short-chain dehydrogenase	0.023373	0.128024	0.0193664	-0.00105699	0.118841	0.0110198	0.0226687	0.0911983	0.0732899	0.0782414	-0.0728246	-0.107601	0.0135889	0.0445795	0.0435617	-0.0794435	-0.0236589	-0.039551	1.01633	1.0928	1.01351	0.999268	1.08586	1.00767	1.01584	1.06525	1.05211	1.05573	0.950775	0.92813	1.00946	1.03138	1.03066	0.946423	0.983735	0.972958	1.04088	1.03093	1.0444	0.978212	1.02383	0.967705
sp|Q9HXJ7|BAMB_PSEAE	bamB	Outer membrane protein assembly factor BamB	0.0902388	0.0470009	0.125473	0.101889	0.104826	0.0517494	0.0495308	0.0401094	0.00258363	0.0850836	-0.138483	-0.0289405	-0.0140947	-0.0209706	-0.00726429	-0.084255	-0.00581281	-0.0598733	1.06455	1.03312	1.09087	1.07318	1.07536	1.03652	1.03493	1.02819	1.00179	1.06075	0.908474	0.98014	0.990278	0.985569	0.994977	0.943271	0.995979	0.959348	1.06284	1.06169	1.02164	0.983121	0.990275	0.9662
sp|Q9HWE5|RL14_PSEAE	rplN	50S ribosomal protein L14	0.116272	0.0783821	0.150755	0.182369	0.0890516	-0.128266	0.117479	-0.0313365	0.0609579	0.109123	-0.190793	-0.204118	0.0695353	-0.0870632	-0.255194	-0.0948402	-0.105214	-0.0649185	1.08393	1.05583	1.11015	1.13475	1.06367	0.91493	1.08484	0.978513	1.04316	1.07857	0.876124	0.868069	1.04938	0.941437	0.837874	0.936376	0.929667	0.955999	1.0833	1.03778	1.0355	0.940922	0.942897	0.940681
sp|P11221|OPRI_PSEAE	oprI	Major outer membrane lipoprotein	-0.146042	-0.164439	-0.141958	0.00305017	0.0659019	0.128826	-0.17984	-0.144247	-0.04888	0.102883	-0.0336474	-0.034546	-0.065784	-0.0957223	-0.140341	0.0355058	0.0309202	0.10007	0.903726	0.892275	0.906288	1.00212	1.04674	1.0934	0.882801	0.904852	0.966686	1.07392	0.976947	0.976339	0.955426	0.935804	0.907305	1.02492	1.02166	1.07183	0.900763	1.04742	0.918113	1.00907	0.932845	1.03947
tr|Q9HU51|Q9HU51_PSEAE	PA5133	Peptidase_M23 domain-containing protein	0.11211	0.0482191	-0.0930948	0.062875	-0.0278292	0.0362965	-0.00651993	0.0879725	-0.038063	-0.0272622	-0.141055	-0.122277	0.0352101	0.0459626	0.160253	0.0383705	-0.00684288	-0.109262	1.08081	1.03399	0.937509	1.04455	0.980895	1.02548	0.995491	1.06288	0.973962	0.981281	0.906856	0.918736	1.02471	1.03237	1.11748	1.02695	0.995268	0.927062	1.01743	1.01697	1.01078	0.935624	1.05819	0.983095
tr|Q9HTL9|Q9HTL9_PSEAE	PA5339	Uncharacterized protein	-0.173279	-0.0437767	-0.113665	-0.147167	-0.13108	-0.120483	-0.0939691	0.0327724	0.0398394	-0.136329	0.0491587	0.109177	-0.0164708	0.242014	0.0977335	0.111064	0.098918	0.170523	0.886825	0.970112	0.924237	0.903022	0.913148	0.91988	0.936942	1.02298	1.028	0.909831	1.03466	1.07861	0.988648	1.18264	1.07009	1.08002	1.07097	1.12547	0.927058	0.912017	0.995972	1.0077	1.08046	1.09215
sp|Q9I407|ASPQ_PSEAE	ansB	Glutaminase-asparaginase	-0.445145	-0.113559	-0.459924	-0.403714	-0.0453911	0.481204	-0.414823	-0.175351	0.383995	-0.44229	0.468921	0.409185	-0.384174	0.00152062	0.407069	0.00162847	0.069459	0.0598374	0.734511	0.924305	0.727025	0.75591	0.969027	1.39591	0.750112	0.885552	1.30495	0.735966	1.38407	1.32794	0.766218	1.00105	1.32599	1.00113	1.04932	1.04235	0.79528	1.04028	0.980205	1.14932	1.03109	1.03093
tr|Q9HTP2|Q9HTP2_PSEAE	PA5312	Probable aldehyde dehydrogenase	-0.266355	0.172734	-0.13698	-0.0998553	0.199599	0.308475	-0.141627	0.0781918	0.317011	-0.304225	-0.00864014	-0.0203082	-0.377148	0.0834138	0.00995756	-0.0323443	-0.0561738	-0.00990138	0.831417	1.12719	0.909421	0.933127	1.14838	1.2384	0.906496	1.05569	1.24575	0.809877	0.994029	0.986022	0.769958	1.05952	1.00693	0.97783	0.961812	0.99316	0.95601	1.10663	1.06931	0.929976	0.945469	0.977601
tr|Q9I0B0|Q9I0B0_PSEAE	PA2732	Type I site-specific deoxyribonuclease	-0.204623	0.0135259	-0.0678265	-0.185244	0.0205441	0.0854842	-0.198929	-0.093487	-0.036934	-0.0374817	0.0731467	0.0627351	-0.0601151	0.0421633	0.0997804	0.0394648	0.0533469	0.033016	0.867765	1.00942	0.954074	0.8795	1.01434	1.06104	0.871197	0.937255	0.974724	0.974354	1.05201	1.04444	0.959188	1.02966	1.07161	1.02773	1.03767	1.02315	0.943753	0.984962	0.927725	1.0236	1.02015	1.02952
sp|Q9HWD8|RL2_PSEAE	rplB	50S ribosomal protein L2	0.128297	0.0717134	0.138992	0.155397	0.0700193	0.00458222	0.0393476	-0.0358678	-0.0755658	0.116375	-0.0856394	-0.111487	0.0208949	-0.0714908	-0.103535	-0.100154	-0.0627765	-0.0692469	1.093	1.05096	1.10114	1.11373	1.04973	1.00318	1.02765	0.975445	0.94897	1.08401	0.942367	0.925634	1.01459	0.951654	0.93075	0.932933	0.95742	0.953135	1.0817	1.05555	0.984021	0.984003	0.965664	0.947829
sp|Q9HWC8|RL7_PSEAE	rplL	50S ribosomal protein L7/L12	0.289648	0.221107	0.272147	-0.297903	-0.202368	-0.256969	-0.00853851	0.0875008	-0.0201899	-0.122965	0.116984	0.0948589	-0.00891518	0.0361644	-0.0693888	0.122323	0.12776	0.155098	1.22234	1.16563	1.2076	0.813434	0.869123	0.836844	0.994099	1.06253	0.986103	0.918299	1.08447	1.06796	0.99384	1.02538	0.953042	1.08849	1.0926	1.1135	1.19852	0.8398	1.01424	1.02358	0.990755	1.09819
sp|Q9HWF1|RL18_PSEAE	rplR	50S ribosomal protein L18	0.175752	0.0814849	0.189446	0.189581	0.0934204	-0.0280884	0.102332	0.0252738	-0.0516248	0.10311	-0.191374	-0.179109	0.0479139	-0.0525994	-0.149818	-0.0583393	-0.0454464	-0.0698241	1.12955	1.05811	1.14033	1.14043	1.0669	0.980719	1.07351	1.01767	0.964849	1.07409	0.875771	0.883249	1.03377	0.964198	0.901364	0.960369	0.96899	0.952754	1.10933	1.06268	1.01868	0.944369	0.966443	0.960704
sp|Q9HV43|DNAK_PSEAE	dnaK	Chaperone protein DnaK	0.20357	-0.00374039	0.282058	0.0827904	-0.184946	-0.285955	0.120401	-0.118977	-0.258972	0.309866	-0.038292	-0.0441043	0.233338	0.0701562	-0.0973446	0.0271204	0.0428027	0.0651813	1.15154	0.997411	1.21593	1.05906	0.879682	0.820199	1.08704	0.920841	0.835683	1.23959	0.973807	0.969892	1.17555	1.04983	0.934752	1.01898	1.03011	1.04622	1.12163	0.919648	0.947854	1.0611	1.05338	1.03177
sp|P72170|PYRC_PSEAE	pyrC	Dihydroorotase	0.0680592	-0.0482748	0.0232019	0.0863179	-0.0770539	-0.0428616	0.204491	0.0802719	0.00101513	0.122967	-0.163718	-0.0842324	-0.117291	-0.083153	-0.14694	-0.0157616	0.0236783	-0.0144195	1.04831	0.967092	1.01621	1.06166	0.947992	0.970728	1.15228	1.05722	1.0007	1.08897	0.892722	0.943286	0.921917	0.943992	0.903164	0.989134	1.01655	0.990055	1.01054	0.993459	1.07007	0.974993	0.923024	0.998579
sp|P33641|BAMD_PSEAE	bamD	Outer membrane protein assembly factor BamD	0.105194	-0.00286158	0.0638044	0.060721	0.0525604	-0.114537	0.0346604	-0.000122048	-0.110424	0.0590784	-0.1014	-0.0725163	0.00734881	-0.0180643	-0.0728681	-0.0491655	0.00667429	-0.000637912	1.07564	0.998018	1.04522	1.04299	1.0371	0.923678	1.02432	0.999915	0.926316	1.0418	0.932128	0.950978	1.00511	0.987557	0.950746	0.966495	1.00464	0.999558	1.03963	1.00126	0.983516	0.974969	0.981137	0.99023
tr|Q9HV54|Q9HV54_PSEAE	nusA	Transcription termination/antitermination protein NusA	0.0909703	0.0341929	0.121889	0.0683185	-0.00173666	0.00996778	0.0585811	-0.00857815	-0.00546266	0.0829123	-0.125504	-0.117023	0.0639301	-0.0158676	-0.10943	-0.0209534	0.0341947	0.00395902	1.06509	1.02398	1.08816	1.04849	0.998797	1.00693	1.04144	0.994072	0.996221	1.05915	0.916684	0.922088	1.04531	0.989062	0.926954	0.985581	1.02399	1.00275	1.05908	1.01807	1.01058	0.965975	0.987108	1.0041
tr|Q9I456|Q9I456_PSEAE	PA1288	Probable outer membrane protein	0.302365	-0.0405767	0.332891	0.160628	0.358966	0.3608	-0.00592753	-1.50909	-0.192499	0.413925	-2.06556	-1.84456	-0.599047	0.381191	0.248772	0.170058	0.2549	0.254201	1.23316	0.972266	1.25953	1.11777	1.28251	1.28414	0.9959	0.351334	0.875089	1.33231	0.238894	0.27844	0.66019	1.30242	1.1882	1.1251	1.19325	1.19267	1.15499	1.22814	0.740774	0.616547	1.05027	1.17034
sp|P47205|LPXC_PSEAE	lpxC	UDP-3-O-acyl-N-acetylglucosamine deacetylase	-0.105553	-0.163662	-0.0368351	0.106064	0.0820216	0.0577801	0.0660875	0.0429165	0.0583721	-0.0080625	-0.241437	-0.242104	0.00837359	-0.121712	-0.117641	0.00314101	0.0261251	0.0650808	0.929449	0.892756	0.974791	1.07629	1.0585	1.04086	1.04687	1.03019	1.04129	0.994427	0.845903	0.845511	1.00582	0.919096	0.921693	1.00218	1.01827	1.04614	0.932332	1.05855	1.03945	0.89528	0.94887	1.0222
sp|Q9I2U2|TIG_PSEAE	tig	Trigger factor	0.144192	0.103179	0.191693	0.0374319	-0.0400855	-0.0669588	0.0437904	-0.0347204	-0.0752068	0.122563	-0.105223	-0.0886224	0.0399413	-0.0274303	-0.171326	-0.0362173	-0.0131366	-0.0213976	1.10511	1.07414	1.1421	1.02629	0.972597	0.954648	1.03082	0.976221	0.949206	1.08867	0.929661	0.94042	1.02807	0.981166	0.888026	0.975209	0.990936	0.985278	1.10712	0.98451	0.985415	0.986249	0.965755	0.983807
tr|Q9HZC1|Q9HZC1_PSEAE	PA3087	Metallophos domain-containing protein	-0.0175348	0.0448635	0.0208213	-0.0183013	-0.019763	0.124179	-0.0427089	-0.0130302	0.211967	-0.0683661	0.112909	0.111962	-0.203434	-0.0868645	0.160556	-0.118886	0.0267429	0.125069	0.987919	1.03159	1.01454	0.987395	0.986395	1.08989	0.97083	0.991009	1.15827	0.953717	1.08141	1.0807	0.868481	0.941567	1.11772	0.920899	1.01871	1.09056	1.01135	1.02123	1.04004	1.03861	0.975922	1.01006
sp|Q9HXH0|SYV_PSEAE	valS	Valine--tRNA ligase	0.0535482	-0.000452286	0.0293635	0.0449023	-0.0128769	-0.0377462	0.0209982	-0.0399557	-0.112013	0.104516	-0.043734	-0.0827713	0.0567111	-0.00239858	-0.0895964	-0.0604031	-0.0158256	-0.01054	1.03781	0.999687	1.02056	1.03161	0.991114	0.974176	1.01466	0.972685	0.925296	1.07513	0.970141	0.944242	1.04009	0.998339	0.939786	0.958996	0.98909	0.992721	1.01935	0.998968	0.970881	0.996505	0.992739	0.980269
tr|Q9I3D5|Q9I3D5_PSEAE	sdhA	Succinate dehydrogenase flavoprotein subunit	0.0995694	0.0421803	0.112286	0.0606198	0.0780211	0.0231374	0.0564268	0.00127889	-0.0371602	0.0824814	-0.0948186	-0.100694	-0.0100214	-0.0429072	-0.0779648	-0.0468877	-0.0200108	-0.0550051	1.07145	1.02967	1.08094	1.04291	1.05557	1.01617	1.03989	1.00089	0.974571	1.05884	0.93639	0.932585	0.993078	0.970697	0.947393	0.968022	0.986225	0.962591	1.06069	1.03822	1.00512	0.975937	0.970389	0.97228
tr|Q9HUL7|Q9HUL7_PSEAE	amiB	N-acetylmuramoyl-L-alanine amidase	0.055857	-0.0642502	-0.0838699	0.0837978	0.158464	-0.0867162	0.0117285	0.124391	-0.13056	0.186095	0.0307756	-0.229971	0.0732061	0.0521102	-0.0619329	-0.0115461	-0.171114	-0.109937	1.03948	0.956442	0.943523	1.0598	1.1161	0.941664	1.00816	1.09005	0.913477	1.13768	1.02156	0.852652	1.05205	1.03678	0.95798	0.992029	0.888157	0.926628	0.979814	1.03919	1.0039	1.00396	1.0156	0.935605
sp|Q9HYF4|MQO1_PSEAE	mqo1	Probable malate:quinone oxidoreductase 1	0.125741	0.00571741	0.145573	0.103804	0.0365738	-0.0746982	0.134881	-0.0378501	-0.0853118	0.206849	-0.200622	-0.250847	0.0966502	-0.0818192	-0.213524	-0.0426665	-0.0478338	-0.0360452	1.09107	1.00397	1.10617	1.0746	1.02568	0.949541	1.098	0.974105	0.942581	1.15416	0.870175	0.840403	1.06929	0.944865	0.862428	0.970859	0.967388	0.975325	1.06707	1.01661	1.0049	0.954914	0.95886	0.971191
sp|Q9I0A0|IF3_PSEAE	infC	Translation initiation factor IF-3	-0.120543	-0.0298078	0.0213808	0.0531194	0.100264	0.0250416	0.103496	0.112673	0.0192258	-0.0952671	-0.129326	-0.117218	-0.0284148	-0.0189921	-0.102444	-0.016454	-0.0276255	-0.0463464	0.919842	0.979551	1.01493	1.03751	1.07197	1.01751	1.07437	1.08123	1.01342	0.936099	0.914259	0.921964	0.980497	0.986922	0.931454	0.98866	0.981034	0.968386	0.971441	1.04233	1.05634	0.924107	0.966291	0.97936
tr|Q9I0B7|Q9I0B7_PSEAE	PA2725	Probable chaperone	-0.0890002	0.0541682	-0.0952993	0.214785	-0.0632028	-0.0935835	0.16294	0.0396048	-0.154055	0.110456	-0.0478968	-0.152644	0.0107033	-0.0120779	-0.0724236	0.0261717	-0.0473253	-0.111876	0.940174	1.03826	0.936078	1.16053	0.957137	0.937192	1.11957	1.02783	0.898721	1.07957	0.967345	0.8996	1.00745	0.991663	0.951039	1.01831	0.967729	0.925384	0.971504	1.01829	1.01537	0.982172	0.983383	0.970473
sp|P34003|AROK_PSEAE	aroK	Shikimate kinase	-0.0539547	-0.072455	0.0594932	0.162088	-0.035968	-0.0205419	0.0247988	-0.20789	0.1141	0.0448483	-0.180356	0.352905	0.119227	-0.027134	0.0795246	-0.210074	-0.0609549	0.0639487	0.963292	0.951018	1.0421	1.11891	0.975377	0.985862	1.01734	0.865802	1.0823	1.03157	0.882485	1.27713	1.08615	0.981368	1.05667	0.864493	0.958629	1.04532	0.98547	1.02671	0.98848	1.06373	1.0414	0.956149
sp|Q9HT18|ATPA_PSEAE	atpA	ATP synthase subunit alpha	0.205447	0.0749368	0.178757	0.173678	0.0988724	-0.0185197	0.122619	0.00405044	-0.0248549	0.134448	-0.262955	-0.253971	0.0992229	-0.074508	-0.19805	-0.0471694	-0.0282261	-0.0399303	1.15304	1.05331	1.13191	1.12793	1.07094	0.987245	1.08871	1.00281	0.982919	1.09767	0.833379	0.838585	1.0712	0.949666	0.871728	0.967833	0.980625	0.972702	1.11276	1.06204	1.02481	0.923212	0.964197	0.97372
sp|Q9HXN2|PUR4_PSEAE	purL	Phosphoribosylformylglycinamidine synthase	-0.0302719	-0.0365155	0.0672456	0.0404306	0.0999373	-0.0401086	0.0262019	-0.0205301	-0.101911	0.121317	-0.158565	-0.142635	0.0429472	0.00650723	-0.1225	-0.0662499	-0.00808191	-0.0110661	0.979236	0.975007	1.04771	1.02842	1.07173	0.972582	1.01833	0.98587	0.931798	1.08773	0.895916	0.905863	1.03022	1.00452	0.918594	0.955118	0.994414	0.992359	1.00065	1.02424	0.978665	0.963169	0.984444	0.98063
tr|Q9HVK8|Q9HVK8_PSEAE	PA4576	Endopeptidase La	0.156035	0.0849984	0.142824	0.104631	0.108313	-0.0320165	0.132488	-0.0349711	-0.110031	0.155757	-0.187239	-0.122273	0.143859	-0.0162977	-0.092683	0.0110062	-0.0616434	-0.0403556	1.11422	1.06069	1.10406	1.07522	1.07797	0.978052	1.09618	0.976051	0.926568	1.11401	0.878285	0.918739	1.10486	0.988767	0.937777	1.00766	0.958172	0.972415	1.09299	1.04375	0.999601	0.970343	1.01047	0.979415
tr|Q9I386|Q9I386_PSEAE	PA1639	Uncharacterized protein	0.480849	-1.10356	-0.0486564	0.449616	-0.242492	-0.175303	0.52927	-0.16386	-0.0851807	0.0232809	-0.254493	-0.428527	0.303049	0.165909	0.22296	0.304428	0.148093	-0.228238	1.39556	0.465368	0.966836	1.36568	0.845284	0.885582	1.4432	0.892633	0.942666	1.01627	0.838282	0.74302	1.23375	1.12187	1.16713	1.23493	1.1081	0.853677	0.942589	1.03218	1.09283	0.865857	1.17425	1.06557
sp|Q9I6C8|CALB_PSEAE	calB	Probable coniferyl aldehyde dehydrogenase	-0.403459	-0.27145	-0.357682	-0.23673	-0.200937	-0.122341	-0.275948	-0.258248	-0.175847	-0.017344	1.00136	1.1267	-0.036988	0.402674	0.980708	0.489908	0.541	0.687039	0.756043	0.828486	0.780417	0.848666	0.869985	0.918696	0.825908	0.836103	0.885248	0.98805	2.00188	2.18358	0.974688	1.32196	1.97343	1.40436	1.45498	1.60998	0.788316	0.879116	0.849086	1.7245	1.42336	1.48977
sp|Q9HUC8|SYR_PSEAE	argS	Arginine--tRNA ligase	-0.0190315	-0.125691	-0.0949592	-0.0371644	0.0673549	0.0190313	0.0117927	-0.00567687	-0.00542696	-0.0172976	-0.125404	-0.113818	0.0721984	0.0232992	0.042917	0.0379911	0.0130816	0.0233155	0.986895	0.916565	0.936299	0.974569	1.04779	1.01328	1.00821	0.996073	0.996245	0.988082	0.916748	0.924139	1.05132	1.01628	1.03019	1.02668	1.00911	1.01629	0.946586	1.01188	1.00018	0.942989	1.0326	1.01736
sp|Q9HYZ3|APEB_PSEAE	apeB	Probable M18 family aminopeptidase 2	-0.0276164	0.133564	0.0301121	-0.0444743	0.1157	0.027136	-0.0433533	0.0778675	0.110767	-0.00227402	-0.242438	-0.0159859	-0.0252631	0.0169621	0.134246	0.0502694	-0.0439632	-0.118096	0.98104	1.097	1.02109	0.969643	1.0835	1.01899	0.970397	1.05546	1.0798	0.998425	0.845316	0.988981	0.982641	1.01183	1.09752	1.03546	0.969987	0.921403	1.03304	1.02404	1.03522	0.94424	1.03066	0.975616
sp|Q9I3D1|DLDH2_PSEAE	lpdG	Dihydrolipoyl dehydrogenase	0.0969651	0.00411062	0.11466	0.0759857	0.0661978	-0.0404635	0.0618027	-0.0288633	-0.0308102	0.106097	-0.141267	-0.125833	0.0115189	-0.028765	-0.0649993	-0.0472806	-0.0185427	-0.0243645	1.06952	1.00285	1.08272	1.05408	1.04695	0.972343	1.04377	0.980192	0.97887	1.07631	0.906722	0.916475	1.00802	0.980259	0.955946	0.967759	0.987229	0.983254	1.0517	1.02446	1.00094	0.966503	0.981407	0.979414
sp|P50987|ARLY_PSEAE	argH	Argininosuccinate lyase	0.177232	0.0806265	0.10315	0.0661767	0.140489	-0.0933411	0.0591083	0.0701113	-0.159199	0.0973287	-0.0921159	-0.121646	0.0832731	-0.00242422	-0.143533	0.028146	-0.0715666	-0.0517837	1.13071	1.05748	1.07412	1.04694	1.10228	0.937349	1.04182	1.0498	0.895522	1.06979	0.938146	0.919139	1.05942	0.998321	0.905299	1.0197	0.951604	0.964743	1.08744	1.02886	0.995714	0.975692	0.98768	0.978683
sp|Q9I748|TSSC1_PSEAE	tssC1	Type VI secretion system sheath protein TssC1	0.0668808	-0.279742	0.284501	0.0323989	-0.219081	-0.291124	0.187532	-0.0843491	-0.263231	0.104913	-0.120963	-0.108078	0.230554	-0.00479125	-0.015424	0.103969	0.0909215	0.0780438	1.04745	0.823738	1.21799	1.02271	0.859112	0.817265	1.13881	0.94321	0.83322	1.07543	0.919573	0.927823	1.17329	0.996684	0.989366	1.07473	1.06505	1.05559	1.02973	0.899696	0.971748	0.974275	1.05311	1.06512
sp|Q9HVM1|RS20_PSEAE	rpsT	30S ribosomal protein S20	0.124884	0.225992	0.171741	0.1384	0.195582	0.115402	0.120804	0.078689	-0.0895282	0.169541	-0.121284	-0.153149	-0.0331567	-0.134419	-0.114793	-0.317232	-0.254488	-0.286907	1.09042	1.16958	1.12642	1.10068	1.14519	1.08328	1.08734	1.05606	0.93983	1.1247	0.919369	0.899286	0.97728	0.911037	0.923515	0.802608	0.838284	0.819657	1.12881	1.10972	1.02774	0.981118	0.937277	0.820183
sp|Q9HW04|ARGJ_PSEAE	argJ	Arginine biosynthesis bifunctional protein ArgJ	0.0412389	-0.0802868	0.00212681	0.0581726	0.0747772	-0.0454417	0.0511116	0.0826735	-0.0619816	0.0438487	-0.122665	-0.134779	0.0149785	-0.0194871	-0.101985	-0.0473117	-0.0321722	0.0399683	1.029	0.94587	1.00148	1.04115	1.0532	0.968993	1.03606	1.05898	0.957947	1.03086	0.91849	0.910809	1.01044	0.986583	0.93175	0.967738	0.977947	1.02809	0.992114	1.02111	1.01766	0.953386	0.976257	0.991259
sp|Q9HT16|ATPF_PSEAE	atpF	ATP synthase subunit b	0.307982	0.313909	0.343894	-0.2349	-0.277855	-0.233026	0.000552417	0.10211	0.0254473	-0.140962	0.0516709	0.0188906	-0.00719476	0.0708825	-0.149349	0.0356768	0.0350442	0.0396198	1.23797	1.24307	1.26918	0.849744	0.824816	0.850849	1.00038	1.07334	1.0178	0.906914	1.03646	1.01318	0.995025	1.05036	0.901657	1.02504	1.02459	1.02784	1.25007	0.841803	1.03051	0.98552	0.982347	1.02582
sp|Q9HWF8|RS11_PSEAE	rpsK	30S ribosomal protein S11	0.0641228	0.105862	0.0930796	0.152643	0.0715119	-0.116554	0.0821644	0.0147757	-0.069841	0.105563	-0.137869	-0.131532	-0.00673814	-0.0139463	-0.151827	-0.0722489	-0.077526	-0.0114854	1.04545	1.07614	1.06664	1.1116	1.05082	0.922388	1.0586	1.01029	0.952743	1.07591	0.908861	0.912861	0.99534	0.99038	0.90011	0.951154	0.947681	0.992071	1.06274	1.02827	1.00721	0.965879	0.961943	0.963635
sp|Q9HWD4|RS10_PSEAE	rpsJ	30S ribosomal protein S10	0.103223	0.0842204	0.174896	0.159103	0.0453506	-0.0231883	0.101128	0.0326279	-0.0630956	0.0437277	-0.118907	-0.200432	0.0306933	-0.0704408	-0.214515	-0.0628517	-0.0180434	-0.01422	1.07417	1.06011	1.12888	1.11659	1.03193	0.984056	1.07261	1.02287	0.957208	1.03077	0.920885	0.87029	1.0215	0.952347	0.861836	0.95737	0.987571	0.990192	1.08772	1.04419	1.01756	0.94065	0.945229	0.978378
sp|P30718|CH60_PSEAE	groL	60 kDa chaperonin	0.187935	-0.0590061	0.217877	0.101291	-0.171278	-0.277373	0.113119	-0.172315	-0.278809	0.284833	-0.045172	-0.0519778	0.234958	0.0619964	-0.0948396	0.0331504	0.0650767	0.0554912	1.13913	0.959925	1.16302	1.07273	0.888056	0.825092	1.08156	0.887418	0.824271	1.21827	0.969174	0.964613	1.17687	1.04391	0.936376	1.02324	1.04614	1.03921	1.08736	0.928627	0.931084	1.05069	1.05239	1.0362
sp|O52760|RPOA_PSEAE	rpoA	DNA-directed RNA polymerase subunit alpha	0.112651	0.0543625	0.118027	0.116377	0.0511278	-0.0260023	0.0669674	0.00325751	-0.0101292	0.0878718	-0.18078	-0.14689	0.0370915	-0.0573708	-0.135168	-0.0499951	-0.0484192	-0.0430494	1.08121	1.0384	1.08525	1.08401	1.03607	0.982138	1.04751	1.00226	0.993004	1.0628	0.882226	0.903196	1.02604	0.961014	0.910564	0.96594	0.966995	0.970601	1.06829	1.03407	1.01426	0.949408	0.965874	0.967845
sp|Q9I0J9|NUOCD_PSEAE	nuoC	NADH-quinone oxidoreductase subunit C/D	-0.023508	-0.0102452	-0.0128288	-0.0598063	0.062203	0.0799873	-0.0583824	0.00322862	0.114823	0.00113724	-0.115458	-0.105215	-0.0210601	-0.00474348	-0.0527521	-0.11863	-0.0362883	-0.00145309	0.983838	0.992924	0.991147	0.959393	1.04406	1.05701	0.96034	1.00224	1.08284	1.00079	0.923089	0.929666	0.985508	0.996717	0.964095	0.921062	0.975161	0.998993	0.989303	1.02015	1.01514	0.951181	0.982107	0.965072
sp|Q59637|ODP1_PSEAE	aceE	Pyruvate dehydrogenase E1 component	0.112476	0.06	0.146902	0.115139	0.0634636	-0.11258	0.10732	-0.00438268	-0.152022	0.158777	-0.197924	-0.175642	0.0628837	0.0151849	-0.19223	-0.0844094	-0.081842	-0.045888	1.08108	1.04247	1.10719	1.08308	1.04497	0.924933	1.07723	0.996967	0.899988	1.11634	0.871804	0.885373	1.04455	1.01058	0.875252	0.943171	0.944851	0.968693	1.07691	1.01766	0.991393	0.957839	0.976795	0.952238
tr|Q9I473|Q9I473_PSEAE	PA1271	Probable tonB-dependent receptor	-0.121873	0.17002	-0.130507	-0.11146	-0.0959757	-0.0257855	0.00248117	0.0356275	0.0378233	0.131977	0.0178075	-0.00181831	0.186873	0.0802291	-0.0399939	0.12436	-0.0294131	0.00581402	0.918994	1.12507	0.91351	0.925651	0.935639	0.982286	1.00172	1.025	1.02656	1.09579	1.01242	0.99874	1.13829	1.05719	0.972659	1.09002	0.979819	1.00404	0.985859	0.947858	1.01776	1.03565	1.05605	1.02463
tr|Q9I4I1|Q9I4I1_PSEAE	nrdA	Ribonucleoside-diphosphate reductase	0.207437	0.120572	0.231394	0.259551	0.118924	-0.0530287	0.202674	-0.00671571	-0.0886799	0.137298	-0.347092	-0.276724	0.0792076	-0.0717663	-0.286011	-0.122892	-0.126869	-0.0800022	1.15464	1.08717	1.17397	1.19711	1.08592	0.963911	1.15083	0.995356	0.940383	1.09984	0.786167	0.825463	1.05644	0.951472	0.820167	0.918345	0.915817	0.946056	1.13859	1.08231	1.02886	0.903824	0.942692	0.926739
sp|Q9HXZ1|DPO3A_PSEAE	dnaE	DNA polymerase III subunit alpha	-0.0403062	0.0307614	0.0167538	-0.0507728	-0.0376073	-0.110655	-0.0489157	-0.063714	-0.0675071	0.147593	-0.0734258	-0.0784949	0.0618052	0.0526696	-0.0285583	-0.0173056	-0.0408408	0.0343933	0.972449	1.02155	1.01168	0.965419	0.974269	0.926167	0.966663	0.956798	0.954286	1.10772	0.950379	0.947045	1.04377	1.03718	0.9804	0.988076	0.972088	1.02413	1.00189	0.955285	0.959249	1.00171	1.02045	0.994764
tr|Q9HYT1|Q9HYT1_PSEAE	PA3313	PBPb domain-containing protein	-0.473903	-0.307321	-0.375864	-0.173752	-0.101329	0.106284	-0.37975	-0.353905	-0.117765	-0.104854	0.00652825	0.0880129	-0.0307244	0.125703	0.297484	0.152387	0.0987783	0.0968606	0.720014	0.808141	0.770644	0.886534	0.932174	1.07645	0.768571	0.782463	0.921614	0.929899	1.00454	1.06291	0.978929	1.09104	1.229	1.11141	1.07087	1.06944	0.766266	0.965053	0.824216	0.999113	1.09966	1.08391
sp|Q9HWE9|RS8_PSEAE	rpsH	30S ribosomal protein S8	0.141442	0.122367	0.181319	0.0841514	-0.0314764	-0.0288552	0.101109	-0.0139815	0.0147608	0.0113219	-0.118989	-0.151025	0.0260308	-0.0362871	-0.156277	-0.0369172	0.0365272	0.0265888	1.10301	1.08852	1.13392	1.06006	0.978419	0.980198	1.0726	0.990356	1.01028	1.00788	0.920833	0.90061	1.01821	0.975161	0.897338	0.974736	1.02564	1.0186	1.10848	1.00623	1.02441	0.943107	0.963569	1.00633
tr|Q9HUF5|Q9HUF5_PSEAE	waaC	Heptosyltransferase I	0.0204302	0.115236	0.214968	0.0203359	0.0527762	0.111906	-0.0202112	-0.000293712	-0.00494385	0.0218504	-0.0674136	-0.0476248	0.00803409	0.00639475	-0.110743	-0.0659302	0.0694988	-0.00596352	1.01426	1.08315	1.16068	1.0142	1.03726	1.08065	0.986088	0.999796	0.996579	1.01526	0.954347	0.967528	1.00558	1.00444	0.926111	0.955329	1.04935	0.995875	1.08603	1.04404	0.994155	0.979045	0.978713	1.00019
sp|Q9I587|FUMC1_PSEAE	fumC1	Fumarate hydratase class II 1	0.133756	-0.0238468	-0.157715	-0.316317	-0.161719	0.0103129	-0.127331	-0.159158	0.0536897	-0.0679038	0.212578	0.285409	0.0214735	0.0367055	0.219154	0.0599541	0.0457537	0.0477617	1.09715	0.983606	0.896444	0.803117	0.893959	1.00717	0.915524	0.895547	1.03792	0.954023	1.15876	1.21876	1.015	1.02577	1.16405	1.04243	1.03222	1.03366	0.992399	0.901417	0.949662	1.11051	1.06827	1.0361
sp|Q9I700|BAUA_PSEAE	bauA	Beta-alanine--pyruvate aminotransferase	-0.363455	-0.153223	-0.288706	-0.452438	0.0574374	0.0648074	-0.148459	0.0684235	0.0908621	-0.463773	0.064552	0.0164757	-0.362662	0.0968966	0.0384236	-0.115839	-0.160704	-0.0189934	0.777301	0.899239	0.818636	0.730807	1.04062	1.04595	0.902214	1.04857	1.06501	0.725087	1.04576	1.01149	0.777728	1.06947	1.02699	0.922845	0.894588	0.986921	0.831725	0.939123	1.00526	0.927444	0.958063	0.934785
tr|Q9I0A7|Q9I0A7_PSEAE	PA2735	Site-specific DNA-methyltransferase (adenine-specific)	0.0416417	0.0294288	0.0662295	0.0790342	0.0662273	0.00467205	0.0472017	0.0433579	0.0364891	0.0174928	-0.0842546	-0.0957303	-0.0234026	-0.0687693	0.0225193	0.0223601	0.0146315	-0.066416	1.02928	1.02061	1.04698	1.05631	1.04698	1.00324	1.03326	1.03051	1.02561	1.0122	0.943272	0.935798	0.983909	0.953451	1.01573	1.01562	1.01019	0.955008	1.03229	1.03551	1.02979	0.963756	0.984364	0.993607
sp|P38103|DAPB_PSEAE	dapB	4-hydroxy-tetrahydrodipicolinate reductase	0.152658	-0.131648	0.208127	0.164105	0.0663372	-0.0848823	0.111559	-0.168264	-0.238038	0.26419	-0.249131	-0.208139	0.246154	0.0332481	-0.197	0.00342796	0.0133657	0.0471184	1.11162	0.912788	1.15519	1.12047	1.04706	0.942861	1.0804	0.889913	0.847898	1.20096	0.841403	0.865653	1.18604	1.02331	0.872363	1.00238	1.00931	1.0332	1.05986	1.0368	0.939402	0.96934	1.02724	1.01496
sp|Q9HTV1|RHO_PSEAE	rho	Transcription termination factor Rho	0.00411475	-0.00691096	-0.00393283	0.124903	0.0697728	-0.0240303	0.0916553	0.039406	-0.0418285	0.0779728	-0.152541	-0.184291	0.00818221	-0.0657954	-0.137353	-0.0564986	-0.0151995	-0.00132255	1.00286	0.995221	0.997278	1.09043	1.04955	0.983481	1.06559	1.02769	0.971423	1.05553	0.899665	0.880082	1.00569	0.955418	0.909186	0.961595	0.98952	0.999084	0.998452	1.04116	1.02157	0.945093	0.956764	0.9834
sp|Q9HXI8|ISCS_PSEAE	iscS	Cysteine desulfurase IscS	0.0710775	0.0340743	0.0359998	0.0389046	0.0630981	-0.0520387	-0.00936403	-0.0198047	-0.0809217	0.131796	-0.126987	-0.119388	0.13084	0.0300249	-0.0377524	0.0479124	0.0493186	0.0294664	1.0505	1.0239	1.02527	1.02733	1.04471	0.964572	0.99353	0.986366	0.945453	1.09566	0.915742	0.920578	1.09493	1.02103	0.974171	1.03377	1.03478	1.02063	1.03322	1.0122	0.975117	0.977326	1.03004	1.02973
tr|Q9I2X1|Q9I2X1_PSEAE	PA1768	Zn_protease domain-containing protein	-0.0707669	-0.18853	0.0285481	-0.0580386	0.00814287	-0.022298	-0.0244024	-0.109985	-0.0656195	0.0304561	0.0973055	0.0333709	-0.033117	-0.0273478	0.0338976	-0.00999608	0.05349	0.0384969	0.952132	0.877499	1.01999	0.960569	1.00566	0.984663	0.983228	0.926598	0.955535	1.02133	1.06977	1.0234	0.977307	0.981222	1.02377	0.993095	1.03777	1.02704	0.949872	0.983631	0.95512	1.03817	0.994101	1.0193
tr|Q9I4Q5|Q9I4Q5_PSEAE	PA1069	Uncharacterized protein	0.309386	-0.0725501	0.341549	0.200858	-0.0625709	-0.257333	0.298919	-0.0727769	-0.29048	0.285705	-0.150328	-0.10453	0.220938	0.0441358	-0.113471	0.0422294	0.0355093	0.0512502	1.23918	0.950956	1.26712	1.14938	0.957556	0.836633	1.23022	0.950806	0.81763	1.21901	0.901046	0.930108	1.16549	1.03107	0.924362	1.0297	1.02492	1.03616	1.15242	0.98119	0.999553	1.01672	1.04031	1.03026
sp|Q9HU53|GPMI_PSEAE	gpmI	2,3-bisphosphoglycerate-independent phosphoglycerate mutase	0.0442755	-0.179373	0.010938	0.0518917	0.019303	-0.122031	0.0384889	-0.026128	-0.162241	0.12599	-0.176517	-0.135188	0.0978971	0.0259996	-0.00426645	0.0363189	0.0430708	0.100843	1.03117	0.883087	1.00761	1.03662	1.01347	0.918893	1.02704	0.982052	0.893636	1.09126	0.884836	0.910551	1.07021	1.01818	0.997047	1.02549	1.0303	1.0724	0.973954	0.989662	0.967575	0.962215	1.02848	1.04273
sp|Q9I0M6|SYS_PSEAE	serS	Serine--tRNA ligase	0.171389	0.15997	0.210113	-0.00816335	-0.0197945	-0.0483506	0.12754	0.100044	0.0228047	0.00318136	-0.0017215	0.0475672	0.0882493	-0.0752061	-0.0848481	0.0439552	0.0447104	0.0766161	1.12614	1.11726	1.15678	0.994358	0.986373	0.967041	1.09243	1.07181	1.01593	1.00221	0.998807	1.03352	1.06308	0.949207	0.942884	1.03094	1.03148	1.05454	1.13339	0.982591	1.06006	1.01151	0.985057	1.03898
sp|Q01269|PHEC_PSEAE	pheC	Cyclohexadienyl dehydratase	-0.10492	-0.208541	-0.760485	-0.160778	-0.105597	0.00737628	-0.206652	0.120101	0.0570845	0.0377732	0.0942307	0.0733385	-0.197071	0.0159609	0.162102	0.00370423	0.000829504	0.116028	0.929856	0.865412	0.590298	0.894543	0.92942	1.00513	0.866546	1.08681	1.04036	1.02653	1.0675	1.05215	0.87232	1.01112	1.11892	1.00257	1.00058	1.08375	0.795189	0.94303	0.997906	1.04872	1.00079	1.02896
sp|Q9HXZ5|ENO_PSEAE	eno	Enolase	0.0950057	0.0267395	0.120511	0.0758959	-0.0895428	-0.0875963	0.0651505	-0.00827409	-0.0724043	0.0355722	-0.0227429	-0.0880982	0.0555647	-0.0872251	-0.0713858	-0.00171045	0.0420716	0.0678278	1.06807	1.01871	1.08712	1.05402	0.939821	0.941089	1.04619	0.994281	0.951052	1.02496	0.984359	0.940762	1.03927	0.941332	0.951723	0.998815	1.02959	1.04814	1.05797	0.978308	0.997176	0.983362	0.97744	1.02551
tr|Q9HYX8|Q9HYX8_PSEAE	PA3262	Peptidyl-prolyl cis-trans isomerase	0.0494284	0.0910566	0.0916622	-0.0211079	-0.0334395	-0.0611976	0.022602	-0.0180647	-0.160997	0.135027	-0.0910481	-0.0624908	0.0910483	0.00495284	-0.134676	0.0307753	0.0163125	0.0350195	1.03485	1.06515	1.0656	0.985476	0.977088	0.958468	1.01579	0.987557	0.894407	1.09811	0.93884	0.957609	1.06514	1.00344	0.910874	1.02156	1.01137	1.02457	1.0552	0.973677	0.965918	0.998188	0.993152	1.01917
tr|Q9HZP1|Q9HZP1_PSEAE	PA2957	Probable transcriptional regulator	-0.0275263	-0.0156098	0.0301705	0.0388698	-0.0244153	0.11063	0.0194483	0.0483649	0.0710828	-0.0830835	-0.00932867	-0.0588497	-0.068518	-0.102744	0.0263569	0.0170262	0.0748474	0.00430836	0.981101	0.989238	1.02113	1.02731	0.983219	1.0797	1.01357	1.03409	1.0505	0.944038	0.993555	0.960029	0.953617	0.93126	1.01844	1.01187	1.05325	1.00299	0.997157	1.03008	1.03272	0.965874	0.967771	1.0227
sp|Q9HXV4|KAD_PSEAE	adk	Adenylate kinase	-0.000917652	-0.137138	0.0518468	-0.0840003	-0.155423	0.019108	0.112401	0.035025	0.0493419	-0.104039	-0.0454545	0.0129119	0.106139	0.0203847	-0.0600782	0.0801729	0.0896872	0.152884	0.999364	0.909321	1.03659	0.943438	0.897869	1.01333	1.08103	1.02457	1.03479	0.930424	0.968985	1.00899	1.07634	1.01423	0.959212	1.05714	1.06414	1.11179	0.981759	0.951547	1.0468	0.969466	1.0166	1.07769
tr|Q9HVW4|Q9HVW4_PSEAE	PA4453	Uncharacterized protein	-0.0560144	-0.217958	-0.0681153	-0.0600969	-0.181053	0.0121595	-0.0888295	-0.23842	-0.0809948	-0.153181	0.0935671	0.141804	0.0471948	0.141084	0.253725	0.172815	0.124477	0.130797	0.961918	0.859781	0.953883	0.9592	0.882059	1.00846	0.940285	0.847673	0.945406	0.899265	1.06701	1.10328	1.03325	1.10273	1.19228	1.12726	1.09011	1.0949	0.925194	0.949907	0.911121	1.02318	1.10942	1.10409
sp|Q9HXJ8|DER_PSEAE	der	GTPase Der	0.0612885	0.0189048	0.152867	0.177568	0.0849627	0.0150243	0.0343737	0.0315352	0.0366157	0.0854211	-0.220179	-0.177887	0.130797	-0.0370625	-0.112193	-0.0860554	-0.0670868	-0.0330432	1.0434	1.01319	1.11178	1.13098	1.06066	1.01047	1.02411	1.0221	1.0257	1.061	0.858459	0.883997	1.0949	0.974637	0.925181	0.942095	0.954564	0.977357	1.05612	1.06737	1.02397	0.934484	0.998239	0.958005
tr|G3XD11|G3XD11_PSEAE	oprH	PhoP/Q and low Mg2+ inducible outer membrane protein H1	0.502536	-0.336745	0.630536	0.460129	0.721099	0.523647	0.185827	-0.837059	-0.589045	0.107234	-1.11095	-0.922796	-0.526232	-0.0325745	-0.0249159	0.346584	0.395637	0.450181	1.4167	0.791826	1.54814	1.37566	1.64844	1.43758	1.13747	0.559783	0.664783	1.07716	0.462988	0.527486	0.694366	0.977674	0.982878	1.27155	1.31552	1.36621	1.25222	1.48723	0.787345	0.689212	0.884973	1.31776
tr|Q9HYE0|Q9HYE0_PSEAE	PA3466	Probable ATP-dependent RNA helicase	0.123133	0.0952498	0.0770928	0.124935	0.0747672	0.0246395	0.095308	0.0690794	-0.163363	0.149059	-0.196366	-0.194656	0.158732	-0.0282047	-0.109442	-0.062321	-0.137788	-0.0965472	1.0891	1.06825	1.05489	1.09046	1.05319	1.01723	1.06829	1.04905	0.892941	1.10885	0.872746	0.873781	1.11631	0.98064	0.926946	0.957722	0.908912	0.935269	1.07075	1.05362	1.00343	0.951791	1.00796	0.933967
tr|Q9I5R1|Q9I5R1_PSEAE	PA0660	NMO domain-containing protein	-0.1486	0.00519237	0.0259437	-0.177998	-0.0560592	0.140811	-0.135191	-0.0118196	0.146879	-0.128077	0.15829	0.0660456	-0.0971153	0.0656084	0.101124	0.0556771	-0.0386453	-0.015715	0.902126	1.00361	1.01815	0.883929	0.961888	1.10252	0.910549	0.991841	1.10717	0.91505	1.11596	1.04684	0.9349	1.04653	1.07261	1.03935	0.973569	0.989166	0.974626	0.98278	1.00319	1.02595	1.01801	1.00069
tr|Q9HV72|Q9HV72_PSEAE	pcnB	Poly(A) polymerase I	0.00960892	0.0541021	0.027723	0.155421	0.0471812	0.0210661	0.121134	0.0506158	0.0268909	-0.0438525	-0.0429054	-0.15494	-0.0321348	-0.0877962	-0.121946	-0.0756047	0.0315053	-0.0405106	1.00668	1.03821	1.0194	1.11375	1.03324	1.01471	1.08759	1.03571	1.01881	0.970061	0.970698	0.89817	0.977972	0.940959	0.918947	0.948944	1.02208	0.972311	1.02143	1.0539	1.04737	0.94631	0.945959	0.981111
tr|Q9HV76|Q9HV76_PSEAE	PA4722	Aminotransferase	-0.201734	-0.0242252	0.00441633	0.129207	0.00235978	-0.138203	0.0455304	0.0627692	0.0274053	-0.0356742	-0.0271567	-0.170814	-0.0510067	-0.0656904	-0.154058	-0.0971179	0.0301104	-0.0245038	0.869505	0.983349	1.00307	1.09369	1.00164	0.908651	1.03206	1.04447	1.01918	0.975576	0.981352	0.888341	0.965263	0.955488	0.898719	0.934899	1.02109	0.983159	0.951973	1.00133	1.0319	0.948423	0.939823	0.979716
sp|Q9HT20|ATPB_PSEAE	atpD	ATP synthase subunit beta	0.093026	0.0684536	0.1125	0.201623	0.104557	-0.0945244	0.18232	0.00718597	-0.104099	0.178175	-0.333101	-0.312182	0.0944643	0.00746688	-0.237515	-0.0945441	-0.0672661	-0.0253441	1.0666	1.04859	1.0811	1.14999	1.07516	0.936581	1.13471	1.00499	0.930386	1.13145	0.793828	0.805422	1.06767	1.00519	0.848205	0.936568	0.954445	0.982586	1.06543	1.05391	1.02336	0.910234	0.973688	0.957866
sp|Q9HVD1|PAGL_PSEAE	pagL	Lipid A deacylase PagL	-0.039979	0.0219313	-0.0871857	-0.25255	-0.190378	-0.0533609	-0.144294	-0.1301	0.0813187	-0.061466	0.194009	0.222393	-0.0236924	0.149689	0.216805	0.123753	0.167473	0.128352	0.972669	1.01532	0.941357	0.839411	0.876376	0.963689	0.904822	0.913768	1.05798	0.95829	1.14394	1.16667	0.983712	1.10933	1.16216	1.08957	1.12309	1.09304	0.976448	0.893159	0.958858	1.08963	1.08507	1.1019
sp|Q59635|CATB_PSEAE	katB	Catalase	0.253443	0.073519	0.229383	0.174972	0.0388581	-0.242808	0.128449	0.0445702	-0.222562	0.198094	-0.147919	-0.130016	0.12127	0.102884	-0.229416	-0.0865655	-0.0525982	-0.0616978	1.19205	1.05228	1.17233	1.12894	1.0273	0.845099	1.09312	1.03138	0.857042	1.14718	0.902552	0.913821	1.08769	1.07392	0.85298	0.941762	0.964198	0.958136	1.13889	1.00045	0.993845	0.987852	1.00486	0.954699
sp|P27726|G3P_PSEAE	gap	Glyceraldehyde-3-phosphate dehydrogenase	-0.44593	0.0475498	-0.419728	-0.248475	0.168392	0.316	-0.297089	0.107101	0.377911	-0.265989	-0.0312092	0.0491892	-0.360284	0.169866	0.193106	0.0482068	-0.0175548	0.0687026	0.734111	1.03351	0.747566	0.841786	1.1238	1.24487	0.813893	1.07706	1.29946	0.831628	0.9786	1.03468	0.779011	1.12495	1.14322	1.03398	0.987906	1.04877	0.838395	1.07015	1.06347	0.948304	1.01573	1.02355
sp|G3XCU2|ARGR_PSEAE	argR	HTH-type transcriptional regulator ArgR	0.0576239	-0.184361	-0.140918	-0.00789997	0.109214	0.128743	0.0423645	-0.0806311	0.198031	-0.11782	-0.0207092	-0.0386237	-0.120899	-0.0514255	0.0237441	0.0403557	-0.0093582	0.0427866	1.04075	0.880039	0.906942	0.994539	1.07864	1.09334	1.0298	0.945644	1.14713	0.921579	0.985748	0.973583	0.919615	0.964982	1.01659	1.02837	0.993534	1.0301	0.942577	1.05551	1.04086	0.960303	0.967064	1.01733
sp|P05384|DBHB_PSEAE	hupB	DNA-binding protein HU-beta	0.496066	0.543944	0.531125	0.291382	0.337569	0.419525	0.335234	0.304175	0.37028	-0.232798	-0.320744	-0.279889	-0.383357	-0.350498	-0.35151	-0.307925	-0.306248	-0.290878	1.41036	1.45795	1.44506	1.22381	1.26363	1.33749	1.26158	1.23471	1.2926	0.850983	0.800657	0.823655	0.766652	0.784313	0.783763	0.807803	0.808742	0.817404	1.43779	1.27498	1.26297	0.825098	0.778243	0.811317
tr|Q9HZF6|Q9HZF6_PSEAE	PA3052	Uncharacterized protein	-0.0707578	-0.0667583	0.0522358	0.151151	-0.101722	0.224003	0.141294	-0.205444	-0.136345	-0.142273	-0.157084	0.0386663	0.073	0.0171972	-0.0622685	-0.0918251	0.00448946	-0.055506	0.952138	0.954781	1.03687	1.11045	0.93192	1.16797	1.10289	0.867272	0.909821	0.906091	0.896836	1.02716	1.0519	1.01199	0.957757	0.938335	1.00312	0.962257	0.981263	1.07011	0.959995	0.943363	1.00722	0.967903
sp|Q9I3C5|HTPG_PSEAE	htpG	Chaperone protein HtpG	0.249334	-0.00511336	0.300605	0.120179	-0.0969253	-0.223794	0.0820603	-0.108707	-0.272896	0.350573	-0.00743207	-0.0611231	0.206606	0.00364896	-0.159981	0.058914	0.0350225	0.0470814	1.18866	0.996462	1.23166	1.08687	0.935024	0.856311	1.05853	0.927419	0.827656	1.27507	0.994862	0.958518	1.15397	1.00253	0.895037	1.04168	1.02457	1.03317	1.13893	0.959401	0.937868	1.07615	1.01718	1.03314
tr|Q9I0I4|Q9I0I4_PSEAE	PA2654	Probable chemotaxis transducer	-0.0811074	0.164792	-0.059059	-0.180387	-0.0273478	-0.047996	-0.0141288	0.0846273	-0.0176044	-0.177095	0.0769725	0.0214022	-0.031423	0.0198357	-0.0576653	-0.0484744	0.0166198	0.0621071	0.945332	1.121	0.95989	0.882466	0.981223	0.967279	0.990254	1.06041	0.987872	0.884482	1.0548	1.01495	0.978455	1.01384	0.960818	0.966958	1.01159	1.04399	1.00874	0.943656	1.01285	0.984743	0.984372	1.00751
tr|Q9HX36|Q9HX36_PSEAE	PA3983	Uncharacterized protein	0.175008	-0.0585981	0.206262	0.0484212	0.101956	0.01586	0.0620792	0.0125157	0.00372948	0.0221176	-0.0263944	-0.00800709	0.0213345	-0.0425437	-0.169321	-0.0889755	0.100808	-0.0649185	1.12897	0.960197	1.1537	1.03413	1.07323	1.01105	1.04397	1.00871	1.00259	1.01545	0.981871	0.994465	1.0149	0.970941	0.889261	0.94019	1.07237	0.955999	1.08095	1.03947	1.01842	0.997262	0.958367	0.989521
sp|Q9I2T1|GLO2_PSEAE	gloB	Hydroxyacylglutathione hydrolase	-0.134741	-0.0184662	-0.0529152	0.0376315	0.212792	0.207957	-0.0690896	0.009845	0.113887	0.0303313	0.0200958	-0.0443229	-0.0686469	0.0593455	0.110762	0.015735	-0.0768313	0.0482755	0.910833	0.987282	0.963986	1.02643	1.15893	1.15505	0.953239	1.00685	1.08214	1.02125	1.01403	0.969745	0.953532	1.04199	1.0798	1.01097	0.948138	1.03403	0.954034	1.11347	1.01408	1.00167	1.02511	0.997711
sp|Q9HUJ8|PARE_PSEAE	parE	DNA topoisomerase 4 subunit B	0.111165	0.00303624	0.0230726	0.0461297	0.0344377	0.00381778	0.0126425	-0.103699	-0.120301	0.0695208	-0.0520939	-0.0245274	0.00326717	-0.0300391	-0.0211082	0.00521245	-0.0321349	-0.0340349	1.0801	1.00211	1.01612	1.03249	1.02416	1.00265	1.0088	0.930644	0.919996	1.04937	0.964535	0.983143	1.00227	0.979394	0.985475	1.00362	0.977972	0.976685	1.03278	1.01977	0.953147	0.999015	0.989045	0.986092
tr|G3XCZ6|G3XCZ6_PSEAE	fabD	Malonyl CoA-acyl carrier protein transacylase	0.205297	-0.15633	-0.00439749	0.084452	0.0602268	-0.0334904	0.188941	0.0606364	-0.00366388	-0.130343	-0.263755	-0.271931	0.0626377	-0.00656724	0.00235322	0.0177735	-0.0529457	0.0173911	1.15292	0.897305	0.996957	1.06028	1.04263	0.977054	1.13993	1.04293	0.997464	0.913614	0.832917	0.828211	1.04437	0.995458	1.00163	1.0124	0.963966	1.01213	1.01573	1.02666	1.06011	0.858247	1.01382	0.996163
tr|Q9I2V3|Q9I2V3_PSEAE	PA1789	Usp domain-containing protein	-0.713022	-0.203074	-0.80476	-0.924981	-0.00406339	0.245627	-0.715304	-0.128775	0.389771	-0.792782	0.243295	0.370179	-0.523004	0.0264656	0.374125	0.067001	-0.00920691	-0.00476373	0.610041	0.868698	0.572457	0.526688	0.997187	1.18561	0.609077	0.914608	1.31019	0.57723	1.18369	1.29251	0.695921	1.01851	1.29605	1.04754	0.993639	0.996703	0.683732	0.903161	0.944623	1.01781	1.0035	1.01263
tr|Q9I612|Q9I612_PSEAE	PA0506	Probable acyl-CoA dehydrogenase	0.166419	-0.0276095	0.212236	0.104256	-0.0108026	0.0589045	0.0457785	-0.0474586	0.02369	0.0874577	-0.165569	-0.155153	0.0153638	-0.059951	-0.101505	-0.0181101	-0.0276214	-0.0417475	1.12227	0.981045	1.15848	1.07494	0.99254	1.04167	1.03224	0.967639	1.01656	1.0625	0.891577	0.898037	1.01071	0.959297	0.93206	0.987526	0.981036	0.971478	1.08727	1.03638	1.00548	0.950703	0.967354	0.980013
tr|Q9I363|Q9I363_PSEAE	PA1662	Probable ClpA/B-type protease	-0.602412	0.182678	-0.652715	-0.640331	0.0818495	0.0671916	-0.553673	0.128776	0.124011	-0.767413	0.181788	0.0644216	-0.638313	0.00662384	0.0544755	-0.0863626	-0.0268455	-0.0320625	0.658652	1.13499	0.636082	0.641566	1.05837	1.04768	0.681283	1.09337	1.08976	0.58747	1.13429	1.04567	0.642464	1.0046	1.03848	0.941895	0.981564	0.978021	0.809908	0.915872	0.954803	0.922475	0.895182	0.96716
tr|Q9I5T1|Q9I5T1_PSEAE	rpe	Ribulose-phosphate 3-epimerase	0.0670735	0.128	0.201974	-0.0167225	-0.118124	-0.0740418	0.0450828	0.0962894	0.096779	-0.199992	-0.026777	0.0500399	-0.0237832	0.0675425	-0.0101775	0.0665774	0.0196053	0.0741451	1.04759	1.09278	1.15027	0.988476	0.921385	0.949973	1.03174	1.06902	1.06938	0.870555	0.981611	1.03529	0.98365	1.04793	0.99297	1.04723	1.01368	1.05274	1.09688	0.953278	1.05672	0.962487	1.00818	1.03788
sp|P04739|PILA_PSEAE	pilA	Type IV major pilin protein PilA	0.0411895	0.305522	-0.00856133	0.0927112	0.175394	0.327974	0.0769468	0.148901	0.42512	-0.185247	-0.221026	-0.189728	-0.1799	-0.164432	-0.288109	-0.161333	-0.154277	-0.104499	1.02896	1.23587	0.994083	1.06637	1.12927	1.25525	1.05478	1.10872	1.34268	0.879498	0.857955	0.876771	0.882764	0.89228	0.818975	0.894198	0.898583	0.930128	1.0863	1.1503	1.16873	0.871408	0.864673	0.907636
tr|Q9I5F5|Q9I5F5_PSEAE	putP	Sodium/proline symporter	-0.250255	0.130189	-0.327845	-0.0344306	0.102744	-0.0797164	-0.000869755	0.0948408	-0.0632415	0.00867416	0.0621256	-0.0258723	-0.194089	0.133009	0.0391282	-0.152245	-0.119498	-0.153304	0.840748	1.09444	0.796726	0.976417	1.07381	0.946244	0.999397	1.06795	0.957111	1.00603	1.044	0.982227	0.874125	1.09658	1.02749	0.899849	0.920508	0.899189	0.910637	0.998825	1.00815	1.01075	0.999399	0.906515
sp|P09591|EFTU_PSEAE	tufA	Elongation factor Tu	0.00632756	-0.0767218	0.0775878	0.14666	0.0713093	-0.0340762	0.125546	-0.0230006	-0.0750379	0.109637	-0.185444	-0.182347	0.0494072	-0.0330008	-0.160906	-0.0701305	-0.0372075	-0.0382123	1.0044	0.94821	1.05525	1.107	1.05067	0.976657	1.09092	0.984184	0.949317	1.07896	0.879378	0.881268	1.03484	0.977385	0.894463	0.952552	0.974539	0.973861	1.00262	1.04478	1.00814	0.946534	0.968896	0.966984
sp|Q9HWE4|RS17_PSEAE	rpsQ	30S ribosomal protein S17	0.204202	0.0622537	0.234905	0.18855	0.0954097	-0.011596	0.158261	0.0622397	-0.0302063	0.139943	-0.148953	-0.162704	0.0206477	-0.0846374	-0.183892	-0.0832156	-0.103023	-0.0834069	1.15205	1.0441	1.17683	1.13962	1.06837	0.991994	1.11594	1.04409	0.97928	1.10186	0.901905	0.893349	1.01441	0.943022	0.880325	0.943951	0.93108	0.943826	1.12432	1.06666	1.04644	0.965705	0.94592	0.939619
tr|Q9I578|Q9I578_PSEAE	PA0863	Probable oxidoreductase	-0.234889	-0.0163307	0.0794153	0.11837	-0.17865	-0.0695492	0.00217726	0.154037	0.236891	-0.0100513	0.00275337	0.174771	0.072744	0.0744665	0.211947	0.0757759	0.217708	0.236375	0.849751	0.988744	1.05659	1.08551	0.88353	0.952936	1.00151	1.11268	1.17845	0.993057	1.00191	1.12879	1.05172	1.05297	1.15825	1.05393	1.16288	1.17803	0.965028	0.973991	1.09755	1.04125	1.08765	1.13161
sp|Q9HZ71|RS1_PSEAE	rpsA	30S ribosomal protein S1	0.190585	0.103395	0.247603	0.0599074	0.0617073	-0.062901	0.110933	0.0133383	-0.0639773	0.114783	-0.184513	-0.172885	0.0489187	-0.141896	-0.213566	-0.0385903	-0.0278281	-0.0124805	1.14123	1.0743	1.18723	1.0424	1.0437	0.957337	1.07993	1.00929	0.956623	1.08281	0.879946	0.887067	1.03449	0.906327	0.862403	0.973606	0.980896	0.991386	1.13425	1.01448	1.01528	0.949942	0.934406	0.981963
tr|Q9I3R5|Q9I3R5_PSEAE	PA1429	Probable cation-transporting P-type ATPase	-0.693549	0.087227	-0.136743	-0.319287	-0.024099	0.392882	-1.42772	-0.318642	0.0719173	-0.851714	0.361917	0.18102	-1.00147	0.313377	0.202973	-0.233416	-0.0227715	-0.189803	0.618331	1.06233	0.90957	0.801466	0.983435	1.31301	0.371718	0.801824	1.05111	0.554126	1.28513	1.13368	0.499491	1.24261	1.15107	0.850619	0.98434	0.876726	0.863409	1.03264	0.741552	0.990981	0.96439	0.903895
sp|Q9HTN9|RL33_PSEAE	rpmG	50S ribosomal protein L33	0.00992832	0.0763938	0.236036	0.0866106	0.0121476	-0.101819	0.0556598	-0.0391264	-0.064194	0.114777	-0.0960791	-0.238077	0.0672735	0.0490898	-0.0443522	-0.136019	-0.154929	0.0215945	1.00691	1.05438	1.17775	1.06187	1.00846	0.931857	1.03933	0.973244	0.95648	1.08281	0.935572	0.847875	1.04773	1.03461	0.969725	0.910027	0.898176	1.01508	1.07968	1.00073	0.989686	0.955418	1.01736	0.941095
sp|Q9HXQ2|RL19_PSEAE	rplS	50S ribosomal protein L19	0.113227	0.0183535	0.148767	0.161313	0.105342	-0.105041	0.105245	-0.00102634	-0.0651812	0.131211	-0.217099	-0.180992	0.0805108	-0.0910773	-0.170115	-0.0874241	-0.0221996	-0.0712931	1.08165	1.0128	1.10862	1.1183	1.07575	0.929778	1.07568	0.999289	0.955825	1.09521	0.860294	0.882097	1.05739	0.938821	0.888772	0.941202	0.98473	0.951784	1.06769	1.04128	1.01026	0.945868	0.961662	0.959239
tr|Q9HUM7|Q9HUM7_PSEAE	rnr	Ribonuclease R	0.0367547	-0.0180637	0.073917	0.0427461	-0.0071793	0.00253774	0.0411095	0.00135212	0.0148235	0.0985511	-0.0606965	-0.0434102	0.00342321	-0.116249	-0.0451123	-0.0273696	-0.0732465	-0.0362181	1.0258	0.987557	1.05257	1.03007	0.995036	1.00176	1.0289	1.00094	1.01033	1.0707	0.958801	0.970358	1.00238	0.922583	0.969214	0.981208	0.950497	0.975208	1.02198	1.00896	1.01339	0.999952	0.964724	0.968971
sp|O50175|ASTB_PSEAE	astB	N-succinylarginine dihydrolase	0.0940164	-0.0844892	-0.0840813	-0.0827638	-0.0929656	-0.0215645	0.0126402	-0.0666942	0.0911188	-0.0901619	0.0332382	0.0348865	-0.0137608	-0.036627	0.105928	0.0192474	0.09149	0.0903636	1.06734	0.943118	0.943385	0.944247	0.937593	0.985164	1.0088	0.954823	1.0652	0.939417	1.02331	1.02448	0.990507	0.974932	1.07619	1.01343	1.06547	1.06464	0.984614	0.955668	1.00961	0.995733	1.01387	1.04785
tr|Q9I5Y8|Q9I5Y8_PSEAE	tktA	Transketolase	0.14016	0.0219966	0.0860173	0.0856756	0.0369384	-0.0162778	0.078446	-0.0438888	-0.0253095	0.110436	-0.117942	-0.0631035	0.0652649	-0.0318762	-0.120904	-0.0650907	-0.017528	-0.0058355	1.10203	1.01536	1.06144	1.06118	1.02593	0.98878	1.05588	0.970037	0.98261	1.07955	0.921501	0.957203	1.04628	0.978147	0.919611	0.955885	0.987924	0.995963	1.05961	1.0253	1.00284	0.986086	0.981345	0.979924
sp|P20577|TRPC_PSEAE	trpC	Indole-3-glycerol phosphate synthase	-0.0952763	-0.115428	-0.112192	0.0913786	0.0432289	-0.0193822	0.00349561	-0.0133222	-0.0880161	0.034708	-0.0589329	-0.0970107	0.0713287	-0.0441246	0.0379103	-0.0450938	-0.0697868	0.0262772	0.936093	0.923108	0.925181	1.06539	1.03042	0.986655	1.00243	0.990808	0.940816	1.02435	0.959974	0.934968	1.05068	0.969878	1.02663	0.969227	0.952779	1.01838	0.928127	1.02749	0.978017	0.973097	1.01573	0.980129
tr|Q9HZA8|Q9HZA8_PSEAE	folC	Dihydrofolate synthase/folylpolyglutamate synthase	-0.0210008	0.00810565	0.0777216	0.0979555	0.144677	0.115934	0.124393	0.0832847	0.059961	-0.0342378	-0.15976	-0.184564	-0.0196697	-0.0258684	-0.0747795	-0.0405846	-0.0208436	-0.0410525	0.985549	1.00563	1.05535	1.07026	1.10548	1.08368	1.09005	1.05943	1.04244	0.976548	0.895174	0.879915	0.986459	0.982229	0.949487	0.972261	0.985656	0.971946	1.01551	1.08647	1.06397	0.917212	0.972725	0.976621
tr|Q9I5H0|Q9I5H0_PSEAE	PA0759	Uncharacterized protein	-0.219074	-0.133079	-0.14325	-0.0700492	-0.0366785	0.0811088	-0.208373	0.00440058	0.00772756	-0.259348	0.0678457	0.125511	-0.0338535	0.0250118	0.122975	0.189424	0.0636161	0.0198243	0.859117	0.911883	0.905477	0.952606	0.974897	1.05783	0.865513	1.00305	1.00537	0.835465	1.04815	1.09089	0.976808	1.01749	1.08898	1.14031	1.04508	1.01384	0.892159	0.995111	0.957979	0.991503	1.02776	1.06641
sp|Q9HV69|PANC_PSEAE	panC	Pantothenate synthetase	-0.0380873	-0.106571	0.196916	0.0628131	-0.0662661	-0.152545	0.0253116	-0.0120232	-0.16493	0.120491	-0.173889	0.0015238	0.176308	0.0507327	-0.115606	-0.0104694	-0.0969884	-0.0911944	0.973945	0.928793	1.14625	1.0445	0.955107	0.899662	1.0177	0.991701	0.891972	1.0871	0.88645	1.00106	1.12999	1.03579	0.922995	0.992769	0.934983	0.938745	1.01633	0.966423	0.967124	0.991537	1.02959	0.955499
tr|Q9HT69|Q9HT69_PSEAE	PA5504	D-methionine ABC transporter membrane protein	0.126238	-0.046529	-0.063374	-0.00596936	0.1719	0.022188	-0.00377517	0.155197	0.11392	0.121971	-0.241531	-0.139418	-0.0141294	-0.368891	-0.268456	-0.229672	-0.181403	-0.228268	1.09144	0.968263	0.957023	0.995871	1.12654	1.0155	0.997387	1.11357	1.08216	1.08822	0.845847	0.907885	0.990254	0.774378	0.830208	0.852829	0.881845	0.853659	1.00558	1.04597	1.06437	0.947318	0.864946	0.862778
sp|P72151|FLICB_PSEAE	fliC	B-type flagellin	-0.0502639	0.230618	-0.109287	0.0100316	0.13952	0.157106	0.0206434	0.0525636	0.130866	-0.286535	0.00542714	0.0243452	-0.247288	-0.121866	-0.00660093	-0.110258	-0.0552466	-0.0567504	0.96576	1.17334	0.927046	1.00698	1.10154	1.11505	1.01441	1.03711	1.09495	0.819869	1.00377	1.01702	0.842479	0.918998	0.995435	0.926423	0.96243	0.961427	1.02205	1.07452	1.04882	0.946885	0.918971	0.950093
sp|Q9I685|SAHH_PSEAE	ahcY	Adenosylhomocysteinase	-0.0748011	0.0445009	-0.0925931	0.0722	0.064229	0.100954	0.0141026	-0.0312302	0.106844	0.0268991	-0.0455899	-0.0415391	-0.0347832	-0.0346709	0.0132285	-0.0480972	-0.0478308	-0.0318992	0.949473	1.03133	0.937836	1.05132	1.04553	1.07248	1.00982	0.978585	1.07687	1.01882	0.968894	0.971618	0.976178	0.976254	1.00921	0.967211	0.96739	0.978132	0.972878	1.05644	1.02176	0.986444	0.987215	0.970911
sp|Q9HUV8|PUR2_PSEAE	purD	Phosphoribosylamine--glycine ligase	0.0421851	-0.0478405	-0.140485	0.0751327	0.112364	-0.00743243	0.0965647	0.0918141	0.0219704	0.0717866	-0.160115	-0.132315	0.0585439	-0.03707	-0.0174314	-0.0087843	-0.0654869	0.0279981	1.02967	0.967383	0.907214	1.05346	1.081	0.994861	1.06922	1.06571	1.01535	1.05102	0.894954	0.912367	1.04141	0.974632	0.98799	0.99393	0.955623	1.0196	0.96809	1.04311	1.05009	0.952779	1.00135	0.989716
tr|Q9HXP8|Q9HXP8_PSEAE	ffh	Signal recognition particle protein	0.12715	0.120133	0.110082	0.0598849	0.0633578	-0.0422436	0.0632749	-0.0400691	-0.0708506	0.145796	-0.0947314	-0.0833429	0.026014	-0.0212135	-0.0896593	-0.0491882	-0.0257839	-0.0460231	1.09213	1.08683	1.07929	1.04238	1.04489	0.971143	1.04483	0.972608	0.952076	1.10634	0.936447	0.943868	1.0182	0.985403	0.939745	0.96648	0.982287	0.968603	1.08609	1.01947	0.98984	0.995552	0.981114	0.972456
sp|Q9HW01|MURG_PSEAE	murG	UDP-N-acetylglucosamine--N-acetylmuramyl-(pentapeptide) pyrophosphoryl-undecaprenol N-acetylglucosamine transferase	-0.0203138	-0.0663726	-0.0107789	-0.106506	0.0688692	0.0595646	0.110716	-0.142158	0.0900762	-0.0714842	0.0460324	0.0425144	-0.0147885	-0.0768906	-0.027048	-0.0293265	-0.0815736	-0.0808544	0.986018	0.955036	0.992556	0.928835	1.04889	1.04215	1.07976	0.906163	1.06443	0.951658	1.03242	1.02991	0.989802	0.948099	0.981426	0.979878	0.945026	0.945498	0.97787	1.00663	1.01678	1.00466	0.973109	0.9568
sp|Q9I5U2|LPTD_PSEAE	lptD	LPS-assembly protein LptD	0.0924457	0.0397028	0.0807225	0.0863623	0.0700802	-0.0665321	0.0648077	0.0522636	-0.0572404	0.109947	-0.107083	-0.106563	0.0798216	0.00602757	-0.12593	-0.0804957	-0.0449156	-0.0191803	1.06618	1.0279	1.05755	1.06169	1.04978	0.954931	1.04595	1.03689	0.961101	1.07919	0.928463	0.928798	1.05689	1.00419	0.916413	0.945733	0.969347	0.986793	1.05054	1.02213	1.01465	0.978817	0.992496	0.967291
sp|Q9S586|GPH1_PSEAE	gph1	Phosphoglycolate phosphatase 1	0.199789	-0.0544377	0.281797	0.129153	-0.116809	-0.0220297	0.108071	0.0472111	-0.0973855	0.0957335	-0.263649	-0.170599	0.0979882	-0.177196	-0.145731	-0.16935	-0.0290311	-0.152855	1.14853	0.96297	1.21571	1.09365	0.922225	0.984846	1.07779	1.03327	0.934725	1.06861	0.832978	0.888473	1.07028	0.88442	0.903921	0.889243	0.980078	0.899469	1.10907	1.00024	1.01526	0.93002	0.952874	0.92293
sp|Q9HWE7|RL5_PSEAE	rplE	50S ribosomal protein L5	-0.0690298	-0.021073	0.0547993	0.152643	0.0712174	-0.0795604	0.131374	0.0278418	-0.0299525	0.0921289	-0.203074	-0.223617	0.0591197	-0.0226535	-0.238003	-0.0682253	-0.0466062	0.00505749	0.953279	0.985499	1.03871	1.1116	1.0506	0.946346	1.09534	1.01949	0.979453	1.06594	0.868698	0.856415	1.04183	0.98442	0.847918	0.953811	0.968211	1.00351	0.992498	1.03618	1.03142	0.930352	0.958056	0.975178
tr|Q9I662|Q9I662_PSEAE	PA0456	Probable cold-shock protein	0.0959523	-0.0449217	0.170664	-0.0603353	-0.157316	-0.262993	0.0810713	-0.0260342	-0.0241593	0.00460482	-0.00232726	0.03008	0.0936624	0.0712737	-0.0260803	0.0878897	0.134828	0.14029	1.06877	0.969342	1.12558	0.959041	0.896692	0.833357	1.0578	0.982116	0.983393	1.0032	0.998388	1.02107	1.06708	1.05064	0.982085	1.06281	1.09796	1.10213	1.05456	0.896363	1.00777	1.00755	1.03327	1.08763
sp|P48632|FPVA_PSEAE	fpvA	Ferripyoverdine receptor	0.839846	0.0208814	0.841946	0.62692	-0.050619	-0.361698	0.575403	-0.0629611	-0.306057	0.763699	-0.384869	-0.358046	0.360699	-0.473007	-0.394859	-0.138015	-0.219579	-0.0650547	1.78986	1.01458	1.79247	1.54426	0.965522	0.778248	1.49009	0.957297	0.808849	1.69784	0.765848	0.78022	1.28405	0.720461	0.760564	0.908769	0.858816	0.955909	1.5323	1.09601	1.08541	1.0813	0.921691	0.907831
tr|Q9I113|Q9I113_PSEAE	PA2469	Probable transcriptional regulator	-1.13839	0.094546	0.545164	-0.114299	-0.080447	0.404806	0.340986	0.141494	-0.02048	-2.75522	0.423822	-0.29029	-0.838898	-0.186371	0.0981201	0.162186	-0.039727	-0.145339	0.454265	1.06773	1.45919	0.923831	0.945765	1.32391	1.26662	1.10305	0.985905	0.148114	1.34148	0.817738	0.55907	0.878813	1.07038	1.11898	0.972839	0.904167	0.993727	1.0645	1.11852	0.769109	0.836087	0.998662
sp|P53593|SUCC_PSEAE	sucC	Succinate--CoA ligase [ADP-forming] subunit beta	0.00764099	-0.0585499	0.0605984	0.119816	0.000695552	-0.203558	0.0634271	-0.0743568	-0.161876	0.202239	-0.188943	-0.194923	0.0917539	0.0134983	-0.151088	-0.0716466	-0.0290762	-0.0279553	1.00531	0.960229	1.0429	1.0866	1.00048	0.868406	1.04495	0.949765	0.893862	1.15048	0.877248	0.873619	1.06566	1.0094	0.900571	0.951551	0.980048	0.980809	1.00281	0.985162	0.962858	0.967117	0.991879	0.970803
sp|Q9HVP8|COAE_PSEAE	coaE	Dephospho-CoA kinase	0.0731038	-0.00553356	-0.101028	0.00204741	-0.0689985	-0.0141822	-0.0041171	0.136525	0.0770297	-0.0403731	0.101358	0.123971	-0.0329992	-0.0630164	0.028201	-0.0257334	0.00981295	-0.116041	1.05198	0.996172	0.932369	1.00142	0.9533	0.990218	0.99715	1.09925	1.05484	0.972403	1.07278	1.08973	0.977386	0.957261	1.01974	0.982321	1.00683	0.922716	0.993506	0.981646	1.05042	1.04497	0.984796	0.970621
sp|Q9HXP3|PURT_PSEAE	purT	Formate-dependent phosphoribosylglycinamide formyltransferase	-0.130689	-0.154947	-0.205204	-0.0256729	0.0494374	-0.0182518	-0.0971232	0.0589789	0.0277844	-0.00237706	-0.0829078	0.0552405	-0.0381603	0.069735	0.0815761	-0.0381179	-0.0364937	0.0443275	0.913395	0.898166	0.867416	0.982362	1.03486	0.987429	0.934895	1.04173	1.01945	0.998354	0.944153	1.03903	0.973896	1.04952	1.05817	0.973925	0.975022	1.0312	0.892992	1.00155	0.99869	0.993846	1.0272	0.993383
sp|Q9I6G1|RPIA_PSEAE	rpiA	Ribose-5-phosphate isomerase A	-0.23327	0.00359091	-0.134433	-0.058825	-0.15991	-0.113119	0.0375142	0.184781	0.0666598	-0.228545	-0.0235326	0.0381934	0.0636519	0.0268321	-0.0217697	0.0984598	0.0181716	0.0190668	0.850704	1.00249	0.911028	0.960046	0.895081	0.924587	1.02634	1.13664	1.04729	0.853495	0.983821	1.02683	1.04511	1.01877	0.985024	1.07063	1.01268	1.0133	0.921408	0.926571	1.07009	0.954714	1.0163	1.0322
tr|Q9HVY6|Q9HVY6_PSEAE	PA4429	Probable cytochrome c1	-0.0158318	0.131852	0.0324347	-0.26824	-0.0570416	-0.0467772	-0.0388407	0.102792	0.108873	-0.0967779	-0.032953	0.00858454	-0.0260177	0.0830989	-0.0469801	0.0201099	-0.0265661	0.030739	0.989086	1.0957	1.02274	0.830332	0.961233	0.968097	0.973437	1.07385	1.07839	0.935119	0.977418	1.00597	0.982128	1.05929	0.96796	1.01404	0.981754	1.02154	1.03584	0.919887	1.04189	0.972835	1.00313	1.00578
sp|Q9I2V5|ACNB_PSEAE	acnB	Aconitate hydratase B	0.197991	0.0916637	0.222153	0.0885806	-0.00477553	-0.0408565	0.0817321	0.00136809	-0.0624659	0.109339	-0.136367	-0.13051	0.0294101	-0.0838577	-0.169539	-0.0739238	-0.0454	-0.0454207	1.1471	1.0656	1.16647	1.06332	0.996695	0.972078	1.05829	1.00095	0.957626	1.07873	0.909807	0.913509	1.02059	0.943531	0.889127	0.950051	0.969021	0.969007	1.12639	1.0107	1.00562	0.96735	0.951084	0.962693
tr|Q9HUS6|Q9HUS6_PSEAE	PA4887	Probable major facilitator superfamily (MFS) transporter	0.0418914	0.0331463	0.376891	0.0802804	0.189431	0.269363	0.0271413	0.135611	0.0148928	-0.0303528	-0.28782	-0.190182	0.207373	-0.0359352	-0.261288	-0.0981421	-0.0827814	-0.0665921	1.02946	1.02324	1.29854	1.05722	1.14031	1.20528	1.01899	1.09856	1.01038	0.979181	0.819139	0.876495	1.15458	0.975399	0.834343	0.934235	0.944235	0.954891	1.11708	1.13427	1.04264	0.891605	0.988109	0.944454
sp|Q9HWC9|RPOC_PSEAE	rpoC	DNA-directed RNA polymerase subunit beta'	0.0784813	0.0790076	0.118564	0.0792887	0.0822959	-0.0129863	0.0470243	0.0267152	-0.0442072	0.100007	-0.0981768	-0.124082	0.0158509	-0.0514438	-0.14933	-0.0773916	-0.0531697	-0.0473674	1.05591	1.05629	1.08565	1.0565	1.0587	0.991039	1.03313	1.01869	0.969823	1.07178	0.934213	0.917588	1.01105	0.96497	0.901669	0.94777	0.963816	0.967701	1.06595	1.03541	1.00721	0.974526	0.959229	0.959762
tr|Q9I3D4|Q9I3D4_PSEAE	sdhB	Succinate dehydrogenase (B subunit)	-0.121893	0.0373828	-0.0360356	-0.0220618	-0.0657379	-0.186933	0.0125308	0.00656297	-0.0509843	0.0780687	-0.0437013	-0.0525891	0.0916694	0.0798553	0.0515929	0.00653565	0.0290562	0.0923365	0.918981	1.02625	0.975331	0.984824	0.955456	0.878471	1.00872	1.00456	0.965278	1.0556	0.970163	0.964204	1.0656	1.05691	1.03641	1.00454	1.02034	1.0661	0.973521	0.939584	0.992854	0.996657	1.05297	1.03033
sp|O85732|FMT_PSEAE	fmt	Methionyl-tRNA formyltransferase	0.153454	0.146195	0.0569094	-0.106705	-0.0405699	0.00581519	-0.00658837	0.0190753	-0.0516303	0.050589	-0.0646978	-0.182289	0.00876983	0.0184931	-0.0539637	-0.045086	-0.0643349	-0.066527	1.11223	1.10665	1.04023	0.928706	0.972271	1.00404	0.995444	1.01331	0.964845	1.03569	0.956146	0.881303	1.0061	1.0129	0.963286	0.969232	0.956386	0.954934	1.08637	0.968339	0.9912	0.957712	0.994095	0.960184
tr|Q9HYX3|Q9HYX3_PSEAE	PA3268	Probable TonB-dependent receptor	-0.0580726	0.478356	0.149184	0.011356	0.349364	0.264788	0.142145	0.145767	0.0781151	-0.098363	-0.246998	-0.366686	-0.412649	-0.0180514	-0.243789	-0.159724	-0.296627	-0.144464	0.960547	1.39316	1.10894	1.0079	1.274	1.20146	1.10355	1.10632	1.05564	0.934092	0.842648	0.775562	0.751243	0.987566	0.844525	0.895196	0.814154	0.904715	1.15421	1.16112	1.0885	0.850767	0.861111	0.871355
tr|Q9I0L5|Q9I0L5_PSEAE	icd	Isocitrate dehydrogenase [NADP]	-0.390756	-0.143533	-0.276359	-0.266895	-0.0642861	0.122449	-0.23206	-0.0945909	0.196894	-0.133668	0.10037	0.113199	-0.122246	0.0907262	0.208578	0.0799264	0.114469	0.108325	0.76273	0.905299	0.825672	0.831106	0.956418	1.08858	0.851418	0.936538	1.14623	0.911511	1.07205	1.08162	0.918756	1.06491	1.15555	1.05696	1.08258	1.07798	0.831234	0.958702	0.978061	1.02173	1.0464	1.07251
sp|Q9HV55|IF2_PSEAE	infB	Translation initiation factor IF-2	0.101433	0.0631385	0.0966195	0.0992206	0.0889211	-0.0262454	0.0785863	0.0207122	-0.0589322	0.117306	-0.200114	-0.201945	0.00669224	-0.0698662	-0.134021	-0.0699864	-0.0333441	-0.0419643	1.07284	1.04474	1.06927	1.07119	1.06357	0.981973	1.05598	1.01446	0.959974	1.08471	0.870482	0.869378	1.00465	0.952726	0.911288	0.952647	0.977153	0.971332	1.06228	1.03891	1.01014	0.941522	0.956221	0.967044
tr|Q9HUM2|Q9HUM2_PSEAE	hflK	Protein HflK	0.0412261	0.00936432	-0.117246	-0.0675717	-0.0381043	-0.0571386	0.00469461	-0.0355979	-0.0977123	0.0281677	0.0319294	0.00453642	0.0234325	0.048195	-0.0433509	0.0187571	-0.0535122	-0.000106157	1.02899	1.00651	0.921946	0.954243	0.973934	0.961169	1.00326	0.975627	0.934514	1.01972	1.02238	1.00315	1.01637	1.03397	0.970398	1.01309	0.963588	0.999926	0.985815	0.963115	0.971133	1.01508	1.00691	0.9922
sp|Q9HV59|PNP_PSEAE	pnp	Polyribonucleotide nucleotidyltransferase	0.119667	0.0390591	0.163565	0.0869387	0.111736	-0.0277376	0.095431	-0.0144959	-0.0380244	0.115539	-0.182226	-0.165444	0.0276596	-0.0864764	-0.172717	-0.0614423	-0.0448636	-0.0291821	1.08648	1.02744	1.12005	1.06211	1.08053	0.980957	1.06838	0.990002	0.973988	1.08338	0.881342	0.891654	1.01936	0.94182	0.88717	0.958306	0.969381	0.979976	1.07799	1.0412	1.01079	0.952125	0.949449	0.969221
tr|Q9HVV7|Q9HVV7_PSEAE	lptA	Lipopolysaccharide export system protein LptA	0.0616115	0.0395557	0.0678345	0.109093	0.0852242	0.00456912	0.0146303	-0.114187	-0.0640324	0.0767153	-0.0275318	-0.107259	0.0403507	-0.0255785	-0.0266218	0.0614924	-0.0254608	0.0404515	1.04363	1.0278	1.04814	1.07855	1.06085	1.00317	1.01019	0.923903	0.956587	1.05461	0.981097	0.92835	1.02836	0.982427	0.981716	1.04354	0.982507	1.02844	1.03986	1.04752	0.963561	0.98802	0.997502	1.01816
sp|Q9HZE0|DHE2_PSEAE	gdhB	NAD-specific glutamate dehydrogenase	-0.118791	0.0284006	-0.102003	-0.150838	0.0192069	0.117033	-0.18002	-0.0227457	0.106266	-0.0796879	0.131388	0.20202	-0.133161	-0.000811155	0.0949227	0.0214998	0.0164813	0.00961132	0.920959	1.01988	0.931738	0.900727	1.0134	1.0845	0.882691	0.984358	1.07644	0.946262	1.09535	1.15031	0.911831	0.999438	1.06801	1.01501	1.01149	1.00668	0.957526	0.999544	0.981162	1.06397	0.993093	1.01106
tr|Q9HVF2|Q9HVF2_PSEAE	PA4639	Uncharacterized protein	-0.216618	0.0237002	-0.310552	0.113018	0.0143812	-0.0502244	-0.101317	0.0276774	-0.113955	0.0408058	0.0510829	-0.043071	-0.057976	0.0624377	-0.0327442	-0.0415396	0.0472029	0.0781575	0.860581	1.01656	0.806333	1.08149	1.01002	0.965786	0.932182	1.01937	0.924051	1.02869	1.03604	0.970587	0.960611	1.04423	0.977559	0.971618	1.03326	1.05567	0.894492	1.0191	0.958534	1.01177	0.994133	1.02018
tr|Q9HTT8|Q9HTT8_PSEAE	PA5257	Uncharacterized protein	0.059671	0.178922	-0.133779	-0.00751976	-0.0493088	0.0691217	-0.0161264	0.0687258	0.0281527	-0.117331	0.0238256	0.132458	-0.0873338	-0.0530755	0.0231301	-0.0709477	0.0287593	0.0471695	1.04223	1.13204	0.911441	0.994801	0.966399	1.04908	0.988884	1.04879	1.01971	0.921891	1.01665	1.09616	0.941261	0.963879	1.01616	0.952012	1.02013	1.03324	1.02857	1.00343	1.01913	1.01157	0.973767	1.00179
tr|Q9HZ89|Q9HZ89_PSEAE	PA3136	Probable secretion protein	0.380576	0.226642	0.336093	0.226547	0.0516803	-0.0959621	0.0771644	-0.060831	0.0107374	0.0407217	-0.147316	0.0346106	0.0963745	-0.202816	0.0273152	-0.163835	-0.22684	-0.0452915	1.30186	1.17011	1.26233	1.17003	1.03647	0.935648	1.05494	0.958712	1.00747	1.02863	0.902929	1.02428	1.06908	0.868853	1.01911	0.892649	0.854504	0.969094	1.24477	1.04738	1.00704	0.985279	0.985683	0.905416
sp|Q9I6M5|DAVD_PSEAE	davD	Glutarate-semialdehyde dehydrogenase	-0.0612305	0.208639	0.0148236	-0.0289156	0.0506392	0.0252795	-0.032644	0.106058	0.0903416	-0.0881745	0.011109	0.0142867	-0.132362	0.0273342	-0.0457161	-0.0791237	-0.0489471	0.00490119	0.958446	1.1556	1.01033	0.980157	1.03572	1.01768	0.977627	1.07628	1.06462	0.940712	1.00773	1.00995	0.912336	1.01913	0.968809	0.946632	0.966642	1.0034	1.04146	1.01119	1.03951	0.986131	0.966758	0.972226
tr|Q9HTG6|Q9HTG6_PSEAE	dgcA	DgcA, Dimethylglycine catabolism	-0.316455	-0.7547	-0.374109	-0.277702	-0.445542	-0.726024	-0.335902	-0.603047	-0.565428	0.302547	1.32038	1.33372	0.379697	0.558722	1.17653	0.770186	0.82937	0.925234	0.803041	0.59267	0.771582	0.824904	0.734308	0.604568	0.792289	0.658362	0.675755	1.23332	2.49731	2.52052	1.30107	1.47296	2.26032	1.70549	1.77691	1.89899	0.722431	0.72126	0.708802	2.08372	1.67812	1.7938
tr|Q9HUK2|Q9HUK2_PSEAE	PA4963	ABC_trans_aux domain-containing protein	0.0688555	0.0393087	0.0151696	0.0875785	-0.0517423	-0.0881276	0.117966	-0.0278071	-0.121654	0.0279162	-0.130316	-0.112644	0.111939	0.000891226	-0.214013	-0.0234487	0.00895612	-0.0107858	1.04888	1.02762	1.01057	1.06259	0.96477	0.940743	1.0852	0.98091	0.919133	1.01954	0.913631	0.924892	1.08068	1.00062	0.862136	0.983878	1.00623	0.992552	1.02903	0.989366	0.995082	0.952687	0.981144	0.994219
sp|P19572|DCDA_PSEAE	lysA	Diaminopimelate decarboxylase	0.0537625	-0.159806	-0.0766158	0.195333	0.035788	-0.0512274	0.029219	0.0594416	-0.0924467	0.118095	-0.110972	-0.141866	0.0484062	-0.0255683	-0.0731433	-0.0229606	-0.0027688	-0.0225572	1.03797	0.895145	0.948279	1.14499	1.02512	0.965115	1.02046	1.04206	0.937931	1.0853	0.925964	0.906346	1.03412	0.982434	0.950565	0.984211	0.998083	0.984486	0.960464	1.04507	1.00015	0.972537	0.98904	0.988927
tr|G3XD52|G3XD52_PSEAE	PA3302	MaoC-like domain-containing protein	-0.180761	-0.0778702	-0.141934	-0.11277	-0.148943	0.0463622	-0.0130235	0.0213897	-0.0077763	-0.0538788	-0.0465494	-0.0363265	0.175121	0.101678	-0.00199756	0.235526	0.0598306	0.245843	0.882237	0.947455	0.906304	0.92481	0.901911	1.03266	0.991013	1.01494	0.994624	0.963343	0.968249	0.975135	1.12906	1.07302	0.998616	1.17734	1.04234	1.18579	0.911999	0.953126	1.00019	0.968909	1.0669	1.13515
sp|P21175|BRAC_PSEAE	braC	Leucine-, isoleucine-, valine-, threonine-, and alanine-binding protein	-0.942837	-0.25264	-1.13486	-0.627127	-0.0286265	0.491272	-0.766578	-0.230807	0.419735	-0.826867	0.158817	0.259029	-0.661738	0.0673741	0.437288	0.17019	0.0921236	0.0609592	0.520209	0.839359	0.455379	0.647465	0.980353	1.40568	0.58781	0.852158	1.33768	0.563752	1.11637	1.19667	0.632117	1.04781	1.35406	1.12521	1.06594	1.04316	0.604982	1.01117	0.925883	0.958932	1.01133	1.0781
tr|Q9I0H8|Q9I0H8_PSEAE	PA2660	Uncharacterized protein	0.0906542	0.0709887	0.137724	0.212544	0.0369077	-0.0689242	0.166406	-0.000167971	-0.162703	0.106501	-0.00670361	0.0559194	0.108526	0.0722714	-0.103961	-0.0048034	-0.0691378	0.0128839	1.06485	1.05044	1.10017	1.15873	1.02591	0.953349	1.12226	0.999884	0.89335	1.07661	0.995364	1.03952	1.07813	1.05137	0.930475	0.996676	0.953207	1.00897	1.07182	1.046	1.00516	1.03717	1.01999	0.986285
tr|Q9HYR8|Q9HYR8_PSEAE	PA3327	Probable non-ribosomal peptide synthetase	-0.301115	-0.114111	-0.40364	-0.312841	-0.240805	0.519103	-0.377015	-0.155937	0.70208	-0.495146	0.908698	0.854406	-0.33518	0.14254	0.822254	0.425696	0.427085	0.450405	0.811625	0.923952	0.755948	0.805055	0.846273	1.43306	0.770029	0.897549	1.62685	0.70949	1.87735	1.80801	0.792685	1.10385	1.76817	1.34322	1.34451	1.36642	0.830508	1.02813	1.09814	1.46495	1.22157	1.35139
sp|Q9I351|GCH12_PSEAE	folE2	GTP cyclohydrolase 1 2	0.0307602	-0.00930186	0.101775	0.051704	0.0310909	-0.0698626	0.0798263	-0.0446185	-0.0366265	0.0937282	-0.112623	-0.112248	0.0556885	0.00756931	-0.0751644	-0.0448221	-0.0792308	-0.0458045	1.02155	0.993573	1.07309	1.03649	1.02178	0.952729	1.05689	0.969546	0.974932	1.06712	0.924905	0.925145	1.03935	1.00526	0.949234	0.969409	0.946562	0.968749	1.02941	1.00367	1.00046	0.972391	0.99795	0.961574
tr|Q9HZ51|Q9HZ51_PSEAE	PA3187	Probable ATP-binding component of ABC transporter	-0.60497	0.0320977	-0.70688	-0.606263	-0.067693	0.861836	-0.550902	-0.166108	0.842339	-0.879164	0.649908	0.668153	-0.37917	-0.015263	0.709193	0.244843	0.120092	0.204517	0.657485	1.0225	0.612644	0.656896	0.954163	1.81735	0.682593	0.891244	1.79295	0.543682	1.56907	1.58904	0.76888	0.989476	1.63489	1.18496	1.0868	1.1523	0.764209	1.1428	1.12226	1.23393	1.13108	1.14136
tr|Q9I1I5|Q9I1I5_PSEAE	gcd	Glucose dehydrogenase	-0.0563104	-0.0419082	0.00292989	-0.103109	-0.0490339	-0.0799077	-0.0251366	-0.06997	-0.103977	0.158424	0.0367479	0.0758472	-0.0180739	0.0340815	-0.0262362	-0.0514792	0.0219768	0.0444118	0.961721	0.971369	1.00203	0.931024	0.966583	0.946118	0.982728	0.952658	0.930464	1.11607	1.0258	1.05398	0.98755	1.0239	0.981979	0.964946	1.01535	1.03126	0.978374	0.947909	0.955283	1.06528	0.997811	1.00385
sp|P45682|NLPD_PSEAE	PA3623	Lipoprotein NlpD/LppB homolog	-0.169485	-0.131444	-0.0736118	0.0230587	-0.0519726	-0.255238	-0.135165	0.0771264	0.00364162	0.121986	0.00592272	-0.013205	0.0584677	0.0596453	-0.0648452	-0.000662606	-0.0288538	-0.0733245	0.88916	0.912918	0.950256	1.01611	0.964616	0.837849	0.910566	1.05491	1.00253	1.08823	1.00411	0.990889	1.04136	1.04221	0.956048	0.999541	0.980199	0.950445	0.917444	0.939526	0.989336	1.02774	1.01321	0.976728
sp|P13794|PORF_PSEAE	oprF	Outer membrane porin F	-0.138715	0.0682652	-0.0449906	-0.145541	-0.0434236	0.0774904	-0.204005	-0.143875	0.041277	-0.00823513	0.119106	0.144153	-0.0831887	-0.00667893	0.0878561	0.0320836	0.0461585	0.0705087	0.908328	1.04846	0.969296	0.90404	0.97035	1.05518	0.868137	0.905085	1.02902	0.994308	1.08606	1.10508	0.943969	0.995381	1.06279	1.02249	1.03251	1.05009	0.97536	0.976524	0.934082	1.06182	1.00071	1.03503
sp|Q07806|PBPA_PSEAE	mrcA	Penicillin-binding protein 1A	-0.0710823	0.0461108	-0.00570378	-0.133934	0.0280246	0.0843678	-0.0203366	0.0989884	0.144351	-0.091987	0.0272464	0.0941359	-0.0997747	-0.0440905	0.109031	0.037606	-0.0395911	0.0401457	0.951924	1.03248	0.996054	0.911343	1.01962	1.06022	0.986003	1.07102	1.10523	0.93823	1.01907	1.06743	0.933179	0.969901	1.0785	1.02641	0.972931	1.02822	0.993485	0.99706	1.05409	1.00824	0.993861	1.00919
sp|Q9HWC5|RL11_PSEAE	rplK	50S ribosomal protein L11	0.0441096	0.00191705	0.095792	0.16356	0.0914257	-0.0100875	0.189714	0.0592098	0.0630619	0.00945305	-0.293672	-0.234923	0.0464749	-0.0371216	-0.193637	0.0141338	0.0386265	0.0856126	1.03105	1.00133	1.06865	1.12005	1.06542	0.993032	1.14054	1.04189	1.04468	1.00657	0.815823	0.84973	1.03274	0.974597	0.874399	1.00984	1.02714	1.06114	1.03368	1.0595	1.0757	0.890709	0.960578	1.03271
sp|Q9HZP5|ETFD_PSEAE	PA2953	Electron transfer flavoprotein-ubiquinone oxidoreductase	0.114219	-0.019091	0.063535	0.0301118	-0.0270494	-0.0674036	-0.0105094	-0.103341	-0.100147	0.181528	0.0219224	0.00572693	0.036729	-0.0813399	-0.0326865	0.00130957	-0.0397252	-0.00219523	1.08239	0.986854	1.04502	1.02109	0.981425	0.954354	0.992742	0.930875	0.932938	1.13408	1.01531	1.00398	1.02579	0.945179	0.977598	1.00091	0.97284	0.99848	1.03809	0.985624	0.952185	1.05112	0.982854	0.990743
tr|Q9I6D9|Q9I6D9_PSEAE	PA0354	PUA domain-containing protein	0.191263	0.017636	-0.0427078	0.217019	0.103959	0.0382103	0.209969	-0.00207878	-0.154597	0.122225	-0.18914	-0.312044	0.133416	0.0563301	-0.147896	-0.0208933	-0.0848499	-0.147008	1.14176	1.0123	0.970831	1.16233	1.07472	1.02684	1.15666	0.99856	0.898383	1.08841	0.877128	0.805499	1.09689	1.03982	0.902566	0.985622	0.942883	0.903122	1.04163	1.08796	1.01787	0.92368	1.01309	0.943876
sp|Q9I0K9|PUR8_PSEAE	purB	Adenylosuccinate lyase	-0.0261783	0.0328373	-0.0193905	0.0582614	-0.0136565	-0.0384721	0.00428988	-0.0728368	-0.0708907	0.181841	-0.184248	-0.155358	0.0102425	-0.00866888	-0.108137	-0.0359249	-0.0137258	0.0313487	0.982018	1.02302	0.986649	1.04121	0.990579	0.973686	1.00298	0.950767	0.95205	1.13433	0.880108	0.89791	1.00712	0.994009	0.927785	0.975406	0.990531	1.02197	0.99723	1.00182	0.968598	0.970783	0.976306	0.995968
sp|Q9HV78|TRMA_PSEAE	trmA	tRNA/tmRNA (uracil-C(5))-methyltransferase	0.0856739	-0.0408394	0.0434472	0.131044	-0.0506203	0.0277912	0.0376991	-0.0412832	-0.0860031	0.0773022	-0.240545	-0.159366	0.143945	0.022511	-0.134162	-0.0326568	-0.0396994	-0.0724577	1.06118	0.972089	1.03057	1.09509	0.965521	1.01945	1.02648	0.97179	0.942129	1.05504	0.846426	0.895418	1.10492	1.01573	0.911199	0.977618	0.972858	0.951016	1.02128	1.02669	0.980132	0.932296	1.01062	0.967164
sp|O68822|AMPA_PSEAE	pepA	Cytosol aminopeptidase	-0.078057	0.040372	0.0462974	-0.0558777	-0.0527267	-0.0200003	-0.10595	-0.142453	-0.0685988	0.103323	0.0811081	0.0944434	-0.002522	0.036165	0.0492069	0.0265	0.0702371	0.0217987	0.947333	1.02838	1.03261	0.962009	0.964112	0.986232	0.929193	0.905977	0.953564	1.07424	1.05783	1.06765	0.998253	1.02538	1.0347	1.01854	1.04989	1.01522	1.00277	0.970785	0.929578	1.06658	1.01944	1.02788
sp|Q9HXU0|SYK_PSEAE	lysS	Lysine--tRNA ligase	-0.0240236	-0.0314691	0.0336029	0.024251	0.0438023	-0.0883285	0.013804	-0.0774953	-0.0888335	0.145894	-0.0907677	-0.0891792	0.0472058	0.0229639	-0.104884	-0.0469722	-0.0230708	0.0397829	0.983486	0.978423	1.02357	1.01695	1.03083	0.940612	1.00961	0.947702	0.940283	1.10642	0.939023	0.940057	1.03326	1.01604	0.92988	0.967966	0.984136	1.02796	0.995158	0.99613	0.965866	0.995166	0.993062	0.993354
sp|O68282|G6PD_PSEAE	zwf	Glucose-6-phosphate 1-dehydrogenase	-0.0594292	0.00250166	-0.0293943	-0.0617959	0.0917304	0.0393592	0.0264673	0.129552	0.0699523	-0.1434	-0.0114219	-0.0402736	-0.10742	0.089706	-0.0575138	-0.0374866	-0.00740527	-0.0184082	0.959644	1.00174	0.979832	0.958071	1.06565	1.02766	1.01852	1.09395	1.04968	0.905383	0.992114	0.972471	0.928246	1.06415	0.960919	0.974351	0.99488	0.987321	0.980404	1.01713	1.05405	0.956656	0.984439	0.985518
tr|Q9HY13|Q9HY13_PSEAE	PA3613	XFP_N domain-containing protein	-0.916458	-0.0293559	-0.862862	-0.627397	-0.00503703	0.0841884	-0.856904	0.0405024	0.214023	-0.572292	0.185832	0.158443	-0.557697	0.0409021	0.169458	-0.0290089	-0.0181661	-0.00361012	0.529808	0.979858	0.549861	0.647343	0.996515	1.06009	0.552136	1.02847	1.15992	0.672547	1.13747	1.11608	0.679386	1.02876	1.12464	0.980093	0.987487	0.997501	0.686509	0.901316	0.913509	0.975367	0.94426	0.98836
sp|Q9HUN2|RL9_PSEAE	rplI	50S ribosomal protein L9	0.167479	0.151151	0.241332	0.0409339	-0.0819803	-0.178083	0.0980552	0.0675787	-0.0262762	0.000961489	-0.151055	-0.141441	0.0698481	0.00903701	-0.131652	0.0281012	0.0493292	0.0345596	1.12309	1.11046	1.18208	1.02878	0.94476	0.883876	1.07033	1.04796	0.981952	1.00067	0.900592	0.906613	1.04961	1.00628	0.912785	1.01967	1.03478	1.02424	1.13854	0.952472	1.03341	0.935957	0.989558	1.02623
tr|Q9I689|Q9I689_PSEAE	rhlE	ATP-dependent RNA helicase RhlE	0.13821	0.045836	0.1482	0.137958	0.0659272	-0.0182669	0.0556759	-0.0396295	-0.104781	0.161289	-0.0831801	-0.0291362	0.04668	-0.0854373	-0.0877181	-0.0784523	-0.0734304	-0.0750865	1.10054	1.03228	1.10819	1.10035	1.04676	0.987418	1.03935	0.972905	0.929946	1.11829	0.943975	0.980007	1.03289	0.942499	0.94101	0.947073	0.950376	0.949285	1.08034	1.04484	0.980732	1.01409	0.972131	0.948911
tr|Q9HTS6|Q9HTS6_PSEAE	rnk	Nucleoside diphosphate kinase regulator	-0.407052	-0.32535	-0.311132	0.0578544	0.015401	-0.150978	0.208809	0.11462	0.0292813	-0.0822754	-0.107687	-0.00520945	0.0490475	-0.0567762	-0.00686547	0.108948	-0.0438173	0.138942	0.754163	0.798105	0.806009	1.04092	1.01073	0.90064	1.15573	1.08269	1.0205	0.944567	0.928075	0.996396	1.03458	0.96141	0.995253	1.07844	0.970085	1.1011	0.786092	0.984096	1.08631	0.956346	0.997081	1.04987
tr|Q9I119|Q9I119_PSEAE	PA2463	POTRA domain-containing protein	0.0512683	-0.184433	0.111948	-0.293394	0.317188	-0.598191	0.312724	0.285777	0.0932504	-0.617809	-0.0518645	-0.742933	-0.069194	-0.119447	-0.184772	0.246972	0.0711343	0.204176	1.03618	0.879995	1.08069	0.81598	1.2459	0.660582	1.24205	1.21907	1.06677	0.65166	0.964689	0.597523	0.95317	0.92054	0.879788	1.18671	1.05054	1.15203	0.998952	0.907487	1.17596	0.737957	0.917833	1.12976
tr|Q9HU67|Q9HU67_PSEAE	typA	50S ribosomal subunit assembly factor BipA	0.0522955	-0.053551	0.151079	0.0771907	0.104343	-0.0613014	0.088559	-0.0617439	-0.0258762	0.104624	-0.0889179	-0.125642	0.116501	-0.0988335	-0.129156	-0.0837489	-0.0678857	-0.0333436	1.03691	0.963562	1.1104	1.05496	1.075	0.958399	1.06331	0.958105	0.982224	1.07521	0.940228	0.916596	1.0841	0.933788	0.914366	0.943602	0.954035	0.977153	1.03696	1.02946	1.00121	0.977346	0.977419	0.958264
tr|G3XD54|G3XD54_PSEAE	dnaQ	DNA polymerase III subunit epsilon	-0.0487018	0.0234433	0.118052	-0.0579202	0.0547033	0.0256651	0.0276417	-0.0777567	-0.0838642	0.167553	0.122303	0.101191	0.064644	0.0836905	0.14363	0.0116732	0.0687141	0.0214754	0.966806	1.01638	1.08527	0.960648	1.03865	1.01795	1.01934	0.94753	0.943527	1.12315	1.08847	1.07266	1.04583	1.05973	1.10468	1.00812	1.04878	1.015	1.02282	1.00575	0.970134	1.09476	1.07008	1.02397
sp|Q59638|ODP2_PSEAE	aceF	Dihydrolipoyllysine-residue acetyltransferase component of pyruvate dehydrogenase complex	0.23919	0.054922	0.216257	0.139036	0.0126944	-0.121901	0.104308	0.0117227	-0.13381	0.144077	-0.209278	-0.15206	0.0492894	-0.0392285	-0.240097	-0.0671172	-0.0554519	-0.0420673	1.18033	1.0388	1.16172	1.10117	1.00884	0.918976	1.07498	1.00816	0.911421	1.10502	0.86497	0.899965	1.03476	0.973175	0.846688	0.954543	0.962293	0.971262	1.12695	1.00966	0.998186	0.956653	0.95154	0.9627
tr|Q9HWA8|Q9HWA8_PSEAE	PA4292	Phosphate transporter	0.138591	0.101388	0.12275	0.193364	0.181799	0.0319473	0.108981	0.0485213	-0.0900688	0.0358307	-0.0894689	-0.132704	-0.0905874	-0.0171957	-0.190422	-0.0691196	-0.0733196	-0.0382664	1.10083	1.07281	1.08881	1.14343	1.1343	1.02239	1.07847	1.0342	0.939478	1.02515	0.939869	0.91212	0.93914	0.988152	0.876349	0.95322	0.950449	0.973824	1.08748	1.10004	1.01738	0.959045	0.934547	0.959164
tr|Q9I4G6|Q9I4G6_PSEAE	PA1171	Probable transglycolase	-0.150536	-0.129739	-0.0609021	0.0102543	0.0418461	-0.00192455	-0.0138089	-0.0957239	-0.150841	0.0994975	-0.0155496	-0.0307532	0.070105	0.0105207	0.110995	0.0499326	0.00352666	0.0361808	0.900916	0.913997	0.958664	1.00713	1.02943	0.998667	0.990474	0.935803	0.900725	1.0714	0.98928	0.978909	1.04979	1.00732	1.07997	1.03522	1.00245	1.0254	0.924526	1.01174	0.942334	1.0132	1.04569	1.02102
sp|Q9I6E0|ILVD_PSEAE	ilvD	Dihydroxy-acid dehydratase	0.0827541	-0.0654315	0.027654	0.0188123	-0.0176985	-0.047313	0.0312552	0.047149	-0.0797371	0.0360471	-0.111966	-0.0517619	-0.0131899	-0.0172944	-0.0131401	-0.0117149	-0.054561	-0.0486544	1.05904	0.955659	1.01935	1.01313	0.987807	0.967737	1.0219	1.03322	0.94623	1.0253	0.925326	0.964757	0.990899	0.988084	0.990933	0.991913	0.962887	0.966838	1.01135	0.989556	1.00045	0.971795	0.989972	0.973879
sp|Q51567|SUCD_PSEAE	sucD	Succinate--CoA ligase [ADP-forming] subunit alpha	-0.0177831	0.0476931	0.0563693	0.0785164	0.0702414	-0.115722	0.0379985	-0.0471563	-0.15628	0.157245	-0.136325	-0.132751	0.094523	0.0176653	-0.0857715	-0.0475089	-0.0184694	-0.0316272	0.987749	1.03361	1.03985	1.05593	1.04989	0.92292	1.02669	0.967842	0.897336	1.11516	0.909834	0.912091	1.06771	1.01232	0.942281	0.967606	0.98728	0.978316	1.0204	1.00958	0.963956	0.979027	1.00744	0.977734
tr|Q9I593|Q9I593_PSEAE	PA0848	Alkyl hydroperoxide reductase C	-0.0622103	0.0757528	0.0309346	-0.0465215	0.170167	0.10349	0.0204949	0.0543538	0.193518	-0.03263	0.0700163	0.0536166	-0.093011	0.0233978	-0.0148132	-0.0724769	-0.058098	-0.101523	0.957796	1.05391	1.02167	0.968268	1.12519	1.07437	1.01431	1.03839	1.14355	0.977636	1.04973	1.03786	0.937564	1.01635	0.989785	0.951004	0.96053	0.932048	1.01113	1.05594	1.06542	1.02174	0.981233	0.947861
sp|Q9HUM6|PURA_PSEAE	purA	Adenylosuccinate synthetase	0.159026	0.0511429	0.207882	0.0765082	0.0519867	-0.127374	0.0855361	-0.0613947	-0.147162	0.143238	-0.188877	-0.158587	0.0583591	-0.0541175	-0.225445	-0.0514334	-0.02617	-0.0364013	1.11653	1.03609	1.15499	1.05446	1.03669	0.915496	1.06108	0.958337	0.903025	1.10438	0.877288	0.895902	1.04128	0.963183	0.855331	0.964977	0.982024	0.975084	1.10254	1.00222	0.974148	0.95919	0.953265	0.974028
tr|Q9I663|Q9I663_PSEAE	dbpA	RNA helicase DbpA	0.0594476	-0.0170615	0.110435	0.00488438	0.0150674	-0.148579	0.141983	-0.0923538	-0.137086	0.229525	-0.0551269	-0.0730616	0.146346	-0.0871537	-0.241951	-0.0345893	-0.0995263	0.110414	1.04207	0.988243	1.07955	1.00339	1.0105	0.902139	1.10342	0.937991	0.909354	1.17245	0.96251	0.950618	1.10676	0.941378	0.845601	0.97631	0.933339	1.07954	1.03662	0.97201	0.983589	1.02853	0.964581	0.996396
sp|Q9HWC7|RL10_PSEAE	rplJ	50S ribosomal protein L10	0.134595	0.0978146	0.175066	0.126334	0.0167682	-0.103006	0.117529	0.00882382	-0.0267296	0.0778993	-0.214997	-0.226692	0.0859438	0.0102355	-0.125491	-0.010478	-0.000503005	-0.0280417	1.09778	1.07015	1.12902	1.09152	1.01169	0.931091	1.08488	1.00613	0.981643	1.05548	0.861548	0.854592	1.06138	1.00712	0.916692	0.992764	0.999651	0.980751	1.09898	1.01143	1.02422	0.923873	0.995065	0.991055
sp|P26480|RPOD_PSEAE	rpoD	RNA polymerase sigma factor RpoD	0.156242	0.135667	0.0951272	-0.0216145	0.0125141	-0.0833584	-0.0847089	-0.105269	-0.17228	0.219054	-0.0732207	-0.0176461	0.0389941	0.0531374	-0.00151277	0.00769992	-0.0126624	0.0578219	1.11438	1.0986	1.06816	0.98513	1.00871	0.943858	0.942975	0.929632	0.887439	1.16397	0.950514	0.987843	1.0274	1.03752	0.998952	1.00535	0.991262	1.04089	1.09371	0.979233	0.920015	1.03411	1.02129	1.0125
tr|Q9I2V2|Q9I2V2_PSEAE	PA1790	Uncharacterized protein	-0.0364753	-0.0288909	0.0883059	-0.0445043	0.0283467	-0.0333039	0.116234	0.0675969	0.0378238	-0.0509206	-0.145962	-0.0823749	0.0447296	-0.248749	0.0153459	0.0132947	-0.140302	0.0186542	0.975034	0.980174	1.06312	0.969623	1.01984	0.97718	1.0839	1.04797	1.02656	0.96532	0.903776	0.944502	1.03149	0.841626	1.01069	1.00926	0.907329	1.01301	1.00611	0.988882	1.05281	0.937866	0.96127	0.976534
tr|Q9HXN6|Q9HXN6_PSEAE	PA3759	Probable aminotransferase	0.384321	-0.00810509	-0.104343	-0.214594	-0.219929	-0.133291	0.0796015	0.100308	-0.0716297	0.132176	-0.0130895	-0.490993	0.172578	0.465391	0.215898	0.140503	0.186279	0.101412	1.30525	0.994398	0.930229	0.861789	0.858608	0.911749	1.05673	1.072	0.951562	1.09595	0.990968	0.711535	1.12707	1.38069	1.16143	1.10229	1.13782	1.07282	1.07662	0.877382	1.02676	0.932816	1.22306	1.10431
sp|Q9I0J7|NUOF_PSEAE	nuoF	NADH-quinone oxidoreductase subunit F	0.0935334	0.174158	0.0255308	0.00723924	0.0782802	0.079484	0.0176745	0.0705548	0.0312241	0.0149139	-0.0218641	-0.0404091	-0.0395415	-0.00478711	-0.036116	-0.0602411	-0.0737469	-0.042076	1.06698	1.12831	1.01785	1.00503	1.05576	1.05664	1.01233	1.05012	1.02188	1.01039	0.984959	0.972379	0.972964	0.996687	0.975277	0.959104	0.950167	0.971256	1.07105	1.03914	1.02811	0.989243	0.981643	0.960176
sp|Q59654|PYRF_PSEAE	pyrF	Orotidine 5'-phosphate decarboxylase	-0.128636	-0.15078	0.0900607	-0.0339071	-0.0466842	-0.135701	0.0879007	-0.0858481	-0.145383	0.0389499	-0.204462	-0.116454	0.144213	0.104308	0.0271479	0.010706	0.0578493	0.0697994	0.914696	0.900764	1.06441	0.976771	0.968159	0.910228	1.06282	0.94223	0.904139	1.02737	0.867862	0.922452	1.10513	1.07498	1.019	1.00745	1.04091	1.04957	0.959958	0.951719	0.969731	0.939227	1.06637	1.03264
tr|G3XD14|G3XD14_PSEAE	dksA	RNA polymerase-binding transcription factor DksA	0.0715181	-0.0199645	0.163123	-0.0736323	-0.083974	-0.111937	0.111872	0.0840565	-0.0645274	-0.0108477	-0.0124635	-0.158355	0.0467712	-0.0371868	-0.13992	-0.00624869	0.00365236	0.0248056	1.05082	0.986257	1.11971	0.950243	0.943455	0.925345	1.08063	1.05999	0.956259	0.992509	0.991398	0.896046	1.03295	0.974553	0.90757	0.995678	1.00253	1.01734	1.05226	0.939681	1.03229	0.959985	0.971691	1.00519
sp|Q9HYN9|SDHD_PSEAE	dsdA	Probable D-serine dehydratase	-0.122731	0.00799139	0.163791	0.0339943	0.0994345	-0.0140243	-0.0687622	0.114634	0.0411047	-0.00330267	-0.0866492	-0.104708	-0.000463879	0.00534849	-0.117399	-0.0635223	-0.037844	-0.0552119	0.918447	1.00555	1.12023	1.02384	1.07135	0.990326	0.953456	1.0827	1.0289	0.997713	0.941707	0.929993	0.999679	1.00371	0.921848	0.956925	0.97411	0.962453	1.01474	1.02851	1.02169	0.956471	0.97508	0.964496
sp|P48372|GYRA_PSEAE	gyrA	DNA gyrase subunit A	0.078888	0.0405193	0.148139	0.128128	0.0796836	-0.0904609	0.0772265	0.0187276	-0.057357	0.0898193	-0.100827	-0.135595	0.0390929	0.00599039	-0.110271	-0.00802307	0.0150742	-0.0132529	1.0562	1.02848	1.10814	1.09287	1.05679	0.939223	1.05499	1.01307	0.961023	1.06424	0.932498	0.910294	1.02747	1.00416	0.926414	0.994454	1.0105	0.990856	1.06428	1.02963	1.00969	0.96901	0.986014	0.998605
sp|Q9HWE1|RS3_PSEAE	rpsC	30S ribosomal protein S3	0.129927	0.0518198	0.147743	0.145472	0.108767	-0.0509885	0.0851486	-0.0120223	-0.0482554	0.086144	-0.0621147	-0.116841	0.061357	-0.0421115	-0.108586	-0.0713774	-0.0268194	-0.0535022	1.09424	1.03657	1.10784	1.10609	1.07831	0.965275	1.0608	0.991701	0.967105	1.06153	0.957859	0.922205	1.04345	0.971232	0.927497	0.951729	0.981582	0.963594	1.07955	1.04989	1.00653	0.980531	0.980725	0.965635
sp|P0C2B2|DSBA_PSEAE	dsbA	Thiol:disulfide interchange protein DsbA	-0.318482	-0.22535	-0.445799	-0.181078	-0.0489486	0.11801	-0.232386	-0.202306	0.00423499	-0.22447	0.120867	0.028347	0.0223871	0.107937	0.34844	0.133062	0.183706	0.075382	0.801913	0.855388	0.734178	0.882044	0.966641	1.08524	0.851226	0.86916	1.00294	0.855909	1.08739	1.01984	1.01564	1.07769	1.27318	1.09662	1.1358	1.05364	0.797159	0.977974	0.907775	0.987714	1.12217	1.09535
sp|Q9HWD0|RS12_PSEAE	rpsL	30S ribosomal protein S12	0.152456	0.152556	0.154741	0.236847	0.052494	-0.00360477	0.104529	0.0779963	-0.10208	0.150482	-0.152944	-0.192242	-0.010612	-0.112967	-0.187849	-0.112313	-0.147854	-0.0881318	1.11146	1.11154	1.11322	1.17841	1.03706	0.997504	1.07514	1.05555	0.931689	1.10994	0.899413	0.875245	0.992671	0.924685	0.877914	0.925104	0.902592	0.94074	1.11207	1.07099	1.02079	0.961533	0.931757	0.922812
sp|Q9HWD5|RL3_PSEAE	rplC	50S ribosomal protein L3	0.186539	0.0226456	0.184857	0.0911041	0.0714782	-0.0590346	0.116835	0.0368954	-0.0550524	0.113217	-0.226176	-0.22779	0.0502368	-0.0569803	-0.187256	-0.11246	-0.067116	-0.0530652	1.13803	1.01582	1.1367	1.06519	1.05079	0.959906	1.08435	1.0259	0.962559	1.08164	0.854898	0.853942	1.03543	0.961274	0.878274	0.925009	0.954544	0.963886	1.09685	1.02529	1.02427	0.930159	0.958328	0.947813
sp|Q51551|PYRX_PSEAE	pyrC'	Dihydroorotase-like protein	0.0784801	0.0923708	0.207027	0.0814652	0.0633976	-0.0524678	0.100119	0.0084003	0.0338237	0.0648917	-0.0193211	-0.10077	0.0177619	-0.0702982	-0.13032	-0.0401159	-0.0205011	0.0191401	1.05591	1.06612	1.15431	1.05809	1.04492	0.964285	1.07186	1.00584	1.02372	1.04601	0.986697	0.932535	1.01239	0.952441	0.913629	0.972577	0.98589	1.01336	1.09211	1.02243	1.03381	0.988413	0.959486	0.990607
tr|Q9HTN7|Q9HTN7_PSEAE	PA5317	Probable binding protein component of ABC dipeptide transporter	-0.146432	-0.0821396	-0.142334	-0.0283383	0.0205673	0.035446	-0.113656	-0.151546	0.0775119	0.036606	0.0255312	-0.0457984	0.0713864	0.0728594	0.203939	0.013846	0.0215563	0.0190956	0.903482	0.944656	0.906052	0.980549	1.01436	1.02487	0.924243	0.900285	1.0552	1.0257	1.01785	0.968754	1.05073	1.0518	1.15184	1.00964	1.01505	1.01332	0.918063	1.00659	0.959908	1.0041	1.08479	1.01267
sp|Q9HUM9|RS6_PSEAE	rpsF	30S ribosomal protein S6	0.0988392	0.0554175	0.164853	-0.00569866	-0.085879	-0.0973183	0.131747	0.115941	0.0420414	-0.0917583	-0.123144	-0.0974842	0.0101215	-0.0700715	-0.106703	0.0120808	0.0573426	0.044062	1.07091	1.03916	1.12105	0.996058	0.94221	0.934769	1.09562	1.08368	1.02957	0.938378	0.918184	0.934661	1.00704	0.952591	0.928708	1.00841	1.04055	1.03101	1.07704	0.957679	1.06962	0.930408	0.96278	1.02666
sp|Q9I344|AROC_PSEAE	aroC	Chorismate synthase	0.146321	0.107013	0.0167625	0.03238	-0.15506	-0.0699517	0.1008	0.0381156	-0.168803	0.0669785	-0.122109	-0.0638132	0.164537	0.0480725	-0.113805	-0.000544763	0.0816629	-0.0950177	1.10674	1.077	1.01169	1.0227	0.898095	0.95267	1.07237	1.02677	0.889581	1.04752	0.918843	0.956732	1.12081	1.03388	0.924148	0.999622	1.05824	0.936261	1.06514	0.957821	0.99624	0.974365	1.02628	0.99804
tr|Q9I120|Q9I120_PSEAE	PA2462	Haemagg_act domain-containing protein	0.193886	0.500242	0.175221	-0.0282123	0.269716	0.0434392	-0.109111	0.174045	-0.109939	0.0829521	-0.182253	-0.170601	-0.0878326	0.089652	-0.0533294	-0.186938	-0.159878	-0.170991	1.14384	1.41445	1.12914	0.980635	1.20557	1.03057	0.927159	1.12822	0.926627	1.05918	0.881326	0.888473	0.940935	1.06411	0.96371	0.878468	0.895101	0.888232	1.22914	1.07226	0.994001	0.942994	0.989586	0.887267
sp|Q9ZFK4|KDSA_PSEAE	kdsA	2-dehydro-3-deoxyphosphooctonate aldolase	0.0609642	0.0303088	0.0983056	-0.0349337	0.0601724	0.0368834	0.0361436	0.065894	0.0435408	-0.0147438	-0.098993	-0.202226	-0.029502	-0.0994181	-0.0627577	-0.0434956	0.00355501	-0.0242432	1.04316	1.02123	1.07052	0.976077	1.04259	1.0259	1.02537	1.04673	1.03064	0.989832	0.933685	0.869208	0.979758	0.933409	0.957432	0.970301	1.00247	0.983336	1.04497	1.01485	1.03425	0.930908	0.956867	0.985368
sp|Q9I321|EXSD_PSEAE	exsD	Transcriptional antiactivator ExsD	0.285536	0.243852	0.266239	0.227882	0.117596	0.265327	0.158025	0.196929	0.302192	-0.201843	-0.290053	-0.279541	-0.151472	-0.147775	-0.0546821	-0.21896	-0.257984	-0.183757	1.21886	1.18415	1.20267	1.17111	1.08493	1.20191	1.11576	1.14626	1.23302	0.869439	0.817872	0.823853	0.900331	0.902642	0.962807	0.859185	0.836255	0.880407	1.20189	1.15265	1.16501	0.837055	0.921927	0.858616
sp|Q9I3A8|GPDA_PSEAE	gpsA	Glycerol-3-phosphate dehydrogenase [NAD(P)+]	0.0377882	0.0463797	0.026145	0.111083	-0.0882087	-0.00157419	-0.00831867	0.129384	-0.0874271	0.0343473	0.0703151	0.0501348	-0.117158	-0.136859	-0.0535242	-0.117391	-0.0296609	-0.0202195	1.02654	1.03267	1.01829	1.08004	0.94069	0.998909	0.994251	1.09383	0.9412	1.02409	1.04995	1.03536	0.922002	0.909497	0.96358	0.921853	0.979651	0.986083	1.02583	1.00655	1.00976	1.03647	0.931693	0.962529
tr|Q9I7B0|Q9I7B0_PSEAE	trkA	Trk system potassium uptake protein TrkA	0.149738	-0.167884	-0.0339015	-0.0337858	-0.0434745	-0.0874286	0.0255565	-0.0139565	-0.0746603	0.111182	-0.102261	-0.0172415	0.0543527	-0.113364	-0.148298	-0.098723	-0.0715413	-0.0536683	1.10937	0.890147	0.976775	0.976854	0.970315	0.941199	1.01787	0.990373	0.949566	1.08011	0.931572	0.98812	1.03839	0.92443	0.902314	0.933859	0.951621	0.963483	0.992097	0.962789	0.985937	0.999935	0.955046	0.949654
tr|Q9I0P4|Q9I0P4_PSEAE	qteE	Quorum threshold expression element, QteE	-0.403569	0.0694742	-0.104579	-0.389355	-0.885728	0.233105	-0.174686	-0.489675	-0.72089	-0.455352	0.815761	1.01835	0.47824	-0.323504	0.338672	0.368656	-0.0403332	0.211763	0.755986	1.04933	0.930076	0.763471	0.541215	1.17536	0.88596	0.712186	0.606723	0.729332	1.76023	2.0256	1.39304	0.799127	1.26459	1.29115	0.97243	1.1581	0.911799	0.826682	0.734956	1.50505	1.15225	1.14056
sp|Q51564|DAPF_PSEAE	dapF	Diaminopimelate epimerase	0.105605	-0.105506	0.0312223	0.128347	-0.00581967	0.0021112	0.132056	-0.184621	0.0342522	-0.0864292	-0.342824	-0.120162	0.00594733	-0.0303981	0.167426	0.11001	0.0343569	0.0865518	1.07595	0.929479	1.02188	1.09304	0.995974	1.00146	1.09585	0.87988	1.02403	0.941851	0.788496	0.920084	1.00413	0.97915	1.12305	1.07924	1.0241	1.06183	1.0091	1.03016	0.99992	0.883477	1.03544	1.05506
sp|Q9HWD7|RL23_PSEAE	rplW	50S ribosomal protein L23	0.145367	0.0763658	0.159642	0.133896	0.0468622	-0.090805	0.10985	0.0247777	-0.100936	0.0941768	-0.204876	-0.21077	0.041536	-0.0429398	-0.193576	-0.11706	-0.106576	-0.0493047	1.10601	1.05436	1.11701	1.09725	1.03302	0.938999	1.07912	1.01732	0.932428	1.06746	0.867613	0.864076	1.02921	0.970675	0.874435	0.922065	0.92879	0.966402	1.09246	1.02309	1.00962	0.933048	0.958106	0.939086
sp|Q9HUK9|THTR_PSEAE	rhdA	Thiosulfate sulfurtransferase	-0.403707	-0.0535339	-0.0376668	0.142339	0.107224	-0.0162521	-0.154498	0.059946	-0.0202718	0.000945917	0.204022	-0.0492325	0.0770485	0.0626122	0.150068	0.266922	0.00853619	0.0686165	0.755914	0.963573	0.974229	1.10369	1.07715	0.988798	0.898445	1.04243	0.986047	1.00066	1.15191	0.96645	1.05486	1.04435	1.10962	1.20324	1.00593	1.04871	0.897905	1.05655	0.97564	1.03967	1.06961	1.08596
sp|Q9I2U8|SYQ_PSEAE	glnS	Glutamine--tRNA ligase	0.00371048	0.0104997	-0.00276517	0.121343	0.0810488	-0.0347756	0.0717845	0.0725349	-0.026943	0.0493175	-0.118106	-0.171995	0.0245852	-0.0143589	-0.0852205	-0.110304	-0.07364	-0.0368165	1.00258	1.0073	0.998085	1.08775	1.05779	0.976184	1.05102	1.05156	0.981498	1.03478	0.921396	0.887615	1.01719	0.990097	0.94264	0.926393	0.950237	0.974804	1.00265	1.04057	1.02803	0.947929	0.983308	0.950478
sp|P49988|RP54_PSEAE	rpoN	RNA polymerase sigma-54 factor	0.17722	0.12234	0.1034	0.124459	-0.000247082	0.0401942	0.0128205	-0.00205292	-0.226007	0.137569	-0.056605	-0.177942	0.082661	0.0297043	-0.0579615	-0.0585589	-0.0679999	-0.0404824	1.1307	1.0885	1.0743	1.0901	0.999829	1.02825	1.00893	0.998578	0.854998	1.10005	0.961524	0.883963	1.05897	1.0208	0.960621	0.960223	0.95396	0.97233	1.09783	1.03939	0.954167	0.981846	1.01346	0.962171
tr|Q9HT45|Q9HT45_PSEAE	PA5528	Tim44 domain-containing protein	0.293795	0.0767504	0.363931	-0.151795	-0.0626571	0.0236124	0.0252482	-0.0236489	-0.0193066	0.00275877	-0.27653	-0.0546619	0.0599003	-0.236347	-0.143115	0.0117699	-0.0700892	-0.0250306	1.22586	1.05464	1.28693	0.90013	0.957499	1.0165	1.01765	0.983741	0.986707	1.00191	0.825574	0.96282	1.04239	0.848892	0.905562	1.00819	0.952579	0.9828	1.18914	0.958043	0.996034	0.930103	0.932283	0.98119
sp|Q9HY08|MUTS_PSEAE	mutS	DNA mismatch repair protein MutS	0.130766	-0.00311154	0.0913512	0.0331846	0.0117476	-0.0434084	0.0469174	0.0252903	-0.0168432	0.131693	-0.0755943	-0.121023	0.0508767	-0.00327448	-0.0709736	-0.0454436	-0.0480558	-0.0389054	1.09487	0.997846	1.06537	1.02327	1.00818	0.97036	1.03306	1.01768	0.988393	1.09558	0.948951	0.919535	1.03589	0.997733	0.951995	0.968992	0.967239	0.973393	1.0527	1.0006	1.01304	0.988022	0.995207	0.969875
sp|Q9I426|CYOB_PSEAE	cyoB	Cytochrome bo(3) ubiquinol oxidase subunit 1	-0.0870078	0.14643	0.0080107	0.00130846	0.0199876	0.192659	-0.189166	-0.0931942	0.165695	-0.25442	0.412821	0.373854	-0.257738	-0.171463	-0.0151597	0.0809472	0.0737008	-0.0529411	0.941473	1.10683	1.00557	1.00091	1.01395	1.14287	0.877113	0.937445	1.12171	0.838324	1.33129	1.29581	0.836398	0.887942	0.989547	1.05771	1.05241	0.963969	1.01796	1.05258	0.978755	1.15514	0.904629	1.0247
sp|Q9HXI4|SUHB_PSEAE	suhB	Nus factor SuhB	-0.0145558	-0.0333644	0.000310188	0.0262782	0.070492	-0.0741507	0.0439408	0.0101406	0.01974	0.0650164	-0.207631	-0.193192	0.104833	0.0505543	-0.0208754	-0.0106664	0.048502	0.0499359	0.989961	0.977139	1.00022	1.01838	1.05007	0.949901	1.03093	1.00705	1.01378	1.0461	0.865958	0.874668	1.07537	1.03566	0.985634	0.992634	1.03419	1.03522	0.989105	1.00612	1.01725	0.928908	1.03222	1.02068
tr|Q9I017|Q9I017_PSEAE	PA2826	Glutathione peroxidase	-0.0037606	-0.442592	0.0214107	-0.0581629	-0.150117	0.22944	0.00729216	-0.171997	0.160935	-0.0852447	-0.00217818	-0.0639749	0.0658567	0.110018	0.131909	0.0182993	0.120446	-0.0834494	0.997397	0.735811	1.01495	0.960486	0.901177	1.17238	1.00507	0.887613	1.11801	0.942625	0.998491	0.956625	1.04671	1.07924	1.09574	1.01276	1.08707	0.943798	0.916053	1.01135	1.00356	0.965914	1.0739	1.01454
tr|Q9HVF5|Q9HVF5_PSEAE	PA4636	PlsC domain-containing protein	0.176708	0.103644	0.108731	0.180664	0.101119	-0.0619164	0.185309	0.0776274	-0.0435086	0.0767458	-0.217321	-0.163027	0.0677437	-0.0596568	-0.0635794	-0.0614721	-0.0578931	-0.118331	1.1303	1.07448	1.07828	1.13341	1.0726	0.957991	1.13706	1.05528	0.970292	1.05464	0.860161	0.893149	1.04808	0.959492	0.956887	0.958286	0.960666	0.921253	1.09436	1.05467	1.05421	0.935982	0.988152	0.946735
tr|Q9I524|Q9I524_PSEAE	relA	GTP pyrophosphokinase	0.00103283	0.0563393	-0.0955782	-0.0226472	0.0644744	0.0340947	-0.0639096	-0.00273194	-0.0669425	-0.0411593	-0.00882305	0.0431516	-0.00422638	-0.0283374	-0.0551237	-0.0472891	-0.057636	-0.0617307	1.00072	1.03982	0.935897	0.984425	1.0457	1.02391	0.956668	0.998108	0.954659	0.971874	0.993903	1.03036	0.997075	0.98055	0.962512	0.967753	0.960837	0.958114	0.992146	1.01801	0.969812	0.998713	0.980045	0.962235
sp|O82850|RS2_PSEAE	rpsB	30S ribosomal protein S2	0.111332	0.0757383	0.150143	0.0950998	0.0603156	-0.0167098	0.10783	0.0220579	-0.0249334	0.0499946	-0.203865	-0.180712	0.020516	-0.145495	-0.130561	-0.044945	-0.00632994	0.111164	1.08023	1.0539	1.10968	1.06814	1.04269	0.988484	1.07761	1.01541	0.982866	1.03526	0.868222	0.882267	1.01432	0.904069	0.913476	0.969327	0.995622	1.0801	1.08127	1.03311	1.02529	0.928583	0.943956	1.01502
tr|Q9I1E8|Q9I1E8_PSEAE	PA2330	Acyl-CoA_dh_N domain-containing protein	-0.117009	-0.17345	-0.102671	-0.148732	-0.157543	0.110564	-0.114833	-0.169153	0.114138	0.116292	1.04978	1.08261	-0.0482786	0.0399613	0.529846	0.353446	0.503854	0.18771	0.922098	0.88672	0.931307	0.902043	0.89655	1.07965	0.923489	0.889364	1.08233	1.08395	2.07021	2.11786	0.96709	1.02809	1.44378	1.27761	1.418	1.13895	0.913375	0.959414	0.965061	1.75734	1.14632	1.27819
sp|Q9HWF4|RL15_PSEAE	rplO	50S ribosomal protein L15	0.150446	0.0767911	0.106035	0.0647432	0.0357835	-0.0275542	0.0466968	0.0183374	-0.0680125	0.0922051	-0.100886	-0.0570844	0.0228388	-0.0580732	-0.165955	-0.104502	-0.042767	-0.0649185	1.10991	1.05467	1.07627	1.0459	1.02511	0.981082	1.0329	1.01279	0.953951	1.066	0.93246	0.961205	1.01596	0.960546	0.891338	0.930126	0.970791	0.955999	1.08028	1.01736	0.99988	0.986554	0.955947	0.952305
sp|Q9I099|SYT_PSEAE	thrS	Threonine--tRNA ligase	0.076952	0.0223744	0.112098	0.0881937	0.00320337	-0.0844058	0.0804903	0.0503572	-0.0266366	0.0554093	-0.138052	-0.0217781	0.0145577	-0.0358542	-0.17025	-0.0659895	0.0216482	0.00985574	1.05479	1.01563	1.0808	1.06304	1.00222	0.943173	1.05738	1.03552	0.981706	1.03915	0.908746	0.985018	1.01014	0.975454	0.888689	0.95529	1.01512	1.00685	1.05041	1.00281	1.02487	0.977639	0.958095	0.992421
sp|P38100|CARB_PSEAE	carB	Carbamoyl-phosphate synthase large chain	0.129791	0.00276259	0.119103	0.117344	0.0682883	-0.0819709	0.0818661	0.00879602	-0.0998398	0.116689	-0.147299	-0.109233	0.06006	-0.069473	-0.170973	-0.071659	-0.0214822	-0.0302837	1.09414	1.00192	1.08606	1.08474	1.04847	0.944766	1.05839	1.00612	0.933137	1.08424	0.902939	0.927081	1.04251	0.952986	0.888244	0.951543	0.98522	0.979228	1.0607	1.02599	0.999213	0.971421	0.961246	0.971997
tr|Q9I762|Q9I762_PSEAE	PA0070	Gly-zipper_Omp domain-containing protein	0.159084	-0.0151143	0.226028	0.153732	-0.184913	-0.421313	0.25325	-0.178329	-0.575719	0.504391	-0.166182	-0.157548	0.395146	0.222165	-0.132832	0.0188329	0.0053672	0.112935	1.11658	0.989578	1.16961	1.11244	0.879702	0.746744	1.19189	0.883726	0.670952	1.41852	0.891198	0.896547	1.31508	1.16648	0.91204	1.01314	1.00373	1.08143	1.09192	0.912963	0.915522	1.06876	1.1312	1.03276
tr|Q9I0L4|Q9I0L4_PSEAE	idh	Isocitrate dehydrogenase [NADP]	0.131072	0.030753	0.10707	0.0716439	0	-0.135266	0.0383816	-0.0785654	-0.189784	0.26677	-0.0408585	-0.0380725	0.119496	-0.0302629	-0.142096	-0.0248992	0.0159917	0.0206053	1.09511	1.02155	1.07704	1.05091	1	0.910502	1.02696	0.946999	0.876737	1.20311	0.972076	0.973955	1.08636	0.979242	0.906202	0.982889	1.01115	1.01438	1.06456	0.987139	0.950232	1.04971	0.9906	1.00281
sp|P15276|ALGP_PSEAE	algP	Transcriptional regulatory protein AlgP	-0.325707	-0.0152941	-0.284724	-0.248372	-0.107685	0.233458	-0.352411	-0.214751	0.136962	-0.034824	0.219918	0.25892	-0.176829	0.0555222	0.240811	0.00772762	-0.0413826	0.000408694	0.797907	0.989455	0.820899	0.841846	0.928076	1.17565	0.783274	0.861695	1.09959	0.976151	1.16467	1.19658	0.884645	1.03924	1.18166	1.00537	0.971723	1.00028	0.86942	0.981857	0.914852	1.11247	1.03518	0.992459
sp|P50601|TOLB_PSEAE	tolB	Tol-Pal system protein TolB	-0.104055	-0.0447212	0.0270985	0.0680892	0.0867517	0.00564509	-0.0480665	-0.0860081	-0.0241199	0.0935209	-0.17196	-0.144407	0.0248889	0.00756022	-0.0533492	0.0123999	-0.0521306	0.0496954	0.930414	0.969477	1.01896	1.04833	1.06198	1.00392	0.967232	0.942126	0.98342	1.06697	0.887636	0.904751	1.0174	1.00525	0.963697	1.00863	0.964511	1.03505	0.972951	1.03807	0.964259	0.953119	0.995451	1.00273
tr|Q9HXW6|Q9HXW6_PSEAE	PA3674	Uncharacterized protein	-0.134863	-0.100453	-0.179907	0.0153626	-0.0923591	0.0147054	-0.0693873	-0.0701565	-0.0572063	0.139885	0.0972054	0.0481022	-0.0222886	-0.05007	0.0178465	0.036557	0.0385366	0.00753709	0.910757	0.93274	0.88276	1.01071	0.937988	1.01025	0.953043	0.952535	0.961123	1.10182	1.0697	1.0339	0.984669	0.965889	1.01245	1.02566	1.02707	1.00524	0.908752	0.986313	0.955567	1.06847	0.987669	1.01932
tr|Q9HXB8|Q9HXB8_PSEAE	PA3895	Probable transcriptional regulator	0.193555	0.269872	-0.079476	0.118519	0.0747145	0.0627815	-0.206916	0.141191	-0.163716	0.0801496	0.104507	0.00539411	-0.197878	-0.283885	-0.342558	0.058594	-0.0505409	-0.0314597	1.14358	1.2057	0.946401	1.08562	1.05315	1.04448	0.866388	1.10282	0.892723	1.05713	1.07513	1.00375	0.871832	0.821376	0.788642	1.04145	0.965574	0.97843	1.09856	1.06108	0.953975	1.04533	0.827283	0.995151
tr|Q9I6H5|Q9I6H5_PSEAE	serA	2-oxoglutarate reductase	-0.0148572	0.091332	0.167886	0.31835	0.229159	-0.0848079	0.232473	0.114781	-0.0556312	0.171852	-0.442002	-0.489566	0.141282	0.0531235	-0.330358	-0.178072	-0.155612	-0.0827353	0.989755	1.06535	1.12341	1.2469	1.17215	0.94291	1.17485	1.08281	0.962173	1.1265	0.736112	0.712239	1.10288	1.03751	0.795339	0.883883	0.897752	0.944266	1.05951	1.12065	1.07328	0.858285	0.978577	0.908634
sp|P13982|ARCC_PSEAE	arcC	Carbamate kinase	-0.924762	-0.120035	-1.04669	-0.964379	-0.122793	0.194047	-0.889529	-0.139574	0.206372	-0.943357	0.461837	0.429254	-0.806986	0.0864062	0.378797	0.0176578	0.0332705	0.0377161	0.526767	0.920165	0.484078	0.512499	0.918408	1.14397	0.53979	0.907787	1.15378	0.520021	1.37729	1.34654	0.571575	1.06172	1.30026	1.01231	1.02333	1.02649	0.64367	0.858292	0.86712	1.08128	0.977851	1.02071
sp|Q9I690|Y423_PSEAE	PA0423	UPF0312 protein PA0423	-0.197301	-0.158718	-0.120219	-0.062448	-0.114329	0.0113717	-0.263508	-0.316214	-0.103745	0.038381	0.0974382	0.105774	0.0169042	0.112208	0.166195	0.0665908	0.0932297	0.119866	0.872181	0.895821	0.920048	0.957638	0.923812	1.00791	0.83306	0.803175	0.930614	1.02696	1.06987	1.07607	1.01179	1.08088	1.12209	1.04724	1.06676	1.08663	0.896017	0.963121	0.855616	1.05763	1.07159	1.06688
sp|P55218|METZ_PSEAE	metZ	O-succinylhomoserine sulfhydrylase	-0.00879262	-0.0456808	-0.057702	0.0697673	0.0138549	0.00957627	0.0077934	-0.077675	0.0671658	0.0509376	-0.0916439	-0.19289	0.0636008	0.0901596	0.0279459	0.0390188	-0.00971816	-0.00725793	0.993924	0.968833	0.960793	1.04955	1.00965	1.00666	1.00542	0.947583	1.04766	1.03594	0.938453	0.874851	1.04507	1.06449	1.01956	1.02741	0.993287	0.994982	0.974517	1.02195	1.00022	0.949747	1.04304	1.00523
tr|Q9HU11|Q9HU11_PSEAE	PA5178	Uncharacterized protein	-0.475474	-0.201557	-0.379877	-0.248848	-0.226478	0.233975	-0.306549	-0.353266	0.206517	0.0228238	0.595406	0.585484	-0.0843396	0.107618	0.527411	0.18795	0.24148	0.268319	0.719231	0.869612	0.768503	0.841568	0.854719	1.17607	0.808573	0.78281	1.1539	1.01595	1.5109	1.50054	0.943216	1.07745	1.44134	1.13914	1.1822	1.2044	0.785782	0.957453	0.915094	1.34246	1.154	1.17525
sp|Q9HU65|GLN1B_PSEAE	glnA	Glutamine synthetase	0.194759	0.0998673	0.182615	0.16107	0.115023	0.0278942	0.131699	0.0298238	-0.00524083	0.108272	-0.280509	-0.233172	0.016623	-0.0047826	-0.214443	-0.099203	-0.0634552	-0.0562584	1.14453	1.07167	1.13494	1.11812	1.08299	1.01952	1.09558	1.02089	0.996374	1.07794	0.823301	0.850762	1.01159	0.99669	0.861879	0.933549	0.956969	0.961755	1.11705	1.07354	1.03761	0.917333	0.956719	0.950758
sp|Q9I502|SYP_PSEAE	proS	Proline--tRNA ligase	-0.0459515	-0.0996896	0.0747038	0.0334044	0.0538722	-0.0366805	0.0355984	0.00230046	-0.0498429	0.100209	-0.246269	-0.222482	0.087639	0.0338716	-0.110507	-0.0546681	-0.0613735	-0.00160103	0.968651	0.933234	1.05314	1.02342	1.03805	0.974895	1.02498	1.0016	0.966042	1.07193	0.843074	0.85709	1.06263	1.02376	0.926262	0.962816	0.958351	0.998891	0.98501	1.01212	0.99754	0.924031	1.00422	0.973353
sp|Q9I4U3|RMUC_PSEAE	rmuC	DNA recombination protein RmuC homolog	0.350669	0.0796066	0.392256	0.276959	-0.00725647	-0.0491952	-0.0195514	-0.0814752	-0.163816	0.254835	0.011861	0.137654	0.0289059	-0.142417	-0.18638	-0.078138	-0.0119511	-0.0265248	1.27515	1.05673	1.31244	1.21164	0.994983	0.966475	0.986539	0.945091	0.892661	1.1932	1.00826	1.10011	1.02024	0.906	0.878808	0.947279	0.99175	0.981782	1.21478	1.0577	0.94143	1.10052	0.935015	0.973604
sp|O52762|CATA_PSEAE	katA	Catalase	-0.706326	-0.00267485	-0.765477	-0.663266	-0.0567384	0.26148	-0.755077	-0.107838	0.253439	-0.640216	0.38939	0.397024	-0.735702	0.0599432	0.315001	0.0430352	0.0057277	0.0902006	0.612879	0.998148	0.588259	0.631447	0.961435	1.19871	0.592515	0.927978	1.19204	0.641617	1.30984	1.31679	0.600526	1.04242	1.24401	1.03028	1.00398	1.06452	0.733095	0.93053	0.904179	1.08942	0.962321	1.03293
tr|Q9HZC9|Q9HZC9_PSEAE	PA3079	SSD domain-containing protein	0.0151133	0.0123484	-0.315064	-0.143812	0.0124883	0.147499	0.0745273	0.0189112	-0.00988589	-0.0919994	0.151148	0.234617	-0.230298	-0.106275	0.149502	-0.0216101	-0.0689032	-0.100957	1.01053	1.0086	0.803816	0.905125	1.00869	1.10765	1.05302	1.01319	0.993171	0.938222	1.11045	1.17659	0.852459	0.928984	1.10919	0.985133	0.953363	0.932414	0.940981	1.00716	1.01979	1.07509	0.963543	0.95697
sp|Q9HXP9|RS16_PSEAE	rpsP	30S ribosomal protein S16	-0.163027	0.00595783	-0.0670191	0.146878	0.08125	-0.143581	0.101062	-0.0197668	-0.126685	0.110091	-0.313614	-0.257901	0.022486	0.0536635	-0.207191	-0.122757	-0.0744531	0.0103677	0.893149	1.00414	0.954608	1.10717	1.05793	0.905269	1.07256	0.986392	0.915934	1.0793	0.804624	0.836304	1.01571	1.0379	0.866222	0.918431	0.949702	1.00721	0.950632	1.02346	0.991629	0.906741	0.973276	0.958448
sp|Q9I739|TSE6_PSEAE	tse6	NAD(P)(+) glycohydrolase toxin Tse6	0.226139	-0.0336225	0.339879	0.281316	-0.0496896	-0.212851	0.169614	0.113198	-0.122662	0.195331	0.021893	-0.0618289	-0.0340542	-0.0652661	0.010557	-0.0757726	-0.0434119	-0.0636076	1.1697	0.976964	1.26565	1.2153	0.966144	0.86283	1.12476	1.08162	0.918491	1.14499	1.01529	0.958049	0.976672	0.955769	1.00734	0.948834	0.970357	0.956868	1.13744	1.01476	1.04162	1.03944	0.979928	0.958687
sp|Q9HXV3|CAPP_PSEAE	ppc	Phosphoenolpyruvate carboxylase	-0.201089	0.041513	0.036646	-0.0161659	0.00823604	0.205164	-0.0894831	-0.169975	0.122036	-0.227674	0.171481	0.286022	-0.224058	0.0278565	0.231326	-0.00954398	0.0301458	-0.0209717	0.869894	1.02919	1.02573	0.988857	1.00573	1.15282	0.939859	0.888858	1.08827	0.854011	1.12621	1.21927	0.856154	1.0195	1.17391	0.993406	1.02112	0.985569	0.974938	1.04913	0.972329	1.0665	1.01652	1.00003
tr|Q9HVW6|Q9HVW6_PSEAE	PA4451	Uncharacterized protein	0.0152863	-0.407651	-0.182408	-0.0519421	0.0551663	0.0169737	0.16527	0.0422591	-0.12457	-0.171226	-0.271244	-0.23087	0.0346191	0.0466894	-0.133371	0.0744093	0.139372	0.236322	1.01065	0.75385	0.881231	0.964637	1.03898	1.01183	1.12138	1.02972	0.917278	0.888087	0.828604	0.852121	1.02429	1.03289	0.911698	1.05293	1.10143	1.17799	0.881911	1.00515	1.02279	0.856271	0.989626	1.11078
sp|P52002|MEXB_PSEAE	mexB	Multidrug resistance protein MexB	0.13964	0.0934128	0.156949	0.126216	0.0536848	-0.0288321	0.113645	0.00417366	-0.113196	0.073056	-0.0679192	-0.147996	0.0489573	-0.0548249	-0.119314	-0.0667163	-0.0262919	0.0577678	1.10163	1.06689	1.11493	1.09143	1.03791	0.980213	1.08196	1.0029	0.924537	1.05194	0.954013	0.902503	1.03452	0.962711	0.920625	0.954809	0.981941	1.04085	1.09448	1.03652	1.00313	0.969486	0.972618	0.992535
tr|Q9I1A1|Q9I1A1_PSEAE	PA2378	Probable aldehyde dehydrogenase	0.119576	-0.0177494	0.179678	0.331997	-0.116535	-0.189594	0.0513688	-0.148075	-0.191418	0.171376	-0.0630475	-0.160333	0.157799	-0.0822884	-0.240648	-0.0672469	-0.0246017	-0.0359826	1.08642	0.987772	1.13263	1.25875	0.9224	0.876853	1.03625	0.902454	0.875745	1.12613	0.95724	0.894819	1.11558	0.944558	0.846365	0.954458	0.983092	0.975367	1.06894	1.01934	0.938149	0.99273	0.968836	0.970972
tr|Q9I4T1|Q9I4T1_PSEAE	PA1043	Uncharacterized protein	-0.027362	0.15774	0.0254405	0.0956486	-0.0694339	-0.462171	0.0310858	0.106834	-0.115177	0.259645	-0.133451	-0.205428	0.241859	-0.0243091	-0.118254	0.0140817	-0.0316847	-0.102453	0.981213	1.11554	1.01779	1.06855	0.953012	0.725893	1.02178	1.07686	0.923269	1.19718	0.911648	0.867281	1.18252	0.983291	0.921302	1.00981	0.978277	0.931448	1.03818	0.915817	1.0073	0.992038	1.02904	0.973178
sp|P32722|PORD_PSEAE	oprD	Porin D	-0.608747	-0.0134055	-0.64284	-0.582214	-0.123033	0.129143	-0.555111	-0.148259	0.158403	-0.119087	0.142884	0.190188	-0.160306	0.148069	0.280649	0.0792065	0.0505383	0.1563	0.655766	0.990751	0.640451	0.667938	0.918255	1.09364	0.680605	0.902339	1.11605	0.92077	1.10411	1.14091	0.894835	1.10809	1.21474	1.05644	1.03565	1.11443	0.762323	0.893279	0.899665	1.05526	1.07255	1.06884
sp|Q9I7C4|DPO3B_PSEAE	dnaN	Beta sliding clamp	0.0533242	-0.000851667	0.105734	0.0772426	0.0989571	0.0289425	0.0314361	0.027732	0.050532	0.0386469	-0.0391829	-0.124763	0.0296061	-0.0447921	-0.0554838	-0.025226	-0.0253094	-0.0993676	1.03765	0.99941	1.07604	1.055	1.071	1.02026	1.02203	1.01941	1.03565	1.02715	0.973206	0.917155	1.02073	0.96943	0.962272	0.982667	0.98261	0.933442	1.0377	1.04875	1.02569	0.972504	0.984145	0.96624
tr|Q9HYQ6|Q9HYQ6_PSEAE	plpD	Patatin-like protein, PlpD	-0.0806331	0.0346462	-0.184861	0.036724	0.0221956	0.0575116	0.0740034	-0.0884649	-0.074099	0.100722	-0.21784	-0.217948	-0.100682	0.018991	-0.0469502	-0.0881075	-0.136463	0.0566111	0.945643	1.02431	0.879734	1.02578	1.0155	1.04067	1.05263	0.940523	0.949935	1.07231	0.859852	0.859787	0.932592	1.01325	0.96798	0.940756	0.909747	1.04002	0.949894	1.02732	0.981031	0.930649	0.971274	0.963508
sp|P57112|STHA_PSEAE	sthA	Soluble pyridine nucleotide transhydrogenase	0.0722145	0.000504163	-0.0083727	0.134511	0.0481944	-0.0585173	0.0288793	-0.0600077	-0.108397	0.125215	-0.167333	-0.173824	0.119756	-0.0339172	-0.0988536	-0.0538538	-0.0151112	-0.0520903	1.05133	1.00035	0.994213	1.09772	1.03397	0.960251	1.02022	0.959259	0.927618	1.09067	0.890488	0.88649	1.08655	0.976765	0.933775	0.96336	0.98958	0.964538	1.0153	1.03065	0.969032	0.955882	0.99903	0.972493
sp|P37799|BCCP_PSEAE	accB	Biotin carboxyl carrier protein of acetyl-CoA carboxylase	0.171939	0.129743	0.225681	0.0842742	-0.106798	-0.227611	0.167485	0.0160851	-0.0928485	-0.0062056	-0.222321	-0.121735	0.084613	0.117112	-0.149223	0.0374589	0.0161848	0.0727455	1.12657	1.0941	1.16933	1.06015	0.928647	0.854048	1.1231	1.01121	0.93767	0.995708	0.857185	0.919082	1.0604	1.08456	0.901736	1.0263	1.01128	1.05172	1.13	0.947616	1.02399	0.923992	1.01557	1.02977
sp|Q9HWX4|RIBB_PSEAE	ribB	3,4-dihydroxy-2-butanone 4-phosphate synthase	0.0600642	-0.0704154	0.0254182	0.071259	0.0245885	-0.00200725	0.111069	0.0207273	0	0.0477295	-0.232954	-0.162877	0.0493857	-0.156913	-0.112283	-0.0728185	-0.0752477	-0.0624187	1.04251	0.952364	1.01777	1.05063	1.01719	0.99861	1.08003	1.01447	1	1.03364	0.850891	0.893242	1.03482	0.896942	0.925123	0.950779	0.949179	0.957657	1.00422	1.02214	1.0315	0.925923	0.952296	0.952538
sp|G3XD76|DAPD_PSEAE	dapD	2,3,4,5-tetrahydropyridine-2,6-dicarboxylate N-succinyltransferase	0.196439	0.0412352	0.151277	0.211917	-0.0653121	-0.122111	0.138424	-0.0664538	-0.15069	0.289793	-0.229995	-0.240485	0.167734	-0.0497033	-0.225548	0.0365696	0.00864157	0.0158432	1.14587	1.02899	1.11055	1.15823	0.955739	0.918842	1.1007	0.954983	0.900819	1.22246	0.852638	0.846461	1.12329	0.966135	0.85527	1.02567	1.00601	1.01104	1.09514	1.01094	0.985501	0.973854	0.981566	1.01424
tr|Q9HYT5|Q9HYT5_PSEAE	PA3309	Usp domain-containing protein	-1.21567	0.115216	-1.23891	-1.16734	-0.164724	0.157999	-1.37506	-0.0577785	0.252667	-1.15919	0.44729	0.474554	-0.984099	0.125444	0.369576	-0.00188986	0.0177934	0.0963573	0.430572	1.08314	0.423693	0.445242	0.892099	1.11574	0.385536	0.960742	1.19141	0.447763	1.36348	1.38949	0.505541	1.09084	1.29197	0.998691	1.01241	1.06907	0.645801	0.817693	0.845895	1.06691	0.962786	1.02672
sp|Q9HWF2|RS5_PSEAE	rpsE	30S ribosomal protein S5	0.0563451	0.0568962	0.0862356	0.176581	0.0609503	-0.0769181	0.0907161	0.0300032	-0.0816847	0.100156	-0.200907	-0.191243	0.0105761	-0.0332037	-0.208925	-0.0716672	-0.067165	-0.0198946	1.03983	1.04023	1.0616	1.1302	1.04315	0.948081	1.0649	1.02101	0.944954	1.07189	0.870003	0.875851	1.00736	0.977248	0.865182	0.951538	0.954512	0.986305	1.04722	1.04048	1.01029	0.939248	0.949929	0.964118
tr|Q9HXR3|Q9HXR3_PSEAE	PA3729	Uncharacterized protein	0.140254	0.0199099	0.0868519	0.0137458	-0.0293776	-0.279662	0.0121774	-0.112608	-0.325059	0.215955	-0.0185409	-0.0585874	0.127592	0.102208	-0.0898298	0.0150471	0.0337634	0.0581659	1.1021	1.0139	1.06205	1.00957	0.979843	0.823784	1.00848	0.924914	0.798266	1.16147	0.987231	0.960204	1.09247	1.07341	0.939634	1.01048	1.02368	1.04114	1.05935	0.937733	0.910552	1.0363	1.03517	1.0251
sp|Q9HUS0|UREG_PSEAE	ureG	Urease accessory protein UreG	-0.106701	0.0220019	0.149339	0.103146	-0.127169	-0.0885314	-0.0141333	0.129911	-0.0682399	-0.146649	-0.0732527	0.159624	0.180308	0.021412	0.137285	0.223213	0.205888	0.404532	0.92871	1.01537	1.10906	1.07411	0.915627	0.94048	0.990251	1.09423	0.953801	0.903346	0.950493	1.117	1.13313	1.01495	1.09983	1.16733	1.1534	1.32366	1.01771	0.97674	1.01276	0.990278	1.08264	1.2148
sp|Q9HVI7|GLYA3_PSEAE	glyA2	Serine hydroxymethyltransferase 3	0.113846	0.0925203	0.114648	0.0903224	0.00402969	-0.110273	0.0768205	-0.0571664	-0.169352	0.173646	-0.115694	-0.23624	0.0997531	0.0310518	-0.112833	-0.0396293	-0.0433863	0.00262583	1.08211	1.06623	1.08271	1.06461	1.0028	0.926413	1.05469	0.96115	0.889242	1.12791	0.922938	0.848955	1.07159	1.02176	0.92477	0.972905	0.970375	1.00182	1.07702	0.997939	0.968361	0.9666	1.00604	0.9817
sp|Q9I5G8|LEPA_PSEAE	lepA	Elongation factor 4	0.0504475	0.0487091	0.0626519	0.0526913	0.0856548	0.00403361	0.101984	0.0837236	-0.0632364	0.106951	-0.171956	-0.196341	0.0360007	0.0186571	-0.128245	0.0153882	-0.0265792	0.0433288	1.03559	1.03434	1.04438	1.0372	1.06117	1.0028	1.07325	1.05975	0.957115	1.07695	0.887638	0.872761	1.02527	1.01302	0.914944	1.01072	0.981745	1.03049	1.0381	1.03372	1.03004	0.945783	0.984409	1.00765
sp|Q9I387|GLSA_PSEAE	glsA	Glutaminase	0.338823	-0.637333	0.66225	-0.400063	0.313334	0.118014	0.400792	0.00513362	-0.180006	-0.0484677	-0.490793	-0.27281	0.00475223	0.117878	-0.150334	-0.474953	-0.298209	-0.0670231	1.26472	0.6429	1.58255	0.757825	1.24258	1.08524	1.32023	1.00356	0.882699	0.966963	0.711634	0.827706	1.0033	1.08514	0.901042	0.71949	0.813261	0.954606	1.16339	1.02855	1.06883	0.835434	0.996493	0.829119
sp|Q9HYV7|BEKAS_PSEAE	PA3286	Beta-ketodecanoyl-[acyl-carrier-protein] synthase	0.0923023	-0.136394	0.0637058	0.0859862	0.0977857	0.0639362	0.124358	-0.0636311	-0.0295553	0.0935614	-0.200271	-0.230121	0.0663703	0.00627564	-0.191221	-0.10642	-0.0645835	-0.0402171	1.06607	0.90979	1.04515	1.06141	1.07013	1.04531	1.09002	0.956853	0.979722	1.067	0.870387	0.852563	1.04708	1.00436	0.875864	0.92889	0.956221	0.972509	1.007	1.05895	1.00887	0.929984	0.975767	0.95254
tr|Q9HW68|Q9HW68_PSEAE	PA4333	Fumarate hydratase class I	-0.000480916	-0.0390201	0.0518133	0.0365569	0.000803022	-0.15287	0.0816484	-0.0863766	-0.105618	0.146406	-0.141787	-0.143004	0.0568356	0.0848545	-0.0484071	-0.0470022	-0.0357874	-0.0168542	0.999667	0.973316	1.03657	1.02566	1.00056	0.899459	1.05823	0.941885	0.929407	1.10681	0.906396	0.905631	1.04018	1.06058	0.967003	0.967946	0.975499	0.988386	1.00318	0.975226	0.976506	0.972945	1.02259	0.977277
sp|Q9HWD2|EFG1_PSEAE	fusA	Elongation factor G 1	0.045431	-0.0259193	0.0463823	0.120517	0.112444	-0.0368856	0.119428	0.0567173	-0.00355574	0.0873248	-0.215819	-0.212511	0.0548975	-0.0762546	-0.183831	-0.0217637	-0.0153567	-0.0120459	1.03199	0.982195	1.03267	1.08712	1.08106	0.974757	1.0863	1.0401	0.997538	1.0624	0.861057	0.863034	1.03879	0.948517	0.880362	0.985028	0.989412	0.991685	1.01562	1.04765	1.04131	0.92883	0.955888	0.988708
tr|Q9I6D3|Q9I6D3_PSEAE	PA0361	Probable gamma-glutamyltranspeptidase	-0.113087	0.143719	0.113958	0.0236462	0.0511897	-0.109858	-0.284341	0.0067727	0.148347	0.0351335	0.0310779	0.164923	0.0400724	-0.0416643	-0.0151808	0.0455647	0.113079	-0.0545406	0.924608	1.10475	1.08219	1.01653	1.03612	0.926679	0.821117	1.00471	1.1083	1.02465	1.02178	1.12111	1.02817	0.971534	0.989533	1.03209	1.08153	0.962901	1.03718	0.993108	0.97804	1.05584	0.996411	1.02551
tr|Q9HXB2|Q9HXB2_PSEAE	fecA	Fe(III) dicitrate transport protein FecA	0.0620533	0.228242	0.0798562	-0.0424974	0.176113	0.139088	-0.00939547	0.139953	-0.0289634	-0.00943051	-0.199222	-0.243812	-0.0248895	0.0514681	-0.22066	-0.165339	-0.183327	-0.108034	1.04395	1.17141	1.05691	0.970973	1.12984	1.10121	0.993509	1.10187	0.980124	0.993485	0.87102	0.844511	0.982896	1.03632	0.858173	0.891719	0.88067	0.927852	1.09076	1.06734	1.02517	0.903005	0.959129	0.90008
tr|Q9HZT6|Q9HZT6_PSEAE	PA2911	Probable TonB-dependent receptor	0.342341	0.215609	0.287847	0.106258	0.374771	0.37606	0.11086	-0.0500714	0.0425853	0.108998	-0.124259	-0.272667	-0.25209	0.0777721	-0.0389213	0.0986469	0.0790876	-0.13163	1.26781	1.16119	1.22082	1.07643	1.29663	1.29779	1.07987	0.965889	1.02996	1.07848	0.917475	0.827788	0.839679	1.05539	0.973382	1.07077	1.05635	0.9128	1.21661	1.22362	1.02524	0.941247	0.956149	1.01331
tr|Q9I0U8|Q9I0U8_PSEAE	PA2536	Probable phosphatidate cytidylyltransferase	-0.25581	0.0669738	-0.0392813	0.0351776	-0.0867184	-0.125954	0.269574	-0.00504566	-0.132987	0.176865	-0.193819	-0.019734	0.165831	-0.152555	-0.0693973	-0.128667	0.0592517	-0.00253837	0.837517	1.04752	0.97314	1.02468	0.941662	0.916398	1.20545	0.996509	0.911941	1.13042	0.874288	0.986415	1.12181	0.899656	0.953036	0.914676	1.04193	0.998242	0.952724	0.960914	1.03797	0.997042	0.991501	0.984948
sp|P26276|ALGC_PSEAE	algC	Phosphomannomutase/phosphoglucomutase	0.000157568	-0.0559594	-0.0431632	0.094339	-0.0921581	0.00989889	0.0757323	0.0663409	-0.0555845	0.0507464	-0.0998622	-0.0626189	0.0253857	-0.073978	-0.0737616	-0.0154815	-0.0139433	0.0189729	1.00011	0.961955	0.970525	1.06758	0.938118	1.00688	1.0539	1.04706	0.962205	1.0358	0.933122	0.957524	1.01775	0.950015	0.950157	0.989326	0.990382	1.01324	0.977529	1.00419	1.02105	0.975482	0.972641	0.997649
sp|Q9HZA7|ACCD_PSEAE	accD	Acetyl-coenzyme A carboxylase carboxyl transferase subunit beta	0.0816761	0.0339243	0.138949	0.104396	0.031392	-0.0110459	0.0659666	0.0806593	-0.0540666	0.0760047	-0.203417	-0.147882	0.0177806	-0.016934	-0.160331	-0.0409252	-0.0312029	-0.0409646	1.05825	1.02379	1.1011	1.07504	1.022	0.992373	1.04679	1.0575	0.963217	1.05409	0.868491	0.902574	1.0124	0.988331	0.89482	0.972031	0.978604	0.972005	1.06105	1.0298	1.0225	0.94172	0.965184	0.974213
tr|Q9HY39|Q9HY39_PSEAE	metR	HTH-type transcriptional regulator MetR	-0.264466	0.0223109	0.125947	-0.0916617	-0.11784	0.169718	-0.00865968	-0.0539625	0.146342	0.0718562	0.262337	0.236871	-0.277422	-0.0737483	0.142071	-0.0712267	0.0157688	-0.00461855	0.832507	1.01558	1.09122	0.938441	0.921566	1.12484	0.994016	0.963287	1.10676	1.05107	1.19942	1.17843	0.825064	0.950166	1.10349	0.951828	1.01099	0.996804	0.979772	0.994949	1.02135	1.14297	0.959573	0.986541
sp|O30508|ARUC_PSEAE	aruC	Succinylornithine transaminase/acetylornithine aminotransferase	-0.201947	-0.102566	-0.195328	-0.0937266	0.0221797	0.0775051	-0.030946	-0.00886875	0.0857219	-0.0581901	-0.0182941	-0.00904786	0.00447937	0.0763457	0.116859	0.0922096	-0.0110675	0.00709478	0.869376	0.931375	0.873374	0.937099	1.01549	1.05519	0.978778	0.993872	1.06122	0.960468	0.9874	0.993748	1.00311	1.05434	1.08437	1.066	0.992358	1.00493	0.891375	1.00259	1.01129	0.980539	1.04727	1.0211
sp|Q9HV50|GLMM_PSEAE	glmM	Phosphoglucosamine mutase	-0.0628834	0.0295736	0.0932949	0.055223	0.0675575	0.0122712	-0.0110402	-0.00777261	-0.103728	0.0818054	-0.0476481	-0.134802	0.0207137	-0.00181755	0.0122984	-0.00329664	0.00999594	0.0334092	0.957349	1.02071	1.0668	1.03902	1.04794	1.00854	0.992377	0.994627	0.930625	1.05834	0.967512	0.910795	1.01446	0.998741	1.00856	0.997718	1.00695	1.02343	1.01495	1.03183	0.972543	0.978883	1.00725	1.00937
sp|Q9I472|COBO_PSEAE	cobO	Corrinoid adenosyltransferase	0.0236986	-0.0731411	0.0738222	0.00197534	0.0466539	-0.0756184	0.0922542	-0.0575437	-0.139512	0.120768	-0.163885	-0.0924052	0.0775963	-0.0198778	0.105878	0.0177532	-0.0911247	-0.0712861	1.01656	0.950566	1.0525	1.00137	1.03287	0.948935	1.06603	0.960899	0.907826	1.08731	0.892618	0.937958	1.05526	0.986316	1.07615	1.01238	0.938791	0.951789	1.00654	0.994391	0.978253	0.97263	1.03924	0.967654
sp|Q51422|SYDND_PSEAE	aspS	Aspartate--tRNA(Asp/Asn) ligase	0.107637	0.0194756	0.116093	0.0784193	0.0913197	-0.0414163	0.0541253	-0.00345076	-0.0171036	0.0950649	-0.170443	-0.128157	-0.0198684	-0.0130722	-0.0990131	-0.00574254	-0.0373463	-0.0262851	1.07746	1.01359	1.0838	1.05586	1.06534	0.971701	1.03823	0.997611	0.988215	1.06811	0.88857	0.915	0.986323	0.99098	0.933671	0.996027	0.974446	0.981946	1.05828	1.03097	1.00802	0.957228	0.970325	0.98414
tr|Q9HVH5|Q9HVH5_PSEAE	PA4616	Probable c4-dicarboxylate-binding protein	0.848148	0.753864	0.793588	0.762858	0.924869	0.65072	0.492312	0.53983	0.65968	-0.202315	-0.420059	-0.259985	-0.0979046	-0.230798	-0.427813	-0.331876	-0.40654	-0.29571	1.80019	1.6863	1.73338	1.69685	1.89851	1.56995	1.4067	1.4538	1.57973	0.869155	0.747394	0.835097	0.934389	0.852164	0.743388	0.794503	0.754431	0.814671	1.73996	1.72177	1.48008	0.817215	0.843313	0.787868
tr|G3XD47|G3XD47_PSEAE	aotJ	Arginine/ornithine binding protein AotJ	-0.238453	-0.344721	-0.234272	-0.0493801	-0.105842	0.13585	-0.109343	-0.336585	0.0592623	-0.0674869	0.00272665	-0.0287476	-0.0310175	0.157014	0.272986	0.134067	0.111794	0.148122	0.847654	0.78746	0.850114	0.966351	0.929262	1.09874	0.92701	0.791914	1.04193	0.954299	1.00189	0.980271	0.97873	1.11498	1.20831	1.09738	1.08057	1.10813	0.828409	0.998118	0.920286	0.978821	1.10067	1.09536
sp|Q9HV44|DNAJ_PSEAE	dnaJ	Chaperone protein DnaJ	0.239772	-0.0621348	0.218391	0.182405	-0.120559	-0.261246	0.109379	-0.122127	-0.264605	0.385209	-0.0954062	-0.0390276	0.239318	-0.0341195	-0.128202	0.018497	0.0394972	0.0153547	1.18081	0.957846	1.16343	1.13477	0.919831	0.834367	1.07876	0.918832	0.832427	1.30605	0.936009	0.973311	1.18043	0.976628	0.914971	1.0129	1.02776	1.0107	1.1007	0.962991	0.943341	1.07179	1.02401	1.01712
tr|Q9HUK4|Q9HUK4_PSEAE	PA4961	Uncharacterized protein	0.0933737	0.152432	-0.0781731	-0.060004	0.104151	-0.242553	-0.0308235	-0.0461938	-0.0511331	0.15347	-0.0521537	0.0779673	0.00103224	0.0546274	0.0461042	-0.00230295	0.128155	-0.0224213	1.06686	1.11144	0.947256	0.959261	1.07486	0.845248	0.978861	0.968488	0.965178	1.11224	0.964495	1.05553	1.00072	1.03859	1.03247	0.998405	1.0929	0.984579	1.04185	0.95979	0.970842	1.04409	1.02393	1.02529
tr|Q9I799|Q9I799_PSEAE	betC	Choline sulfatase	-0.375628	-0.273439	-0.293592	-0.295725	-0.106398	0.44285	-0.765532	-0.231036	0.509001	-0.71292	0.571477	0.492649	-0.739608	-0.108886	0.31138	-0.0613929	0.230756	0.200791	0.77077	0.827345	0.815868	0.814663	0.928905	1.35929	0.588236	0.852023	1.42306	0.610084	1.48604	1.40703	0.598902	0.927304	1.24089	0.958338	1.17345	1.14933	0.804661	1.03428	0.954441	1.16772	0.922367	1.09371
tr|Q9I5F6|Q9I5F6_PSEAE	putA	Bifunctional protein PutA	-0.228422	0.0996212	-0.376752	-0.283782	0.133597	0.000593784	-0.181707	0.0776823	-0.060129	-0.110818	0.032947	0.0443339	-0.121467	0.177658	0.0611315	0.0252012	0.0262871	-0.0213418	0.853568	1.07149	0.77017	0.821435	1.09703	1.00041	0.881659	1.05532	0.959178	0.926063	1.0231	1.03121	0.919253	1.13105	1.04328	1.01762	1.01839	0.985316	0.89841	0.972957	0.965386	0.993457	1.03119	1.00711
sp|Q9I047|TAL_PSEAE	tal	Transaldolase	-0.302159	-0.139974	-0.105261	-0.186556	-0.0298876	0.0923185	-0.181851	-0.0812823	0.158642	-0.204227	0.126724	0.0600058	-0.165429	0.0116284	0.267465	0.0149993	0.0655797	0.0161885	0.811038	0.907536	0.929637	0.878701	0.979497	1.06608	0.881571	0.945217	1.11624	0.868003	1.09181	1.04247	0.891663	1.00809	1.20369	1.01045	1.04651	1.01128	0.882737	0.97476	0.981008	1.00076	1.03448	1.02275
tr|G3XD89|G3XD89_PSEAE	oprC	Putative copper transport outer membrane porin OprC	-0.365235	0.35769	-0.357043	-0.381371	0.257975	0.317968	-0.426278	0.139268	0.312206	-0.374133	0.00231364	0.0104071	-0.431932	-0.0160482	-0.0268701	-0.209777	-0.202337	-0.197262	0.776343	1.28137	0.780763	0.767708	1.1958	1.24657	0.744179	1.10135	1.2416	0.771569	1.0016	1.00724	0.741268	0.988938	0.981547	0.864671	0.869142	0.872204	0.946159	1.07003	1.02904	0.926805	0.903918	0.868672
sp|P08308|OTCC_PSEAE	arcB	Ornithine carbamoyltransferase, catabolic	-0.780211	0.0983654	-0.781779	-0.569575	0.0378623	0.126265	-0.581462	-0.0934639	0.109113	-0.455113	0.229285	0.279092	-0.538189	0.076759	0.248607	0.0676433	0.0505597	0.0463472	0.582282	1.07056	0.581649	0.673815	1.02659	1.09146	0.668286	0.93727	1.07856	0.729453	1.17225	1.21343	0.688635	1.05465	1.18806	1.048	1.03567	1.03265	0.74483	0.930624	0.894707	1.03838	0.977113	1.03877
sp|Q9HUM0|HFQ_PSEAE	hfq	RNA-binding protein Hfq	-0.210007	-0.0796321	0.0137171	0.0611969	-0.110862	-0.152537	0.0415076	-0.0107654	-0.0208583	-0.186033	0.0833309	0.0873576	0.042314	0.106879	0.144615	0.00140035	0.081706	0.0548697	0.864533	0.946299	1.00955	1.04333	0.926035	0.899667	1.02919	0.992566	0.985646	0.879019	1.05946	1.06242	1.02976	1.0769	1.10544	1.00097	1.05827	1.03877	0.940128	0.956344	1.00247	1.0003	1.0707	1.03267
sp|Q9HUA5|OPGG_PSEAE	opgG	Glucans biosynthesis protein G	0.0354337	0.0359562	0.115733	0.069561	0.0204537	0.0184598	0.0364659	0.0681609	-0.0604778	0.0376427	-0.055074	-0.00674704	-0.00647166	0.0599722	-0.0829754	-0.0392998	-0.00307407	-0.0984104	1.02486	1.02524	1.08353	1.0494	1.01428	1.01288	1.0256	1.04838	0.958946	1.02644	0.962545	0.995334	0.995524	1.04245	0.944109	0.973127	0.997871	0.934062	1.04454	1.02552	1.01097	0.994772	0.994026	0.968353
sp|Q9I702|BAUC_PSEAE	bauC	Putative 3-oxopropanoate dehydrogenase	-0.0552174	0.152054	-0.0937571	-0.10213	0.0737607	0.142613	-0.123998	0.050125	0.0618256	-0.13593	0.0181243	0.109029	-0.23104	0.0708351	0.105574	0.0266103	-0.0710632	-0.0330705	0.962449	1.11115	0.937079	0.931656	1.05246	1.1039	0.917641	1.03535	1.04379	0.910083	1.01264	1.0785	0.852021	1.05032	1.07592	1.01862	0.951936	0.977338	1.00356	1.02934	0.998927	1.00041	0.992756	0.98263
sp|P42810|Y4667_PSEAE	PA4667	TPR repeat-containing protein PA4667	-0.115863	-0.0783316	0.105126	0.00711484	-0.0347706	-0.157138	-0.0510982	-0.00480289	-0.0399132	0.0935052	-0.0870029	-0.144377	0.00410457	0.12471	0.0258087	-0.0535276	-0.0628032	-0.0168692	0.92283	0.947152	1.07559	1.00494	0.976187	0.896802	0.965201	0.996676	0.972713	1.06696	0.941477	0.90477	1.00285	1.09029	1.01805	0.963577	0.957402	0.988375	0.981857	0.959311	0.978197	0.971069	1.03706	0.969785
sp|Q9I0J4|NUOI_PSEAE	nuoI	NADH-quinone oxidoreductase subunit I	-0.375227	-0.0543759	-0.224802	-0.0197921	-0.0702202	0.101249	0.047855	0.138323	0.0756832	-0.159576	-0.0400266	-0.0303887	-0.0385327	-0.0592453	-0.0689999	0.122566	0.0497125	-0.0507758	0.770984	0.963011	0.855712	0.986375	0.952493	1.0727	1.03373	1.10062	1.05386	0.895288	0.972637	0.979156	0.973645	0.959766	0.953299	1.08867	1.03506	0.965417	0.863236	1.00386	1.06274	0.949027	0.962236	1.02972
sp|Q9HY63|ARNA_PSEAE	arnA	Bifunctional polymyxin resistance protein ArnA	0.212904	-0.102903	0.172614	0.0879537	0.00320844	-0.128164	0.0782388	0.0348607	-0.142217	0.0933264	-0.0343003	-0.107698	0.0443211	-0.18108	-0.185244	-0.0700908	-0.014197	0.0465557	1.15902	0.931158	1.1271	1.06286	1.00223	0.914995	1.05573	1.02446	0.906126	1.06683	0.976505	0.928068	1.0312	0.882043	0.8795	0.952578	0.990208	1.0328	1.07242	0.993361	0.995437	0.990467	0.930913	0.991861
tr|Q9HZ61|Q9HZ61_PSEAE	PA3173	Probable short-chain dehydrogenase	-0.0220992	0.00891795	-0.0666065	-0.0507084	0.115325	-0.0916463	0.0284956	0.00168322	0.0625929	0.0814746	-0.190058	-0.113521	0.0241562	0.0261777	0.0215886	-0.0896929	-0.0588229	-0.0690027	0.984799	1.0062	0.954881	0.965462	1.08322	0.938451	1.01995	1.00117	1.04434	1.0581	0.876571	0.924329	1.01688	1.01831	1.01508	0.939723	0.960047	0.953297	0.98196	0.995711	1.02182	0.953	1.01676	0.951022
tr|Q9HZD3|Q9HZD3_PSEAE	PA3075	Uncharacterized protein	0.0125793	-0.347205	-0.0369995	-0.0457637	-0.00301082	0.181602	0.0395517	-0.152481	0.0364202	-0.0116014	-0.00649511	-0.185097	-0.0926714	-0.0520014	0.147522	-0.0859686	-0.124813	0.0555869	1.00876	0.786105	0.97468	0.968777	0.997915	1.13414	1.02779	0.899702	1.02557	0.991991	0.995508	0.87959	0.937785	0.964597	1.10767	0.942152	0.917123	1.03928	0.923181	1.03361	0.984354	0.955696	1.00335	0.966186
tr|Q9HVF8|Q9HVF8_PSEAE	PA4633	Probable chemotaxis transducer	-0.476485	0.200627	-0.4869	-0.121639	-0.0643653	0.261224	-0.188916	0.299497	0.0821316	-0.894644	0.140698	0.0637643	-0.365738	-0.0252384	-0.00993553	0.0221202	-0.187671	-0.0902493	0.718726	1.1492	0.713557	0.919143	0.956366	1.1985	0.877265	1.23072	1.05858	0.53788	1.10244	1.04519	0.776072	0.982658	0.993137	1.01545	0.878022	0.93936	0.860494	1.02467	1.05552	0.895169	0.917289	0.944278
sp|Q51368|TONB_PSEAE	tonB	Protein TonB	0.138111	0.116841	0.143586	0.124466	0.266907	0.152095	-0.00707535	-0.0115735	-0.0817347	-0.0263525	-0.163359	-0.199399	-0.135795	-0.120387	-0.0488938	-0.0575178	-0.233326	-0.0841168	1.10046	1.08436	1.10465	1.0901	1.20323	1.11118	0.995108	0.99201	0.944921	0.9819	0.892944	0.870913	0.910168	0.919941	0.966677	0.960916	0.850671	0.943362	1.09649	1.13484	0.977346	0.915252	0.932262	0.918316
tr|Q9HVC2|Q9HVC2_PSEAE	ychF	Ribosome-binding ATPase YchF	0.195402	0.0825178	0.162884	0.116918	0.114558	0.0984485	0.023246	0.103507	-0.0332698	0.0505351	0.0261911	-0.100522	-0.113971	-0.0861474	-0.102366	-0.0029718	0.0189625	-0.0425661	1.14504	1.05886	1.11952	1.08442	1.08264	1.07062	1.01624	1.07438	0.977203	1.03565	1.01832	0.932695	0.924041	0.942035	0.931504	0.997942	1.01323	0.970926	1.10781	1.07923	1.02261	0.995555	0.932527	0.994033
tr|G3XDA2|G3XDA2_PSEAE	fabF1	3-oxoacyl-[acyl-carrier-protein] synthase 2	0.102769	-0.269803	0.00964811	0.0474317	0.0962779	-0.065571	0.0282789	-0.11713	0.0832337	0.0481589	-0.184502	-0.074665	0	0.0548918	0.153895	0.214521	0.15147	0.287714	1.07383	0.829433	1.00671	1.03342	1.06901	0.955567	1.01979	0.92202	1.05939	1.03394	0.879953	0.949563	1	1.03878	1.11257	1.16032	1.1107	1.2207	0.969992	1.01933	1.0004	0.954487	1.05045	1.16391
sp|Q9HT17|ATPD_PSEAE	atpH	ATP synthase subunit delta	0.242113	0.229759	0.28822	-0.0421309	-0.139666	-0.119078	0.0162248	0.0741402	-0.0841614	0.0642402	-0.0129128	-0.0600722	0.14036	0.12834	-0.156781	0.0231834	0.0209011	0.00276696	1.18272	1.17264	1.22113	0.971219	0.907729	0.920776	1.01131	1.05273	0.943333	1.04553	0.991089	0.959216	1.10218	1.09304	0.897024	1.0162	1.01459	1.00192	1.19217	0.933241	1.00246	0.998613	1.03075	1.0109
sp|P77915|HEMN_PSEAE	hemN	Oxygen-independent coproporphyrinogen III oxidase	-0.664552	0.221812	-0.398247	-0.392769	0.247046	0.420291	-0.674481	-0.307361	-0.137691	-0.360588	0.636503	0.588502	-0.327937	0.0572141	0.434607	-0.0756609	-0.112425	-0.0413609	0.630885	1.1662	0.75878	0.761666	1.18677	1.3382	0.626557	0.808119	0.908973	0.778847	1.55456	1.50368	0.796675	1.04045	1.35154	0.948907	0.925032	0.971738	0.851954	1.09555	0.781216	1.27903	1.06289	0.948559
tr|Q9I692|Q9I692_PSEAE	PA0421	Amino_oxidase domain-containing protein	0.208116	0.0973123	0.225782	0.243196	0.0409755	-0.211797	-0.0181028	-0.111787	-0.184211	0.296852	0.0299935	-0.0733237	0.144788	0.0666721	-0.0109826	-0.0259084	-0.107482	-0.0745603	1.15518	1.06978	1.16941	1.18361	1.02881	0.863461	0.98753	0.925441	0.88013	1.22846	1.02101	0.950446	1.10557	1.0473	0.992416	0.982202	0.928207	0.949632	1.13146	1.02529	0.931034	1.06664	1.04843	0.953347
sp|Q9I073|Y2770_PSEAE	PA2770	Uncharacterized isomerase PA2770	0.0265994	-0.275284	0.115599	0.120662	0.0310232	-0.0204729	0.0444786	-0.068373	-0.148818	0.00114768	0.00926046	0.00567663	0.0457734	-0.0737986	0.0289084	-0.0154779	0.0801184	0.0298418	1.01861	0.826288	1.08342	1.08723	1.02174	0.985909	1.03131	0.953713	0.901989	1.0008	1.00644	1.00394	1.03224	0.950133	1.02024	0.989329	1.0571	1.0209	0.976107	1.03163	0.962337	1.00373	1.00087	1.02244
sp|G3XD94|UGND_PSEAE	wbpA	UDP-N-acetyl-D-glucosamine 6-dehydrogenase	0.0252006	-0.0164174	0.00104133	0.0203221	0.0347621	-0.0757488	0.0392331	0.0196845	-0.100044	0.139184	-0.199917	-0.20005	0.0949716	-0.0380708	-0.176027	-0.0398586	-0.0443234	-0.0334868	1.01762	0.988685	1.00072	1.01419	1.02439	0.94885	1.02757	1.01374	0.933004	1.10128	0.870601	0.87052	1.06804	0.973956	0.885137	0.97275	0.969744	0.977056	1.00234	0.995808	0.991437	0.947468	0.975713	0.973184
tr|Q9HTZ4|Q9HTZ4_PSEAE	PA5195	Heat shock protein 15	-0.00730268	0.0471915	-0.0496651	-0.00789655	-0.0385046	-0.0721221	-0.0622677	0.0124387	-0.0941009	0.0239739	-0.0298735	0.0647822	0.049083	-0.000544067	0.181039	0.116594	-0.111587	-0.00792077	0.994951	1.03325	0.966161	0.994541	0.973664	0.951238	0.957757	1.00866	0.936856	1.01676	0.979506	1.04593	1.03461	0.999623	1.1337	1.08417	0.925569	0.994525	0.998121	0.973148	0.967758	1.01406	1.05598	1.00142
sp|Q9LCT3|SECA_PSEAE	secA	Protein translocase subunit SecA	0.108929	0.0159545	0.0313405	-0.00554332	0.122546	-0.0324565	0.0654382	0.0252502	-0.0216332	0.105764	-0.162481	-0.135537	0.0811553	-0.0290946	-0.0786085	0.0216104	-0.0240548	0.0110837	1.07843	1.01112	1.02196	0.996165	1.08865	0.977754	1.0464	1.01766	0.985117	1.07606	0.893487	0.910331	1.05786	0.980035	0.946971	1.01509	0.983465	1.00771	1.03717	1.02086	1.01639	0.959961	0.994957	1.00209
sp|Q9I3D2|ODO2_PSEAE	sucB	Dihydrolipoyllysine-residue succinyltransferase component of 2-oxoglutarate dehydrogenase complex	0.126869	0.0554508	0.186534	0.0814316	0.00846703	-0.0127697	0.11378	-0.00283877	-0.102417	0.0808438	-0.169621	-0.115414	0.072018	-0.00289604	-0.0606856	-0.063862	-0.0279278	-0.0368497	1.09192	1.03918	1.13803	1.05807	1.00589	0.991188	1.08206	0.998034	0.931471	1.05764	0.889076	0.923117	1.05119	0.997995	0.958808	0.9567	0.980828	0.974781	1.08971	1.01838	1.00385	0.95661	1.00266	0.97077
sp|Q9HWE0|RL22_PSEAE	rplV	50S ribosomal protein L22	0.224043	0.143385	0.162405	0.105443	0.0629677	-0.0104042	0.0841635	0.0210955	-0.0483195	0.0910036	-0.084277	-0.0742303	-0.00617142	-0.079322	-0.159926	-0.0882799	-0.0342699	-0.0799436	1.168	1.10449	1.11915	1.07582	1.04461	0.992814	1.06007	1.01473	0.967062	1.06511	0.943257	0.949849	0.995731	0.946502	0.895071	0.940644	0.976526	0.946095	1.13055	1.03775	1.01395	0.986072	0.945768	0.954421
sp|Q9HVA2|ILVC_PSEAE	ilvC	Ketol-acid reductoisomerase (NADP(+))	0.131304	-0.0712042	-0.0208863	-0.00703652	-0.0292683	-0.111955	-0.000653396	-0.0789385	-0.147972	0.183169	-0.0460864	-0.0947782	0.0537198	0.0544439	-0.0227735	-0.00331354	0.0408595	-0.0113979	1.09528	0.951843	0.985627	0.995135	0.979917	0.925333	0.999547	0.946754	0.902518	1.13537	0.96856	0.936416	1.03794	1.03846	0.984339	0.997706	1.02873	0.992131	1.01092	0.966795	0.949607	1.01345	1.02024	1.00619
sp|Q9HX33|SYL_PSEAE	leuS	Leucine--tRNA ligase	0.128297	-0.0241787	0.0294578	-0.00931622	0.0762374	-0.00464294	0.00903481	0.044587	-0.014754	0.0998587	-0.11931	-0.0856272	0.102239	-0.0192039	-0.0780754	0.0477948	0.0139642	0.00565479	1.093	0.98338	1.02063	0.993563	1.05426	0.996787	1.00628	1.03139	0.989825	1.07167	0.920628	0.942375	1.07344	0.986777	0.947321	1.03368	1.00973	1.00393	1.03234	1.01487	1.00917	0.978224	1.00251	1.01578
sp|Q9I2W7|RRAAH_PSEAE	PA1772	Putative 4-hydroxy-4-methyl-2-oxoglutarate aldolase	-0.152032	-0.187734	-0.178269	-0.222778	-0.180081	0.135392	-0.100484	0.0169987	0.132981	-0.249645	0.299937	0.198301	-0.243721	0.106617	0.283371	0.210633	0.0931036	0.137871	0.899982	0.877984	0.883763	0.856914	0.882653	1.09839	0.93272	1.01185	1.09656	0.841103	1.23109	1.14735	0.844564	1.0767	1.21704	1.1572	1.06666	1.10028	0.887243	0.945986	1.01371	1.07318	1.0461	1.10805
sp|Q9HZP7|ETFA_PSEAE	etfA	Electron transfer flavoprotein subunit alpha	-0.115729	-0.0752353	-0.119723	-0.0359803	0.0240527	0.0405522	-0.0461688	-0.0325266	0.00672065	0.0614924	-0.00167063	0.0280897	-0.0613824	0.0726408	0.0429629	0.0139932	0.0769388	0.0699804	0.922916	0.949187	0.920365	0.975369	1.01681	1.02851	0.968505	0.977707	1.00467	1.04354	0.998843	1.01966	0.958345	1.05164	1.03023	1.00975	1.05478	1.0497	0.930823	1.0069	0.983627	1.02068	1.0134	1.03808
sp|Q9HV58|RS15_PSEAE	rpsO	30S ribosomal protein S15	-0.0124525	0.165241	0.038166	-0.0743395	-0.093832	-0.062733	0.16916	0.0773249	-0.0371319	-0.035515	-0.257084	-0.208193	0.0741023	-0.0204546	-0.092016	-0.0451524	-0.0454104	0.058904	0.991406	1.12135	1.02681	0.949777	0.937031	0.957449	1.1244	1.05506	0.974591	0.975683	0.836778	0.865621	1.05271	0.985922	0.938211	0.969187	0.969014	1.04167	1.04652	0.948085	1.05135	0.892694	0.99228	0.993292
tr|Q9I765|Q9I765_PSEAE	prlC	Oligopeptidase A	-0.0144624	0.00498502	-0.00764813	0.141213	0.0894594	-0.00581676	0.0261287	0.0629423	-0.109758	0.0309088	-0.0697622	-0.110297	-0.0155741	-0.101136	-0.0922037	-0.15271	-0.061158	-0.0599245	0.990025	1.00346	0.994713	1.10283	1.06397	0.995976	1.01828	1.04459	0.926743	1.02166	0.952795	0.926397	0.989263	0.932299	0.938089	0.899559	0.958494	0.959314	0.996067	1.05426	0.996538	0.966949	0.953217	0.939123
sp|Q9I3I5|ZIPA_PSEAE	zipA	Cell division protein ZipA	-0.149805	-0.0596489	-0.0829694	-0.0789381	-0.109251	0.0211094	-0.0340808	0.0566813	0.0335142	0.050053	0.15137	0.0309058	-0.167061	-0.250815	-0.0578076	0.0144508	0.0887008	0.0505002	0.901372	0.959498	0.944112	0.946754	0.927069	1.01474	0.976654	1.04007	1.0235	1.0353	1.11062	1.02165	0.890655	0.840422	0.960723	1.01007	1.06341	1.03562	0.934994	0.962854	1.01341	1.05586	0.897267	1.03637
tr|Q9HXL0|Q9HXL0_PSEAE	PA3785	Uncharacterized protein	-0.523944	-0.592546	-0.977208	-0.261028	-0.162269	0.676978	-0.54711	-0.478261	0.616118	-0.575769	0.89525	0.977306	-0.184656	0.0828976	1.33397	0.725615	0.396596	0.287998	0.695468	0.663171	0.507962	0.834493	0.893619	1.59879	0.68439	0.717842	1.53275	0.670929	1.85993	1.96879	0.879859	1.05914	2.52096	1.65361	1.3164	1.22094	0.6222	1.10897	0.978326	1.49988	1.48665	1.39698
sp|Q9I5U3|SURA_PSEAE	surA	Chaperone SurA	0.0182538	-0.0264099	0.0757165	0.0346708	0.0574501	-0.0118331	0.0272286	-0.00179433	-0.0285695	-0.0394614	-0.0183375	-0.0191202	0.0410913	0.0767118	-0.0715397	0.0454975	0.0270522	0.00362842	1.01273	0.981861	1.05388	1.02432	1.04062	0.991831	1.01905	0.998757	0.980392	0.973018	0.98737	0.986834	1.02889	1.05461	0.951622	1.03204	1.01893	1.00252	1.01616	1.01893	0.999401	0.982407	1.01171	1.01783
sp|Q9I553|SYA_PSEAE	alaS	Alanine--tRNA ligase	0.0520827	-0.0236167	0.098027	0.0353962	0.0383182	-0.0469957	0.0241615	-0.0144087	-0.107799	0.0991495	-0.0950813	-0.0664659	0.00128737	-0.058352	-0.146099	-0.0390832	-0.0296672	-0.0149386	1.03676	0.983763	1.07031	1.02484	1.02692	0.96795	1.01689	0.990062	0.928003	1.07114	0.93622	0.954975	1.00089	0.960361	0.90369	0.973273	0.979646	0.989699	1.03028	1.00657	0.978318	0.987445	0.954981	0.980873
tr|Q9I6F6|Q9I6F6_PSEAE	PA0335	Uncharacterized protein	-0.372357	-0.133071	-0.27653	0.0343101	0.167964	-0.0641064	-0.164354	0.0454104	0.0821681	-0.114183	-0.048653	0.174465	0.112383	0.08893	0.144173	0.0828437	0.0592682	0.147748	0.772519	0.911888	0.825574	1.02407	1.12347	0.956538	0.892328	1.03198	1.05861	0.923905	0.966839	1.12855	1.08101	1.06358	1.1051	1.0591	1.04194	1.10784	0.836661	1.03469	0.994304	1.00643	1.08323	1.06963
sp|Q9I1M1|ODBB_PSEAE	bkdA2	2-oxoisovalerate dehydrogenase subunit beta	-0.684996	0.0508963	-0.456091	-0.688227	-0.0602537	0.479196	-0.741459	-0.113084	0.572492	-0.536554	0.463351	0.514954	-0.631683	0.070617	0.477277	0.0563975	0.0482981	0.0835699	0.622007	1.03591	0.728959	0.620616	0.959095	1.39397	0.598134	0.92461	1.48709	0.689416	1.37874	1.42895	0.645423	1.05017	1.39211	1.03987	1.03404	1.05964	0.795625	0.991226	1.00328	1.1657	1.02923	1.04452
sp|Q9I0M3|FTSK_PSEAE	ftsK	DNA translocase FtsK	0.0977015	0.0951024	0.0686173	0.021188	-0.002558	0.00701539	0.0342808	0.0129884	-0.13578	0.108494	-0.0821645	0.000453678	0.0176678	-0.0950841	-0.163693	-0.0833736	-0.0954504	-0.0854831	1.07007	1.06814	1.04871	1.01479	0.998229	1.00487	1.02405	1.00904	0.910178	1.0781	0.944639	1.00031	1.01232	0.936218	0.892737	0.943848	0.93598	0.942469	1.06231	1.00597	0.981089	1.00769	0.947092	0.940766
tr|Q9I5J4|Q9I5J4_PSEAE	PA0735	Uncharacterized protein	0.137725	-0.176342	0.0689224	0.263651	-0.146641	-0.430301	0.00916023	-0.115747	-0.203321	0.276777	-0.0645559	0.0710103	0.173148	-0.115804	0.0590892	-0.00337175	0.0649528	0.0628437	1.10017	0.884944	1.04893	1.20051	0.903351	0.742107	1.00637	0.922904	0.868549	1.21148	0.95624	1.05045	1.12752	0.922868	1.04181	0.997666	1.04605	1.04452	1.01135	0.948657	0.932608	1.07273	1.03073	1.02941
sp|Q9I753|TSSK1_PSEAE	tssK1	Type VI secretion system baseplate component TssK1	0.326311	-0.0673446	0.136438	0.272789	-0.0290861	-0.385795	0.230123	-0.0867321	-0.298713	0.383561	-0.291466	-0.214027	0.319729	0.010612	-0.207358	0.0562559	0.062827	-0.00886245	1.2538	0.954393	1.09919	1.20814	0.980041	0.765357	1.17293	0.941653	0.812978	1.30456	0.817072	0.862128	1.2481	1.00738	0.866122	1.03976	1.04451	0.993876	1.10246	0.984513	0.975855	0.994586	1.04053	1.02605
tr|Q9HV49|Q9HV49_PSEAE	folP	Dihydropteroate synthase	0.283724	-0.10972	0.149138	0.00411356	-0.110203	-0.0158066	0.172359	-0.0331322	0.0277165	0.0627662	0.0880419	-0.192292	-0.00921951	0.0656498	-0.166147	-0.0119346	-0.0543557	-0.129297	1.21733	0.926768	1.10891	1.00286	0.926458	0.989104	1.1269	0.977296	1.0194	1.04447	1.06293	0.875214	0.99363	1.04656	0.89122	0.991762	0.963024	0.914277	1.08434	0.972806	1.0412	0.994202	0.977135	0.956354
sp|Q9HWC6|RL1_PSEAE	rplA	50S ribosomal protein L1	0.0832656	0.0992426	0.144992	0.160334	0.0877976	-0.0579942	0.133393	0.0643739	-0.0392107	0.123368	-0.188735	-0.213543	0.0190597	-0.0947543	-0.204421	-0.0502341	-0.036385	-0.0213767	1.05941	1.07121	1.10572	1.11755	1.06275	0.960599	1.09687	1.04563	0.973187	1.08927	0.877375	0.862417	1.0133	0.936432	0.867887	0.96578	0.975095	0.985292	1.07878	1.04696	1.03856	0.943022	0.939206	0.975389
tr|Q9HTI8|Q9HTI8_PSEAE	PA5376	Probable ATP-binding component of ABC transporter	-0.18158	-0.314738	-0.305008	-0.291297	-0.238032	-0.142847	-0.412584	-0.422121	-0.238124	0.145846	0.687409	0.613273	0.0780964	0.192791	0.614125	0.240629	0.25285	0.261485	0.881737	0.803997	0.809438	0.817167	0.847901	0.90573	0.751276	0.746327	0.847847	1.10638	1.61039	1.52973	1.05562	1.14297	1.53063	1.18151	1.19156	1.19871	0.831724	0.856933	0.781817	1.4155	1.24308	1.19059
sp|Q9HXE2|DAUR_PSEAE	dauR	Transcriptional regulator DauR	0.134734	-0.387489	0.0120216	0.169815	0.442969	0.286795	0.117832	0.0278901	-0.0048373	-0.781844	2.47331	2.35167	-0.0617885	-0.0482672	-0.0499999	-0.327236	-0.328636	-0.487514	1.09789	0.764459	1.00837	1.12491	1.3594	1.21993	1.0851	1.01952	0.996653	0.581623	5.55316	5.10414	0.958076	0.967097	0.965936	0.797062	0.796289	0.713253	0.956905	1.23475	1.03376	3.74631	0.963703	0.768868
tr|Q9HYK7|Q9HYK7_PSEAE	fpr	Ferredoxin--NADP reductase	-0.195765	-0.070806	-0.104875	-0.00812654	0.14502	0.0111339	0.0286868	0.0735022	-0.0323374	-0.112712	-0.067839	-0.0445249	-0.00719835	0.0206213	-0.0329496	-0.0362552	-0.027834	0.0436969	0.87311	0.952106	0.929886	0.994383	1.10575	1.00775	1.02008	1.05227	0.977835	0.924848	0.954066	0.969609	0.995023	1.0144	0.97742	0.975183	0.980892	1.03075	0.918367	1.03596	1.01673	0.949508	0.995613	0.995609
tr|Q9HU47|Q9HU47_PSEAE	PA5137	PBPb domain-containing protein	-0.200864	-0.182974	-0.306461	-0.204006	-0.174496	0.702644	-0.513334	0.136636	0.842092	-0.728191	0.452884	0.681378	-0.380564	-0.41716	0.44889	0.0982362	0.0986195	0.0363422	0.87003	0.880885	0.808623	0.868136	0.886077	1.62748	0.700602	1.09934	1.79265	0.60366	1.36877	1.60367	0.768137	0.748897	1.36499	1.07046	1.07075	1.02551	0.853179	1.12723	1.19753	1.19203	0.960675	1.05557
tr|Q9HXK3|Q9HXK3_PSEAE	PA3794	Uncharacterized protein	-0.0251079	0.0493412	-0.089484	-0.0393741	-0.0434025	-0.0474965	0.0108966	-0.230864	-0.287249	0.116051	-0.0999265	-0.0290723	0.128777	0.0991965	-0.150537	-0.0877591	-0.0577475	0.0200138	0.982747	1.03479	0.939859	0.973077	0.970364	0.967614	1.00758	0.852124	0.819463	1.08376	0.933081	0.98005	1.09337	1.07118	0.900915	0.940983	0.960763	1.01397	0.985799	0.970352	0.893056	0.998965	1.02182	0.971905
tr|Q9I0Z9|Q9I0Z9_PSEAE	PA2483	Bac_luciferase domain-containing protein	0.204304	-0.122858	-0.00202829	-0.0912664	-0.109382	0.0389667	0	0.100561	0.0181671	-0.257289	0.176099	0.17677	0.0284529	0.0208991	0.210819	0.0742205	0.0338884	0.00441175	1.15213	0.918367	0.998595	0.938698	0.926985	1.02738	1	1.07219	1.01267	0.836659	1.12982	1.13035	1.01992	1.01459	1.15734	1.05279	1.02377	1.00306	1.02303	0.964354	1.02829	1.03228	1.06395	1.02654
tr|Q9HX32|Q9HX32_PSEAE	lptE	LPS-assembly lipoprotein LptE	-0.0344506	0.0273932	-0.0158601	-0.027874	-0.0141991	-0.089702	-0.0247984	-0.10749	-0.074828	0.0890685	-0.0451461	-0.00478894	0.0548256	0.000240084	-0.0768417	-0.0180173	0.019453	0.00525151	0.976404	1.01917	0.989067	0.980865	0.990206	0.939717	0.982958	0.928202	0.949455	1.06368	0.969192	0.996686	1.03873	1.00017	0.948131	0.987589	1.01358	1.00365	0.99488	0.970263	0.953538	1.00985	0.995677	1.0016
sp|O52761|RL17_PSEAE	rplQ	50S ribosomal protein L17	0.074967	-0.0377783	0.0713837	0.137401	0.0991869	9.64851e-05	0.10437	-0.0262202	-0.128957	0.184784	-0.207842	-0.241217	0.00813661	-0.128456	-0.118243	-0.109181	-0.1115	-0.0740459	1.05334	0.974154	1.05072	1.09992	1.07117	1.00007	1.07503	0.98199	0.914492	1.13665	0.865831	0.846031	1.00566	0.91481	0.921309	0.927114	0.925625	0.94997	1.02607	1.05705	0.990502	0.949503	0.947258	0.934236
sp|Q9HT06|YIDC_PSEAE	yidC	Membrane protein insertase YidC	-0.210203	0.0488899	-0.0032489	0.152687	0.1626	0.0537601	0.0941891	0.0445195	0.041335	0.0782993	-0.299185	-0.288106	0.0329378	0.00662314	-0.215681	-0.0262875	-0.0597636	-0.0621208	0.864415	1.03447	0.997751	1.11164	1.1193	1.03797	1.06747	1.03134	1.02907	1.05577	0.812712	0.818977	1.02309	1.0046	0.86114	0.981944	0.959421	0.957855	0.965545	1.08964	1.04262	0.89582	0.962945	0.966407
sp|Q9I5G7|LEP_PSEAE	lepB	Signal peptidase I	0.0201354	0.0258909	-0.106696	0.0795722	0.0645778	0.0194283	0.115218	0.0129782	-0.0494653	0.0613951	-0.108006	-0.131976	-0.0383775	-0.0673253	-0.112764	-0.0665184	-0.031838	0.0323977	1.01405	1.01811	0.928712	1.0567	1.04578	1.01356	1.08314	1.00904	0.966294	1.04347	0.927869	0.912581	0.973749	0.954406	0.924814	0.95494	0.978173	1.02271	0.986958	1.03868	1.01949	0.961308	0.95099	0.985274
tr|Q9HT29|Q9HT29_PSEAE	PA5545	Uncharacterized protein	-0.972372	-0.0687519	-0.893219	-0.246038	-0.0270668	0.496626	-0.655539	-0.0303259	0.820106	-0.660298	0.907412	0.951692	-0.35352	-0.0817267	0.758084	0.1894	0.25636	0.363818	0.509667	0.953463	0.538411	0.843209	0.981414	1.41091	0.634838	0.979199	1.76554	0.632748	1.87568	1.93414	0.782672	0.944926	1.69124	1.14029	1.19446	1.28683	0.66718	1.07851	1.12652	1.48086	1.13961	1.20719
sp|P14789|LASA_PSEAE	lasA	Protease LasA	0.812057	0.936842	0.867729	0.349653	-0.175643	-0.115119	-0.0105807	0.130469	0.210652	-0.363876	0.0733889	0.0659011	-0.37424	-0.389996	-0.226192	-0.357998	-0.315956	-0.182194	1.75571	1.91433	1.82479	1.27425	0.885373	0.923306	0.992693	1.09465	1.15721	0.777074	1.05219	1.04674	0.771512	0.763132	0.854888	0.780246	0.803318	0.881361	1.83161	1.02764	1.08152	0.958666	0.796511	0.821642
tr|Q9I6C1|Q9I6C1_PSEAE	ftsY	Signal recognition particle receptor FtsY	0.0276191	-0.0488655	0.0758068	0.0732549	-0.0201337	-0.0972964	0.109446	0.0807679	-0.126427	-0.000353137	-0.132327	-0.18743	0.0870985	-0.017287	-0.0324001	0.0400684	-0.0483146	0.00707765	1.01933	0.966696	1.05395	1.05209	0.986141	0.934783	1.07881	1.05758	0.916098	0.999755	0.912359	0.878169	1.06223	0.988089	0.977792	1.02816	0.967065	1.00492	1.01332	0.991004	1.0175	0.930094	1.00937	1.00005
sp|Q9I7B8|SYGB_PSEAE	glyS	Glycine--tRNA ligase beta subunit	0.0722844	0.0706045	0.161182	0.1337	-0.00160123	-0.049356	0.0999717	-0.00281616	-0.0835237	0.102625	-0.138978	-0.101162	0.0796201	-0.0601342	-0.145788	-0.0723744	-0.0107022	-0.0486865	1.05138	1.05016	1.1182	1.0971	0.998891	0.966368	1.07175	0.99805	0.94375	1.07373	0.908162	0.932282	1.05674	0.959175	0.903886	0.951071	0.992609	0.966816	1.07325	1.02079	1.00452	0.97139	0.973267	0.970166
tr|Q9HZ43|Q9HZ43_PSEAE	PA3197	Uncharacterized protein	-0.203619	-0.101995	0.239739	-0.518337	-0.0652085	0.353668	-0.0241316	-0.0126829	-0.0239142	-0.5992	0.0755754	-0.0291948	-0.713766	-0.903882	-0.19362	-0.0468751	-0.0800005	0.0100495	0.86837	0.931743	1.18078	0.698176	0.955807	1.27781	0.983412	0.991247	0.983561	0.66012	1.05378	0.979967	0.609727	0.534447	0.874409	0.968031	0.946057	1.00699	0.993631	0.977263	0.986073	0.897956	0.672861	0.973693
sp|Q9HWC4|NUSG_PSEAE	nusG	Transcription termination/antitermination protein NusG	-0.0624997	-0.170029	-0.0838057	0.10512	0.227162	0.0231136	0.211223	0.0701044	-0.0436347	-0.0914027	-0.252635	-0.17694	0.0780104	0.0726536	0.00482455	-0.0119832	-0.135466	-0.0653375	0.957603	0.888825	0.943565	1.07558	1.17053	1.01615	1.15767	1.04979	0.970208	0.93861	0.839362	0.884577	1.05556	1.05165	1.00335	0.991728	0.910376	0.955722	0.929998	1.08742	1.05922	0.887516	1.03685	0.952609
tr|Q9HZK2|Q9HZK2_PSEAE	PA3003	Uncharacterized protein	-0.154411	-0.222711	-0.238503	0.0950634	-0.01355	0.038783	-0.104013	0.013589	0.169539	-0.153844	-0.085495	-0.097232	0.139717	0.289688	0.0510828	0.0877252	0.00766517	-0.0809285	0.898499	0.856953	0.847625	1.06811	0.990652	1.02725	0.930442	1.00946	1.1247	0.898853	0.942461	0.934825	1.10169	1.22238	1.03604	1.06269	1.00533	0.945449	0.867692	1.02867	1.02153	0.92538	1.12004	1.00449
tr|Q9HV48|Q9HV48_PSEAE	ftsH	ATP-dependent zinc metalloprotease FtsH	0.281546	0.174824	0.182512	0.0800689	0.0115605	0.0107397	-0.0160565	-0.157429	-0.158988	0.288818	0.0924997	0.0973742	0.0216695	-0.0637438	-0.0314314	-0.0749691	-0.102891	-0.11598	1.2155	1.12883	1.13486	1.05707	1.00805	1.00747	0.988932	0.896621	0.895653	1.22164	1.06622	1.06982	1.01513	0.956778	0.978449	0.949362	0.931165	0.922755	1.15973	1.0242	0.927069	1.11923	0.983454	0.934428
sp|Q9HWF0|RL6_PSEAE	rplF	50S ribosomal protein L6	0.165466	0.0858704	0.260199	0.183402	0.06344	-0.09676	0.126032	0.0138675	-0.048901	0.151038	-0.224586	-0.183029	0.0596228	-0.0213271	-0.211633	-0.0818815	-0.0681248	-0.073871	1.12153	1.06133	1.19764	1.13556	1.04495	0.935131	1.09129	1.00966	0.966672	1.11037	0.855841	0.880852	1.04219	0.985326	0.863559	0.944825	0.953877	0.950085	1.12683	1.03855	1.02254	0.94902	0.963693	0.949596
sp|Q9HXK5|LEU1_PSEAE	leuA	2-isopropylmalate synthase	-0.012363	-0.0285065	-0.131981	-0.0805402	-0.0212446	0.137994	-0.127821	-0.188398	-0.0672813	0.0579523	0.0556836	0.0870377	-0.0764737	0.0245622	0.0504159	-0.0700357	-0.140153	-0.0630528	0.991467	0.980435	0.912577	0.945703	0.985382	1.10037	0.915213	0.87758	0.954435	1.04099	1.03935	1.06219	0.948373	1.01717	1.03556	0.952614	0.907423	0.957236	0.961493	1.01049	0.915742	1.04751	1.00037	0.939091
sp|O82851|EFTS_PSEAE	tsf	Elongation factor Ts	0.0701815	-0.0662636	0.0770269	0.147805	0.067738	-0.0830687	0.0966547	0.0285913	-0.0669406	0.120575	-0.205627	-0.217413	0.078534	-0.0199029	-0.160358	-0.0281393	-0.0232975	-0.026966	1.04985	0.955108	1.05484	1.10788	1.04807	0.944047	1.06929	1.02002	0.95466	1.08717	0.867162	0.860106	1.05594	0.986299	0.894803	0.980684	0.983981	0.981482	1.01993	1.03333	1.01466	0.938146	0.979015	0.982049
tr|Q9I5G6|Q9I5G6_PSEAE	PA0769	Uncharacterized protein	0.160389	0.292273	-0.000930191	0.0231561	0.249529	0.136077	0.114318	0.296677	0.231334	-0.147207	-0.283553	-0.2019	-0.0286619	-0.0557498	-0.101498	0.00580417	-0.094613	-0.187627	1.11759	1.22457	0.999355	1.01618	1.18882	1.09891	1.08246	1.22831	1.17392	0.902997	0.821565	0.869405	0.980329	0.962094	0.932065	1.00403	0.936523	0.878049	1.11384	1.1013	1.16156	0.864656	0.958163	0.939535
tr|Q9HTG8|Q9HTG8_PSEAE	PA5396	Uncharacterized protein	-0.417969	-0.520427	-0.580556	-0.493655	-0.511111	-0.437578	-0.553141	-0.404725	-0.214313	0.142356	1.0768	0.968592	0.220399	0.411	1.21538	0.764122	0.838059	0.749371	0.748478	0.697166	0.668706	0.710224	0.701682	0.738373	0.681535	0.75538	0.861957	1.10371	2.10935	1.95693	1.16506	1.32961	2.32203	1.69834	1.78764	1.68106	0.704783	0.71676	0.76629	1.72333	1.60556	1.72235
tr|Q9HT55|Q9HT55_PSEAE	PA5518	Probable potassium efflux transporter	-0.436206	0.279358	-0.202168	-0.0246705	0.0308581	0.00288809	-0.00227712	0.278433	-0.11278	-0.159987	-0.492075	-0.0778074	-0.232308	0.166132	-0.0945486	-0.332316	0.00104826	-0.0804653	0.739076	1.21366	0.869243	0.983045	1.02162	1.002	0.998423	1.21288	0.924805	0.895033	0.711002	0.947497	0.851272	1.12205	0.936565	0.794261	1.00073	0.945753	0.940658	1.00222	1.04537	0.851177	0.969961	0.91358
tr|Q9HUT3|Q9HUT3_PSEAE	PA4880	Probable bacterioferritin	-0.378127	-0.131301	-0.683651	-0.441527	-0.280279	0.16632	-0.444086	-0.0298464	0.277891	-0.298604	0.693531	0.923665	-0.190789	0.283836	0.705688	0.437512	0.432298	0.402351	0.769436	0.913008	0.622588	0.736355	0.823431	1.12219	0.73505	0.979525	1.21242	0.813039	1.61724	1.89693	0.876126	1.21743	1.63092	1.35427	1.34938	1.32166	0.768344	0.893993	0.975665	1.4424	1.24149	1.34177
tr|Q9HVW2|Q9HVW2_PSEAE	PA4455	Intermembrane phospholipid transport system permease protein MlaE	0.0830407	-0.100027	0.115486	0.0776877	0.0885992	-0.0245632	0.148965	-0.028921	-0.0216603	0.0918815	-0.160855	-0.0625518	0.121429	-0.0903169	-0.0696878	-0.00565635	0.0209971	-0.0168829	1.05925	0.933015	1.08334	1.05533	1.06334	0.983118	1.10877	0.980153	0.985098	1.06576	0.894495	0.957569	1.08781	0.939316	0.952844	0.996087	1.01466	0.988366	1.0252	1.03393	1.02468	0.972608	0.993324	0.999704
tr|Q9I2S0|Q9I2S0_PSEAE	PA1825	Uncharacterized protein	-0.176442	0.122872	-0.142913	0.312824	0.185028	0.124372	0.0180238	-0.0291051	0.17997	-0.125655	-0.0207998	0.0669967	-0.0849023	-0.0169373	-0.117776	-0.0445142	-0.0188475	-0.127961	0.884882	1.0889	0.905689	1.24214	1.13684	1.09003	1.01257	0.980028	1.13286	0.916588	0.985686	1.04753	0.942848	0.988329	0.921607	0.969616	0.987021	0.915124	0.959824	1.15634	1.04182	0.983269	0.950928	0.957254
tr|Q9HYY5|Q9HYY5_PSEAE	PA3255	Uncharacterized protein	-0.0614383	-0.220158	-0.0802205	-0.0243963	0.270551	0.173607	0.0581556	0.241861	0.124572	-0.113972	-0.204191	-0.23355	0.175585	0.0542874	0.0352401	0.203707	-0.063381	-0.158836	0.958308	0.858471	0.945913	0.983232	1.20627	1.12787	1.04113	1.18252	1.09018	0.924041	0.868025	0.850539	1.12942	1.03835	1.02473	1.15165	0.957019	0.895748	0.920898	1.10579	1.10461	0.880868	1.06417	1.00147
tr|Q9HXS8|Q9HXS8_PSEAE	spdH	Spermidine dehydrogenase, SpdH	0.153327	0.0335922	0.131881	0.240152	0.193127	0.0238103	0.241126	0.0183933	0.0316034	0.122535	-0.157387	-0.129967	0.0626978	-0.0662788	-0.247451	-0.176844	-0.127703	-0.141445	1.11213	1.02356	1.09572	1.18112	1.14324	1.01664	1.18191	1.01283	1.02215	1.08865	0.896647	0.913852	1.04442	0.955098	0.842383	0.884636	0.915288	0.90661	1.07714	1.11367	1.0723	0.966382	0.9473	0.902178
sp|Q9HYF3|Y3453_PSEAE	PA3453	UPF0502 protein PA3453	0.219848	0.0586966	0.0928445	-0.00882526	-0.119892	-0.0667553	0.101251	0.0527735	-0.146943	-0.00453269	0.0609159	-0.113543	0.0226109	0.00644291	-0.140394	-0.0948297	-0.0651445	0.0433036	1.16461	1.04152	1.06647	0.993901	0.920257	0.954783	1.0727	1.03726	0.903162	0.996863	1.04313	0.924316	1.0158	1.00448	0.907271	0.936383	0.95585	1.03047	1.09087	0.956314	1.00437	0.988102	0.975848	0.974234
tr|Q9I588|Q9I588_PSEAE	PA0853	Probable oxidoreductase	-0.252267	-0.0170062	-0.0952257	-0.162817	-0.164984	-0.181045	-0.206058	-0.296378	-0.126422	0.246638	0.255822	0.0982314	0.0435608	0.227938	0.276279	0.158053	0.102843	0.157803	0.839576	0.988281	0.936126	0.893279	0.891939	0.882064	0.866903	0.814294	0.916101	1.18644	1.19402	1.07046	1.03065	1.17116	1.21107	1.11578	1.07389	1.11559	0.921328	0.889094	0.865766	1.15031	1.13763	1.10175
sp|Q9HXY9|RNH2_PSEAE	rnhB	Ribonuclease HII	-0.130368	0.0187636	0.24154	-0.0966592	-0.0325784	-0.0898486	0.137529	-0.0694315	-0.00367717	-0.017052	-0.128537	-0.035642	0.0727634	0.0967612	0.0265657	-0.0885594	-0.046027	-0.0489938	0.913598	1.01309	1.18225	0.935196	0.977671	0.939621	1.10002	0.953013	0.997454	0.98825	0.914758	0.975598	1.05173	1.06937	1.01858	0.940461	0.9686	0.96661	1.03631	0.95083	1.01683	0.959535	1.04656	0.958557
tr|Q9I2R2|Q9I2R2_PSEAE	PA1833	Probable oxidoreductase	-0.103498	0.0518798	-0.263784	0.00483775	-0.10352	0.251426	-0.133929	-0.0580014	0.123345	-0.0770696	0.0245774	0.130012	-0.121807	0.0500887	0.186926	0.0981121	0.0411872	-0.0133734	0.930773	1.03661	0.832901	1.00336	0.930759	1.19038	0.911346	0.960594	1.08926	0.947981	1.01718	1.0943	0.919036	1.03533	1.13834	1.07037	1.02896	0.990773	0.93343	1.0415	0.987066	1.01982	1.0309	1.03004
sp|P29363|THRC_PSEAE	thrC	Threonine synthase	-0.0790545	0.0177536	0.113034	0.132729	0.0722519	-0.0314933	0.0730586	-0.0944259	-0.119126	0.157021	-0.13292	-0.137298	0.0410214	0.0963855	-0.140594	-0.0845048	-0.00575644	0.0138328	0.946678	1.01238	1.0815	1.09637	1.05136	0.978407	1.05194	0.936645	0.920745	1.11498	0.911984	0.90922	1.02884	1.06909	0.907146	0.943108	0.996018	1.00963	1.01352	1.04204	0.969778	0.978729	1.00169	0.98292
tr|Q9HV96|Q9HV96_PSEAE	PA4701	APH domain-containing protein	-0.0999107	-0.0280126	-0.0139234	0.0717095	0.102736	-0.0715749	0.0395197	-0.0222994	-0.058114	0.0313308	-0.13182	-0.14262	0.0263992	0.0529202	-0.0861403	-0.0639795	-0.0600482	0.0186396	0.933091	0.98077	0.990395	1.05096	1.07381	0.951599	1.02777	0.984662	0.960519	1.02195	0.91268	0.905873	1.01847	1.03736	0.94204	0.956622	0.959232	1.013	0.968086	1.02546	0.990984	0.946836	0.99929	0.976286
tr|Q9HU50|Q9HU50_PSEAE	PA5134	Probable carboxyl-terminal protease	0.0779722	0.0170866	-0.0333803	-0.0439853	-0.000109052	-0.0755933	0.00448968	-0.0182431	-0.170014	0.152103	-0.0344589	-0.0420004	0.03746	0.0709861	-0.0495634	0.0205748	-0.0508208	-0.0468591	1.05553	1.01191	0.977128	0.969972	0.999924	0.948952	1.00312	0.987434	0.888834	1.11119	0.976398	0.971307	1.02631	1.05043	0.966229	1.01436	0.965387	0.968042	1.01486	0.972949	0.959795	1.01963	1.01432	0.982597
sp|O86428|ILVE_PSEAE	ilvE	Branched-chain-amino-acid aminotransferase	0.0212992	-0.0748471	-0.0855767	-0.0869865	0.0200375	-0.0275896	-0.110139	-0.0638357	-0.0836332	-0.113338	0.0913607	0.0445904	-0.0598397	0.0610201	-0.00649654	0.0353023	0.00818547	0.112052	1.01487	0.949443	0.942408	0.941487	1.01399	0.981058	0.926499	0.956717	0.943678	0.924447	1.06537	1.03139	0.959371	1.0432	0.995507	1.02477	1.00569	1.08076	0.968908	0.978844	0.942298	1.00707	0.99936	1.03708
sp|O87131|CHER1_PSEAE	cheR1	Chemotaxis protein methyltransferase 1	-0.00784011	0.0966086	-0.11673	0.0800691	0.116505	0.0575933	-0.100526	0.137899	0.0894589	0.0321524	-0.0484298	-0.0569499	-0.178253	-0.0376341	-0.0248244	-0.0671419	-0.201111	-0.0437635	0.99458	1.06926	0.922276	1.05707	1.08411	1.04073	0.932693	1.1003	1.06397	1.02254	0.966988	0.961294	0.883772	0.974251	0.98294	0.954527	0.869881	0.970121	0.995371	1.06063	1.03232	0.983606	0.946988	0.93151
sp|Q9HU83|HUTU_PSEAE	hutU	Urocanate hydratase	-0.217727	-0.351372	-0.0638875	-0.20837	-0.0936103	0.798942	-0.339814	-0.225686	0.621222	-0.304743	0.26723	0.546504	-0.168936	-0.281263	0.596889	0.186834	0.0119152	0.0945699	0.859919	0.783838	0.956683	0.865515	0.937175	1.73983	0.790143	0.855189	1.53818	0.809586	1.20349	1.46054	0.889498	0.82287	1.51245	1.13826	1.00829	1.06775	0.866813	1.18084	1.06117	1.15787	1.07494	1.07143
tr|Q9I2A2|Q9I2A2_PSEAE	fahA	Fumarylacetoacetase	-0.473064	-0.304976	-0.20473	-0.288885	-0.159069	0.506048	-0.303724	0.0396895	0.871512	-0.301103	0.841271	0.794591	-0.524125	-0.054975	0.916471	0.434313	0.435797	0.130361	0.720433	0.809456	0.867701	0.818534	0.895603	1.42015	0.810158	1.02789	1.82958	0.811632	1.79163	1.73459	0.695381	0.962611	1.88749	1.35127	1.35266	1.09457	0.799196	1.04476	1.22254	1.44595	1.18183	1.26616
tr|Q9HZC5|Q9HZC5_PSEAE	pepN	Aminopeptidase N	-0.0992111	0.0337163	-0.0580769	0.00416884	0.0554749	0.0682893	0.00796577	-0.0116546	-0.0215451	0.0529941	-0.0332987	-0.0722448	-0.0132869	-0.111131	-0.00709192	0.0314172	-0.0502161	-0.00902742	0.933543	1.02365	0.960544	1.00289	1.0392	1.04847	1.00554	0.991954	0.985177	1.03742	0.977183	0.951157	0.990832	0.925862	0.995096	1.02202	0.965792	0.993762	0.972578	1.03019	0.994223	0.988585	0.970597	0.993856
sp|P43898|HEM6_PSEAE	hemF	Oxygen-dependent coproporphyrinogen-III oxidase	-0.192526	0.0428962	-0.138274	-0.094145	-0.0223152	-0.00346901	-0.183206	0.033201	-0.0944047	-0.0711663	-0.0374086	-0.0157973	0.0427222	0.113984	-0.0382016	-0.0553044	-0.167488	-0.0560969	0.875072	1.03018	0.908606	0.936827	0.984651	0.997598	0.880743	1.02328	0.936659	0.951868	0.974404	0.98911	1.03006	1.08221	0.973868	0.962391	0.890392	0.961863	0.937952	0.973026	0.946894	0.971794	1.02871	0.938215
tr|Q9HU59|Q9HU59_PSEAE	ntrC	DNA-binding transcriptional regulator NtrC	0.124335	0.0295456	0.0575518	0.0597075	0.0937519	0.0539907	0.0289751	0.133852	-0.0394322	-0.174835	-0.0985908	-0.056043	-0.100077	-0.176266	-0.122936	-0.117197	-0.212101	-0.0249348	1.09001	1.02069	1.0407	1.04225	1.06714	1.03813	1.02029	1.09722	0.973038	0.885869	0.933945	0.961899	0.932983	0.88499	0.918317	0.921977	0.863279	0.982865	1.05046	1.04918	1.03018	0.927237	0.912097	0.922707
sp|O82853|RRF_PSEAE	frr	Ribosome-recycling factor	-0.0491149	-0.22646	-0.0985079	-0.00274016	-0.0557374	-0.0310203	0.0355303	0.0938894	-0.0356098	-0.172673	-0.0410347	-0.0349241	0.0533143	0.0109134	0.0398279	0.0363341	0.0448259	0.0673375	0.966529	0.85473	0.933998	0.998102	0.962103	0.978728	1.02493	1.06724	0.975619	0.887197	0.971958	0.976083	1.03765	1.00759	1.02799	1.0255	1.03156	1.04778	0.918419	0.979644	1.0226	0.945079	1.02441	1.03495
tr|Q9HW86|Q9HW86_PSEAE	mvaT	MvaT	-0.0968841	0.124462	-0.0482974	-0.0626626	0.130728	0.0676055	0.0512967	0.0376704	0.172666	0.0343108	-0.0206459	-0.0428778	-0.0543681	-0.0355177	-0.0326037	-0.0526081	-0.151821	-0.0862847	0.93505	1.0901	0.967077	0.957495	1.09485	1.04798	1.0362	1.02646	1.12714	1.02407	0.985791	0.970717	0.963016	0.975682	0.977654	0.964192	0.900113	0.941945	0.99741	1.03344	1.06326	0.993525	0.972117	0.935417
sp|Q51382|HSCA_PSEAE	hscA	Chaperone protein HscA homolog	0.0958157	0.0197607	0.0481266	0.0418433	0.0824698	0.0296871	0.0212247	0.119088	0.00754487	0.0643083	-0.152969	-0.206306	-0.0199689	-0.0691373	-0.0820031	-0.085186	-0.0305434	-0.0137381	1.06867	1.01379	1.03392	1.02943	1.05883	1.02079	1.01482	1.08605	1.00524	1.04558	0.899397	0.866753	0.986254	0.953208	0.944745	0.942663	0.979051	0.990523	1.03879	1.03635	1.03537	0.937245	0.961402	0.970746
tr|Q9I421|Q9I421_PSEAE	PA1323	Uncharacterized protein	-0.468545	0.0563419	-0.265815	-0.44893	-0.322983	0.0546199	-0.45069	-0.205705	0.285898	-0.266154	1.17091	1.19004	-0.22226	0.6467	1.22716	0.68631	0.647368	0.586646	0.722693	1.03983	0.831729	0.732586	0.799415	1.03859	0.731693	0.867115	1.21917	0.831533	2.25154	2.28159	0.857222	1.56558	2.34106	1.60916	1.56631	1.50175	0.864749	0.856862	0.939326	1.78822	1.58795	1.55907
sp|Q9HWD1|RS7_PSEAE	rpsG	30S ribosomal protein S7	-0.0182573	0.0163249	-0.0162202	0.076996	0.0786005	-0.0790742	0.15306	0.02828	-0.0367507	0.094159	-0.247634	-0.237901	0.0876029	-0.0157686	-0.1627	-0.0786807	-0.0434276	0.0199882	0.987425	1.01138	0.98882	1.05482	1.05599	0.946665	1.11193	1.0198	0.974848	1.06744	0.842276	0.847978	1.0626	0.98913	0.893352	0.946923	0.970347	1.01395	0.995875	1.01916	1.03552	0.919233	0.981695	0.977074
sp|Q9HWC1|COAX_PSEAE	coaX	Type III pantothenate kinase	0.429808	-0.102182	0.285547	0.660486	0.741237	1.36257	0.0238107	-0.357392	0.0674729	-0.406362	-0.898384	-0.76021	0.0450473	-0.137688	-0.259425	0.14617	0.195697	0.235343	1.34705	0.931623	1.21887	1.58062	1.67161	2.57143	1.01664	0.780574	1.04788	0.754524	0.536487	0.59041	1.03172	0.908974	0.835421	1.10663	1.14528	1.17719	1.16585	1.94122	0.948365	0.627141	0.925371	1.14303
sp|Q59636|NDK_PSEAE	ndk	Nucleoside diphosphate kinase	0.00673572	-0.0495147	-0.00323027	0.0311294	0.00792458	-0.056532	0.0282611	0.114068	0.00402519	0.000447086	-0.0797189	-0.0306961	0.0509425	0.0247375	-0.0768135	0.0426282	0.0321037	-0.0248497	1.00468	0.966261	0.997763	1.02181	1.00551	0.961573	1.01978	1.08228	1.00279	1.00031	0.946242	0.978948	1.03594	1.01729	0.94815	1.02999	1.0225	0.982923	0.989568	0.996297	1.03495	0.975167	1.00046	1.0118
sp|P24474|NIRS_PSEAE	nirS	Nitrite reductase	-1.37417	0.263882	-1.46428	-1.43407	0.2731	0.0397806	-1.43689	0.130351	0.0296071	-1.47889	0.0667961	0.128238	-1.19935	0.219265	0.0392722	-0.15472	-0.1216	-0.216746	0.385774	1.20071	0.362418	0.370086	1.2084	1.02796	0.369364	1.09456	1.02073	0.358764	1.04739	1.09296	0.43547	1.16414	1.0276	0.898307	0.919168	0.860504	0.649632	0.868815	0.828219	0.833037	0.875735	0.89266
tr|Q9I3Y4|Q9I3Y4_PSEAE	PA1360	EamA domain-containing protein	0.175645	0.0572168	0.0427534	0.164515	-0.108672	0.0818442	-0.193478	-0.340521	-0.0665833	0.134495	-0.370574	-0.191831	0.00204674	-0.0773048	-0.173773	-0.0523406	-0.0455291	-0.0976896	1.12947	1.04046	1.03008	1.12079	0.927442	1.05837	0.874495	0.789756	0.954897	1.09771	0.773475	0.875494	1.00142	0.947827	0.886521	0.964371	0.968934	0.934528	1.06667	1.03553	0.873049	0.915559	0.945256	0.955944
sp|P34750|PILQ_PSEAE	pilQ	Fimbrial assembly protein PilQ	0.276767	0.386596	0.26085	0.308032	0.314432	0.332767	0.231138	0.324049	0.370751	-0.223937	-0.377517	-0.336476	-0.100753	-0.101565	-0.285511	-0.303603	-0.318339	-0.297572	1.21148	1.3073	1.19818	1.23802	1.24352	1.25943	1.17376	1.25184	1.29303	0.856225	0.769761	0.791974	0.932546	0.932021	0.820451	0.810226	0.801993	0.81362	1.23899	1.24699	1.23954	0.805987	0.895006	0.808613
tr|G3XD31|G3XD31_PSEAE	mrcB	Penicillin-binding protein 1B	0.0256483	-0.0885051	0.119138	0.0730515	0.088823	-0.105702	0.0682407	0.0862522	0.0163676	-0.0631583	0.0080606	-0.111147	0.0719621	0.0328656	0.0253285	0.00973888	-0.0700738	-0.0158701	1.01794	0.940497	1.08609	1.05194	1.0635	0.929352	1.04844	1.06161	1.01141	0.957166	1.0056	0.925851	1.05115	1.02304	1.01771	1.00677	0.952589	0.98906	1.01484	1.01493	1.04049	0.962874	1.03063	0.982808
sp|P38108|MUCB_PSEAE	mucB	Sigma factor AlgU regulatory protein MucB	0.021993	-0.141273	0.0452063	0.17234	-0.0473204	-0.057067	-0.0110306	-0.0605456	0.0356366	0.0863034	-0.0881567	-0.174229	0.0475928	0.0584941	-0.154585	0.0502325	-0.0224359	-0.0381861	1.01536	0.906719	1.03183	1.12688	0.967732	0.961216	0.992383	0.958901	1.02501	1.06165	0.940724	0.886241	1.03354	1.04138	0.898391	1.03543	0.984569	0.973879	0.984637	1.01861	0.992098	0.96287	0.991103	0.99796
tr|Q9I3G5|Q9I3G5_PSEAE	ccoP1	Cbb3-type cytochrome c oxidase subunit	0.0630141	0.0308526	0.187519	-0.0886657	-0.198391	-0.22515	0.0578879	-0.0406038	-0.105128	0.0766237	-0.0367741	-0.0502902	0.17911	0.134091	-0.00239761	0.0832238	0.0617745	0.0581834	1.04465	1.02162	1.1388	0.940392	0.871522	0.855506	1.04094	0.972248	0.929722	1.05455	0.974832	0.965742	1.13219	1.0974	0.998339	1.05938	1.04375	1.04115	1.06836	0.88914	0.98097	0.998374	1.07598	1.0481
sp|Q51342|PUR1_PSEAE	purF	Amidophosphoribosyltransferase	0.0970543	0.0561075	0.089678	-0.00103786	0.106259	0.0274302	0.0238635	0.139332	-0.0483285	-0.0902907	-0.0934582	-0.051636	0.0364648	-0.0210242	-0.0804377	-0.015194	0.00367167	0.0225089	1.06959	1.03966	1.06413	0.999281	1.07643	1.0192	1.01668	1.10139	0.967056	0.939333	0.937273	0.964842	1.0256	0.985533	0.945771	0.989524	1.00255	1.01572	1.05779	1.03164	1.02838	0.947149	0.985634	1.0026
sp|Q9HWD9|RS19_PSEAE	rpsS	30S ribosomal protein S19	0.210602	0.113183	0.15881	0.105199	0.0377803	-0.0341745	0.0657283	0.00240577	-0.0570542	0.0677088	-0.0581321	-0.096339	0.0142294	-0.0913705	-0.149802	-0.0452153	-0.0283291	-0.0358543	1.15717	1.08161	1.11637	1.07564	1.02653	0.97659	1.04661	1.00167	0.961225	1.04805	0.960507	0.935404	1.00991	0.938631	0.901374	0.969145	0.980555	0.975454	1.11838	1.02626	1.00317	0.98132	0.949972	0.975051
sp|Q9I4W0|PUR7_PSEAE	purC	Phosphoribosylaminoimidazole-succinocarboxamide synthase	-0.0143156	-0.138858	-0.0091581	0.0932976	0.0530797	-0.0609104	0.0207987	-0.0429594	-0.0569034	0.0835149	-0.143829	-0.104557	0.106937	0.0194283	-0.033403	-0.0389104	0.0115238	0.0479753	0.990126	0.908238	0.993672	1.06681	1.03748	0.958659	1.01452	0.970662	0.961325	1.0596	0.905114	0.930091	1.07694	1.01356	0.977113	0.97339	1.00802	1.03381	0.964012	1.02098	0.982169	0.964934	1.02254	1.00507
sp|Q9HZJ5|TOP1_PSEAE	topA	DNA topoisomerase 1	0.0625461	0.0251744	0.100684	0.0899104	0.0495256	-0.0958177	0.0128723	-0.0325439	-0.11991	0.107359	-0.0741685	-0.100305	0.039281	-0.0016072	-0.102843	-0.00317266	-0.0354244	-0.0229418	1.04431	1.0176	1.07228	1.0643	1.03492	0.935742	1.00896	0.977695	0.920245	1.07725	0.949889	0.932836	1.0276	0.998887	0.931196	0.997803	0.975745	0.984224	1.04473	1.01166	0.968967	0.98666	0.985895	0.985924
tr|Q9I0F9|Q9I0F9_PSEAE	PA2679	Methyltransf_11 domain-containing protein	-0.530458	-0.207179	-0.0872885	-0.140931	-0.117967	0.388998	-0.184917	-0.26085	0.37281	-0.25449	0.252597	0.452707	-0.318177	0.0767013	0.0794425	0.0876645	0.157608	0.222328	0.692335	0.866229	0.94129	0.906934	0.921485	1.30948	0.8797	0.834596	1.29487	0.838284	1.19135	1.36861	0.802083	1.0546	1.05661	1.06265	1.11544	1.16661	0.833285	1.04597	1.00306	1.13275	0.971099	1.1149
tr|Q9HU14|Q9HU14_PSEAE	cysQ	3'(2'),5'-bisphosphate nucleotidase CysQ	-0.331692	-0.0855733	0.398735	0.183309	-0.28857	-0.400669	0.0210717	-0.0716042	-0.104307	-0.145657	0.300515	0.0384025	0.125669	0.0558183	-0.0178104	0.0588338	0.118687	-0.15385	0.794604	0.94241	1.31835	1.13549	0.818713	0.757507	1.01471	0.951579	0.930252	0.903967	1.23158	1.02698	1.09101	1.03945	0.987731	1.04162	1.08575	0.898848	1.01846	0.903902	0.965515	1.05418	1.0394	1.00874
tr|Q9HW79|Q9HW79_PSEAE	PA4322	AAA domain-containing protein	0.141519	0.155701	0.323927	0.117445	0.0239907	-0.0550174	0.110254	-0.101871	-0.100426	0.0897166	-0.128822	-0.218216	0.0906807	-0.00884618	-0.137207	-0.0171857	0.0487354	-0.122005	1.10307	1.11396	1.25173	1.08481	1.01677	0.962583	1.07942	0.931824	0.932757	1.06416	0.914578	0.859628	1.06487	0.993887	0.909278	0.988158	1.03436	0.918909	1.15625	1.02139	0.981333	0.946122	0.989346	0.980475
tr|Q9I083|Q9I083_PSEAE	PA2760	Probable outer membrane protein	0.201593	0.136958	0.131088	0.210841	0.175816	-0.11639	0.18566	0.0622441	-0.0780302	0.135978	-0.40195	-0.345772	0.113344	-0.00414075	-0.269937	-0.0573695	0.0322383	-0.0310277	1.14997	1.09958	1.09512	1.15736	1.1296	0.922493	1.13734	1.04409	0.94735	1.09884	0.756835	0.786887	1.08173	0.997134	0.829356	0.961015	1.0226	0.978723	1.11489	1.06982	1.04293	0.880853	0.969407	0.987445
sp|Q9I0Q7|T23O_PSEAE	kynA	Tryptophan 2,3-dioxygenase	-0.240519	0.00870026	-0.463466	-0.171643	-0.228591	-0.0730368	-0.346229	-0.266963	0.0299162	0.155773	0.0809978	0.0510303	0.080993	0.0726469	0.164195	0.148526	0.1097	0.0854566	0.846441	1.00605	0.725242	0.887831	0.853468	0.950635	0.786638	0.831067	1.02095	1.11402	1.05775	1.036	1.05775	1.05164	1.12054	1.10844	1.079	1.06102	0.859244	0.897311	0.879552	1.06926	1.07664	1.08282
tr|Q9HU08|Q9HU08_PSEAE	PA5181	Probable oxidoreductase	-0.00666949	-0.10961	-0.21673	-0.158791	-0.080743	-0.00324012	-0.288679	-0.347939	-0.326887	-0.0329321	0.884592	0.899184	-0.00914995	0.259021	0.955538	0.442392	0.565609	0.398625	0.995388	0.926838	0.860514	0.895775	0.945571	0.997757	0.818651	0.785706	0.797255	0.977432	1.84624	1.86501	0.993678	1.19667	1.9393	1.35886	1.48001	1.31825	0.92758	0.946367	0.800537	1.56289	1.37655	1.38571
sp|Q9I574|MLIC_PSEAE	mliC	Membrane-bound lysozyme inhibitor of C-type lysozyme	-0.203912	0.0920073	-0.198139	-0.136265	-0.0488538	0.0246569	-0.176481	-0.0614104	0.00323226	-0.118026	0.246318	0.200099	-0.0910507	0.090877	0.213646	0.122854	0.0599619	0.126732	0.868193	1.06585	0.871674	0.909872	0.966704	1.01724	0.884858	0.958327	1.00224	0.921447	1.18618	1.14878	0.938839	1.06502	1.15962	1.08889	1.04244	1.09182	0.93524	0.964605	0.948476	1.08547	1.05449	1.07438
sp|Q9I5H9|UNG_PSEAE	ung	Uracil-DNA glycosylase	0.181666	0.0746892	0.0264389	0.0899705	-0.0379958	-0.039907	-0.0248574	0.122353	0.0781468	0.06863	-0.105268	0.0939993	0.144368	0.0337529	-0.0291275	0.00867681	0.0499529	-0.044596	1.13419	1.05313	1.0185	1.06435	0.974007	0.972718	0.982918	1.08851	1.05566	1.04872	0.929632	1.06732	1.10525	1.02367	0.980013	1.00603	1.03523	0.969561	1.06861	1.00369	1.04236	1.01523	1.03631	1.00361
tr|Q9I0D3|Q9I0D3_PSEAE	cysK	Cysteine synthase	-0.270583	-0.0612199	-0.0622446	-0.148233	-0.0451977	0.213695	-0.188218	-0.0422507	0.213247	-0.156388	0.173342	0.207651	-0.0922872	0.0752759	0.212281	0.0262763	-0.000750277	0.0276353	0.828985	0.958453	0.957773	0.902355	0.969157	1.15965	0.877689	0.971139	1.15929	0.897269	1.12767	1.15481	0.938034	1.05356	1.15852	1.01838	0.99948	1.01934	0.91507	1.01039	1.00271	1.05991	1.05004	1.0124
tr|Q9HVE5|Q9HVE5_PSEAE	uraA	Uracil permease	0.262159	-0.250091	-0.0780167	0.070037	0.0893009	0.268777	0.022508	0.0667097	-0.152086	0.0716887	-0.114568	-0.201592	0.076951	0.0466861	-0.203573	-0.029794	-0.0147563	0.0181732	1.19927	0.840844	0.947359	1.04974	1.06385	1.20479	1.01572	1.04733	0.899948	1.05095	0.923659	0.86959	1.05479	1.03289	0.868397	0.97956	0.989824	1.01268	0.995825	1.10613	0.987666	0.948065	0.985358	0.99402
tr|Q9HXG1|Q9HXG1_PSEAE	PA3845	Probable transcriptional regulator	0.151121	-0.0791679	-0.023327	0.405229	0.0396647	-0.21658	0.0399609	-0.343789	0.0669407	-0.266268	-0.0401801	-0.284817	0.15719	-0.370877	-0.326887	0.0936467	-0.355832	0.349799	1.11043	0.946603	0.983961	1.3243	1.02787	0.860603	1.02809	0.787969	1.04749	0.831467	0.972534	0.820846	1.11511	0.773312	0.797255	1.06706	0.781419	1.27438	1.01367	1.07093	0.954516	0.874949	0.895227	1.04096
tr|Q9HTF4|Q9HTF4_PSEAE	gbcA	GbcA	-0.54155	-0.448099	-0.508128	-0.358197	-0.49573	-0.437775	-0.23918	-0.319505	-0.565532	0.290846	1.54987	1.57058	0.147663	0.454698	1.52743	1.10701	0.944963	1.12653	0.687032	0.733008	0.703134	0.780139	0.709203	0.738272	0.847227	0.801345	0.675706	1.22336	2.92791	2.97025	1.10777	1.3705	2.88272	2.15398	1.92514	2.18333	0.707725	0.742538	0.774759	2.37384	1.787	2.08748
tr|G3XDA5|G3XDA5_PSEAE	oprE	Anaerobically-induced outer membrane porin OprE	0.240156	0.201315	0.267476	0.30391	0.131681	-0.164878	0.30988	0.0673228	-0.173885	0.254569	-0.473374	-0.44476	0.170466	0.005839	-0.350857	-0.168069	-0.127025	-0.0532131	1.18112	1.14975	1.2037	1.23449	1.09557	0.892004	1.2396	1.04777	0.886453	1.19298	0.720278	0.734706	1.12542	1.00406	0.784118	0.890033	0.915718	0.963787	1.17819	1.07402	1.05794	0.882655	0.971199	0.92318
tr|Q9I4H7|Q9I4H7_PSEAE	PA1160	Uncharacterized protein	0.419107	0.00636263	0.310323	0.138588	0.152847	0.0516813	0.143847	0.0762005	0.0587985	0.0941447	-0.0839486	-0.263241	0.122891	-0.0215467	0.0648302	0.0607211	0.169164	-0.179918	1.3371	1.00442	1.23998	1.10083	1.11176	1.03647	1.10485	1.05424	1.0416	1.06743	0.943472	0.833214	1.08891	0.985176	1.04596	1.04299	1.12441	0.882753	1.19383	1.08302	1.06689	0.948039	1.04002	1.01672
tr|Q9HZZ0|Q9HZZ0_PSEAE	PA2854	YkuD domain-containing protein	-0.111144	-0.178703	0.0291613	0.0715238	0.00576867	-0.0164985	-0.029424	-0.129972	-0.0887782	0.0566398	0.0365268	0.160285	0.115623	0.0507862	0.00544896	-0.045566	0.0301527	0.144606	0.925854	0.883497	1.02042	1.05083	1.00401	0.988629	0.979811	0.913849	0.940319	1.04004	1.02564	1.11751	1.08344	1.03583	1.00378	0.96891	1.02112	1.10543	0.943256	1.01449	0.94466	1.06106	1.04102	1.03182
tr|Q9HYZ6|Q9HYZ6_PSEAE	minD	Cell division inhibitor MinD	-0.142086	-0.334961	-0.124827	0.00285395	0.00606363	-0.119407	0.0186844	-0.0472394	-0.0370321	0.0260731	-0.0549695	-0.0661731	0.0665547	0.0772436	-0.0197	-0.0423451	-0.0175294	0.0148877	0.906208	0.792806	0.917114	1.00198	1.00421	0.920566	1.01304	0.967786	0.974658	1.01824	0.962615	0.955168	1.04721	1.055	0.986438	0.971075	0.987923	1.01037	0.872043	0.975586	0.98516	0.978673	1.02955	0.98979
sp|P31961|EDD_PSEAE	edd	Phosphogluconate dehydratase	-0.0933479	0.191538	-0.121534	-0.0303478	0.100504	0.113164	-0.146507	0.154311	0.0794852	-0.195729	-0.00899519	0.0779344	-0.117993	0.0185592	-0.0342434	-0.0245431	-0.0966475	-0.0382048	0.937345	1.14198	0.91921	0.979184	1.07215	1.0816	0.903435	1.11289	1.05664	0.873131	0.993784	1.05551	0.921469	1.01295	0.976544	0.983132	0.935204	0.973866	0.999512	1.04431	1.02432	0.97414	0.97032	0.964067
sp|Q9HVT7|GATB_PSEAE	gatB	Aspartyl/glutamyl-tRNA(Asn/Gln) amidotransferase subunit B	0.0206504	0.0816499	0.0154763	-0.0565672	-0.0495727	-0.00748484	-0.00366093	-0.00574522	0.0116841	0.0166225	-0.0267656	-0.0388369	0.00944068	0.0216396	0.0318359	-0.0084154	-0.0573715	-0.00573478	1.01442	1.05823	1.01079	0.961549	0.966222	0.994825	0.997466	0.996026	1.00813	1.01159	0.981619	0.973439	1.00657	1.01511	1.02231	0.994184	0.961013	0.996033	1.02781	0.974199	1.00054	0.988882	1.01466	0.983743
sp|Q9I3I0|Y1533_PSEAE	PA1533	Nucleoid-associated protein PA1533	0.0576059	-0.0244582	-0.0307885	-0.477903	-0.176008	-0.237624	-0.329031	-0.198122	-0.0223375	-0.224288	0.267964	0.347047	0.125797	0.267874	0.229766	0.216369	0.187204	0.27589	1.04074	0.98319	0.978885	0.71802	0.885149	0.848141	0.796071	0.871684	0.984636	0.856018	1.20411	1.27195	1.09111	1.20403	1.17265	1.16181	1.13856	1.21074	1.00094	0.817103	0.88413	1.11069	1.15593	1.17037
sp|Q9I1L9|DLDH1_PSEAE	lpdV	Dihydrolipoyl dehydrogenase	-0.510171	-0.0547815	-0.517822	-0.320554	-0.0810057	0.662567	-0.409462	-0.217391	0.61227	-0.347144	0.522829	0.588289	-0.416192	0.00601854	0.537809	0.126346	0.189007	0.131904	0.702139	0.96274	0.698426	0.800763	0.945398	1.5829	0.752904	0.860119	1.52866	0.786139	1.43677	1.50346	0.7494	1.00418	1.45177	1.09153	1.13998	1.09574	0.787768	1.10969	1.04723	1.24212	1.06845	1.10908
sp|P22608|PILB_PSEAE	pilB	Type IV pilus assembly ATPase PilB	-0.123851	0.0392968	-0.0583531	0.0528639	0.124569	0.0866259	0.00434174	0.0920803	0.0996693	-0.319442	-0.0742108	-0.106178	-0.0273171	-0.096918	-0.0835459	-0.120118	-0.165654	-0.0654174	0.917735	1.02761	0.96036	1.03732	1.09018	1.06188	1.00301	1.06591	1.07153	0.80138	0.949862	0.929046	0.981243	0.935028	0.943735	0.920113	0.891524	0.955669	0.968569	1.06313	1.04682	0.893429	0.953336	0.922435
tr|Q9HY81|Q9HY81_PSEAE	PA3529	Alkyl hydroperoxide reductase C	-0.0507296	-0.0024629	-0.0392247	-0.105028	-0.0357854	0.0386011	-0.0726815	-0.0814817	0.0737649	0.0268782	0.0239293	0.045028	-0.0266686	0.0915523	0.022512	0.00488842	-0.00168463	0.00791688	0.965448	0.998294	0.973178	0.929787	0.975501	1.02712	0.950869	0.945086	1.05246	1.01881	1.01672	1.0317	0.981685	1.06552	1.01573	1.00339	0.998833	1.0055	0.978973	0.977468	0.982805	1.02241	1.02098	1.00258
tr|Q9HVA9|Q9HVA9_PSEAE	PA4686	Uncharacterized protein	0.211965	0.0858187	0.110463	0.101117	0.149584	-0.0586309	0.0947333	0.0271393	-0.171809	0.122168	-0.00760261	-0.169079	0.0214224	-0.0323654	-0.051613	-0.0407185	-0.0783486	-0.0670591	1.15826	1.06129	1.07957	1.0726	1.10925	0.960175	1.06787	1.01899	0.887729	1.08837	0.994744	0.88941	1.01496	0.977816	0.964857	0.972171	0.947141	0.954582	1.09971	1.04734	0.991529	0.990841	0.985877	0.957965
sp|Q9HVT2|A2MGH_PSEAE	PA4489	Alpha-2-macroglobulin homolog	0.0507131	0.0308966	0.0304455	0.163242	0.0486519	-0.155829	0.127269	0.0222558	-0.186904	0.137659	-0.19704	-0.132001	0.102323	0.0351165	-0.0948642	-0.0415377	-0.05296	0.00440275	1.03578	1.02165	1.02133	1.1198	1.0343	0.897616	1.09222	1.01555	0.878489	1.10012	0.872338	0.912565	1.0735	1.02464	0.93636	0.971619	0.963957	1.00306	1.02625	1.01724	0.99542	0.961674	1.0115	0.979544
tr|Q9I1N7|Q9I1N7_PSEAE	pslB	Mannose-1-phosphate guanylyltransferase	-0.181471	-0.105574	-0.215306	-0.101227	-0.0692679	0.149426	-0.0440869	-0.0459489	0.250809	-0.082901	0.230832	0.28809	-0.123927	-0.000202346	0.346539	0.0927039	0.0731227	0.11923	0.881804	0.929435	0.861364	0.93224	0.953122	1.10913	0.969903	0.968652	1.18987	0.944157	1.17351	1.22102	0.917686	0.99986	1.27151	1.06637	1.05199	1.08616	0.890867	0.998163	1.04281	1.1129	1.06302	1.06817
tr|Q9HV64|Q9HV64_PSEAE	PA4735	Uncharacterized protein	-0.0423881	-0.00188029	-0.0474514	-0.0248433	0.0229733	0.0532355	-0.0646498	-0.0120163	-0.0319832	0.0122233	0.00433084	0.080599	-0.00698755	-0.0452562	-0.0632339	0.0865085	0.0453285	-0.0514149	0.971046	0.998698	0.967644	0.982927	1.01605	1.03759	0.956177	0.991705	0.978075	1.00851	1.00301	1.05746	0.995168	0.969118	0.957116	1.0618	1.03192	0.964989	0.979129	1.01219	0.975319	1.02299	0.973801	1.01957
sp|Q9Z9H0|GLND_PSEAE	glnD	Bifunctional uridylyltransferase/uridylyl-removing enzyme	-0.186326	-0.202386	-0.388663	-0.146364	-0.014338	-0.234452	0.0870182	-0.0812538	-0.135511	0.236804	-0.0932955	0.021729	0.118515	-0.107241	0.0966511	0.0864697	-0.122309	-0.0786157	0.878841	0.869112	0.763837	0.903525	0.990111	0.850008	1.06217	0.945236	0.910348	1.17838	0.937379	1.01518	1.08562	0.928362	1.06929	1.06177	0.918716	0.946966	0.837264	0.914548	0.972585	1.04364	1.02776	0.975817
sp|Q9HVN5|CLPB_PSEAE	clpB	Chaperone protein ClpB	0.033894	-0.0392269	0.0610728	-0.0352569	-0.0590849	-0.0730356	-0.0381875	-0.084723	-0.133963	0.111428	0.0259093	0.0439459	0.0208402	0.0159281	0.0357618	0.0149254	0.0293685	0.0437923	1.02377	0.973176	1.04324	0.975858	0.959873	0.950636	0.973878	0.942966	0.911325	1.0803	1.01812	1.03093	1.01455	1.0111	1.0251	1.0104	1.02057	1.03082	1.0134	0.962122	0.942723	1.04312	1.01692	1.02059
sp|Q9I4W3|DAPA_PSEAE	dapA	4-hydroxy-tetrahydrodipicolinate synthase	0.0109833	0.0340691	0.0143972	-0.0879009	-0.0922307	-0.0562293	-0.0265757	0.137556	-0.0188129	-0.100008	0.0245861	0.0630138	0.0822091	0.0520638	0.0336501	0.0537932	0.0549086	-0.0293059	1.00764	1.0239	1.01003	0.940891	0.938071	0.961775	0.981748	1.10004	0.987045	0.933028	1.01719	1.04465	1.05864	1.03675	1.0236	1.03799	1.03879	0.979892	1.01386	0.946912	1.02294	0.998287	1.03966	1.01889
sp|Q9HVX2|GCH1L_PSEAE	PA4445	GTP cyclohydrolase 1 type 2 homolog	0.180115	0.121889	0.261348	0.128364	0.110413	-0.153045	0.205579	0.157619	-0.183829	0.0781545	0.111433	-0.0267212	0.0399826	0.0400822	-0.118709	0.0979648	0.0735322	-0.000750989	1.13297	1.08816	1.1986	1.09305	1.07954	0.89935	1.15315	1.11544	0.880363	1.05567	1.0803	0.981649	1.0281	1.02817	0.921012	1.07026	1.05229	0.99948	1.13991	1.02398	1.04965	1.03921	0.992428	1.04068
tr|Q9HYQ4|Q9HYQ4_PSEAE	PA3341	Probable transcriptional regulator	-0.00860287	-0.053116	-0.0867462	-0.151904	0.0611888	0.0664885	0.0307046	0.0168443	0.14075	-0.419016	0.0291686	0.143845	-0.0384915	-0.122553	0.0222306	-0.0410814	0.0282943	-0.149718	0.994055	0.963852	0.941644	0.900062	1.04333	1.04716	1.02151	1.01174	1.10248	0.747934	1.02042	1.10485	0.973672	0.918561	1.01553	0.971926	1.01981	0.901427	0.966517	0.99685	1.04524	0.957735	0.969254	0.964386
sp|Q9HX20|PROA_PSEAE	proA	Gamma-glutamyl phosphate reductase	-0.0386509	-0.0144144	-0.0027847	0.099855	-0.0135592	-0.0650503	0.038035	-0.051594	-0.0327341	0.0639397	-0.0668364	-0.137708	0.0253723	-0.0778692	-0.0898081	-0.0466355	-0.00740345	0.00269363	0.973565	0.990058	0.998072	1.07167	0.990646	0.955912	1.02671	0.96487	0.977566	1.04532	0.954729	0.908962	1.01774	0.947456	0.939648	0.968192	0.994881	1.00187	0.987232	1.00607	0.989717	0.969669	0.968282	0.988314
tr|G3XD85|G3XD85_PSEAE	wbpH	Probable glycosyltransferase WbpH	0.106118	0.0343685	-0.00237729	0.0631233	-0.0146951	0.134411	-0.167982	0.158893	0.0419756	-0.0547483	0.0331098	0.18532	-0.093629	0.020419	0.0730348	0.0414668	0.0110381	-0.0541948	1.07633	1.02411	0.998354	1.04473	0.989866	1.09764	0.890087	1.11643	1.02952	0.962762	1.02322	1.13707	0.937162	1.01425	1.05193	1.02916	1.00768	0.963132	1.03293	1.04408	1.01201	1.04102	1.00111	0.999991
sp|Q9I626|PXPA1_PSEAE	pxpA1	5-oxoprolinase subunit A 1	-1.25251	-0.116279	-1.56975	-1.24528	0.0402801	-0.13398	-1.12092	-0.17795	-0.0935574	-0.91588	0.310717	0.185657	-0.795755	0.186878	0.287718	0.10547	0.0296875	-0.218705	0.419716	0.922564	0.336867	0.421827	1.02831	0.911314	0.459801	0.883958	0.937209	0.53002	1.24032	1.13734	0.576042	1.1383	1.22071	1.07584	1.02079	0.859337	0.559716	0.787151	0.760323	0.969226	0.978349	0.985324
sp|Q9I2A8|ATOB_PSEAE	atoB	Acetyl-CoA acetyltransferase	-0.242717	-0.0970016	-0.328515	-0.369447	-0.0576849	0.750899	-0.407229	-0.230785	0.80662	-0.265596	0.847622	0.766258	-0.23947	-0.0755244	0.862016	0.358923	0.334706	0.283614	0.845152	0.934974	0.796356	0.774079	0.960805	1.68284	0.75407	0.852171	1.74911	0.831855	1.79953	1.70085	0.847056	0.948997	1.81758	1.28247	1.26112	1.21724	0.858827	1.13924	1.11845	1.44408	1.20454	1.25361
sp|Q9HV68|PAND_PSEAE	panD	Aspartate 1-decarboxylase	0.169699	0.0915086	-0.344594	-0.0297804	-0.0270331	-0.298119	0.0111122	-0.0433792	-0.344903	0.365894	-0.153955	-0.240793	0.280123	0.114638	-0.215654	-0.137149	-0.0404015	0.117747	1.12482	1.06548	0.78753	0.979569	0.981437	0.813312	1.00773	0.970379	0.787361	1.28868	0.898783	0.84628	1.2143	1.0827	0.861156	0.909315	0.972384	1.08504	0.992612	0.924773	0.921824	1.01125	1.05272	0.988913
sp|Q9HV52|SECG_PSEAE	secG	Protein-export membrane protein SecG	0.0301464	0.16911	0.194813	-0.138335	-0.191326	-0.452368	0.0335444	0.13199	-0.035709	-0.262661	0.0178994	-0.0457924	-0.0139147	0.109114	-0.0112665	0.143023	0.187364	0.25836	1.02112	1.12437	1.14458	0.908567	0.8758	0.730842	1.02352	1.0958	0.975552	0.833549	1.01248	0.968758	0.990401	1.07857	0.992221	1.10422	1.13868	1.19612	1.09669	0.838403	1.03163	0.938264	1.0204	1.14634
sp|P95453|Y4753_PSEAE	PA4753	Probable RNA-binding protein PA4753	0.239199	0.187225	0.287884	0.0182458	-0.0747123	-0.166515	0.0819459	-0.026659	-0.12919	0.0666929	-0.14303	-0.136673	0.0951788	0.0589237	-0.155393	0.000396216	-0.0862333	-0.100734	1.18034	1.13857	1.22085	1.01273	0.949531	0.890992	1.05844	0.981691	0.914344	1.04731	0.905615	0.909614	1.0682	1.04169	0.897888	1.00027	0.941979	0.932559	1.17992	0.951084	0.984827	0.954181	1.00259	0.958271
sp|P57665|ORN_PSEAE	orn	Oligoribonuclease	0.0106005	-0.0254291	-0.165807	-0.0336335	-0.166983	0.01023	-0.242914	-0.121859	-0.0607168	-0.0111581	0.219803	0.171068	0.109288	0.125701	0.101065	0.159374	0.0833596	0.249658	1.00737	0.982528	0.89143	0.976957	0.890704	1.00712	0.845037	0.919003	0.958788	0.992296	1.16457	1.12589	1.0787	1.09104	1.07256	1.1168	1.05948	1.18893	0.960444	0.958259	0.907609	1.09425	1.08077	1.12174
sp|Q9HTZ7|PCKA_PSEAE	pckA	Phosphoenolpyruvate carboxykinase (ATP)	0.137096	-0.0108529	0.21033	0.166913	0.137446	-0.111848	0.14858	0.0498757	-0.113001	0.134671	-0.229663	-0.247306	0.0529258	0.0200081	-0.199279	-0.0815959	-0.0061778	-0.0443748	1.09969	0.992506	1.15695	1.12265	1.09996	0.925402	1.10848	1.03518	0.924663	1.09784	0.852834	0.842468	1.03737	1.01397	0.870986	0.945012	0.995727	0.96971	1.08305	1.04934	1.02277	0.931048	0.974106	0.97015
sp|Q59653|PYRB_PSEAE	pyrB	Aspartate carbamoyltransferase	0.0871633	-0.0994693	0.0728221	0.0568026	-0.0958049	0.0544866	0.0882483	0.0382928	0.0225251	0.067823	-0.0821272	-0.110878	0.0114631	-0.0892359	-0.0889528	-0.0122756	-0.0614326	0.0495884	1.06228	0.933376	1.05177	1.04016	0.93575	1.03849	1.06308	1.0269	1.01574	1.04813	0.944664	0.926025	1.00798	0.94002	0.940205	0.991527	0.958312	1.03497	1.01581	1.0048	1.03524	0.972941	0.962734	0.994936
tr|Q9I3I6|Q9I3I6_PSEAE	smc	Chromosome partition protein Smc	-0.0946699	-0.0835472	-0.0374283	-0.127731	0.0342922	0.031932	-0.0882722	0.0198267	0.00492119	0.102318	0.138382	0.0813568	0.00910222	0.0135634	-0.0657984	0.0463428	-0.0209614	-0.110148	0.936486	0.943734	0.97439	0.91527	1.02405	1.02238	0.940649	1.01384	1.00342	1.0735	1.10067	1.05801	1.00633	1.00945	0.955416	1.03264	0.985576	0.926493	0.951537	0.987235	0.985968	1.07739	0.990397	0.981571
tr|Q9HVJ1|Q9HVJ1_PSEAE	ettA	Energy-dependent translational throttle protein EttA	-0.049561	-0.0572563	0.0321104	0.0520084	-0.00122685	0.00204095	0.0223202	-0.0667226	-0.058029	0.153231	-0.0305816	0.00882882	0.00936666	-0.0292813	-0.127842	-0.0512904	-0.00931737	-0.0147155	0.96623	0.96109	1.02251	1.03671	0.99915	1.00142	1.01559	0.954805	0.960576	1.11206	0.979026	1.00614	1.00651	0.979908	0.9152	0.965073	0.993562	0.989852	0.983276	1.01242	0.976991	1.03241	0.967207	0.982829
tr|Q9I3K3|Q9I3K3_PSEAE	PA1509	Uncharacterized protein	-0.611106	0.118991	-0.193098	-0.160742	0.186829	0.191186	-0.244487	0.0353286	0.239543	-0.119783	-0.223311	-0.0736034	-0.0490933	0.302896	0.230988	-0.0616835	-0.200495	-0.0465496	0.654695	1.08597	0.874725	0.894565	1.13826	1.1417	0.844116	1.02479	1.18062	0.920326	0.856597	0.950262	0.966544	1.23362	1.17364	0.958145	0.870252	0.968249	0.871798	1.05818	1.01651	0.909062	1.1246	0.932215
tr|Q9I6E1|Q9I6E1_PSEAE	PA0352	Probable transporter	-0.13687	-0.0530074	-0.323969	0.214027	0.0619394	-0.0566421	0.0687032	-0.101883	0.0434861	0.00257681	0.0232004	0.106146	0.0891724	0.0581787	-0.142782	-0.0658764	0.0572216	-0.13044	0.90949	0.963925	0.798869	1.15992	1.04387	0.961499	1.04877	0.931816	1.0306	1.00179	1.01621	1.07635	1.06376	1.04115	0.905771	0.955365	1.04046	0.913553	0.890761	1.0551	1.00373	1.03145	1.00356	0.969793
tr|Q9HWW1|Q9HWW1_PSEAE	oprG	Outer membrane protein OprG	-1.32153	0.413366	-1.23449	-1.21089	0.563469	0.827769	-1.23374	-0.112505	0.492806	-1.23581	-0.453805	-0.412107	-1.43064	0.212088	0.611748	0.321017	0.358613	0.377626	0.400109	1.33179	0.424992	0.432002	1.47782	1.77494	0.425213	0.92498	1.40718	0.424603	0.730115	0.751525	0.370967	1.15836	1.52811	1.24921	1.28219	1.2992	0.718964	1.22825	0.919124	0.635414	1.01915	1.27687
tr|Q9I0R1|Q9I0R1_PSEAE	PA2575	Nitroreductase domain-containing protein	-0.387227	-0.147663	-0.190161	-0.157195	-0.163846	0.252424	-0.252844	-0.0255583	0.281932	-0.259731	0.090626	0.24747	-0.225655	0.130653	0.195071	0.0653495	0.0750413	0.118006	0.764598	0.902712	0.876508	0.896767	0.892642	1.19121	0.83924	0.98244	1.21582	0.835244	1.06483	1.18712	0.855206	1.09479	1.14478	1.04634	1.05339	1.08523	0.847939	0.993539	1.0125	1.02907	1.03159	1.06165
tr|Q9HU38|Q9HU38_PSEAE	PA5146	AsmA domain-containing protein	0.0428007	0.0533333	-0.0250916	0.0211896	0.0392087	-0.00347601	0.0185353	0.0230494	-0.0372469	0.107699	-0.0115773	-0.0766089	0.0186906	0.0103075	-0.0464757	-0.0167777	-0.00859128	0.0211613	1.03011	1.03766	0.982758	1.0148	1.02755	0.997594	1.01293	1.0161	0.974513	1.07751	0.992007	0.948284	1.01304	1.00717	0.968299	0.988438	0.994063	1.01478	1.01684	1.01331	1.00118	1.00593	0.99617	0.999092
tr|Q9HX76|Q9HX76_PSEAE	PA3940	Probable DNA binding protein	0.331647	0.179631	0.235158	-0.197009	-0.270033	-0.338621	0.12694	0.1137	-0.148924	-0.030362	-0.055848	-0.0710717	0.194087	0.0482337	-0.0479311	0.106342	0.162238	0.181841	1.25845	1.13259	1.17704	0.872357	0.8293	0.790797	1.09198	1.082	0.901923	0.979175	0.962029	0.951931	1.144	1.034	0.967323	1.0765	1.11902	1.13433	1.18936	0.830818	1.0253	0.964378	1.04844	1.10995
tr|Q9HU13|Q9HU13_PSEAE	PA5176	Nudix hydrolase domain-containing protein	-0.0292419	-0.00879205	0.124923	0.0697683	0.0829082	0.0195247	-0.0316344	0.0436681	0.11863	-0.0251031	0.0136861	-0.0313534	0.140683	0.0968385	0.0860811	0.174355	0.158056	0.109858	0.979935	0.993924	1.09045	1.04955	1.05915	1.01363	0.978311	1.03073	1.0857	0.98275	1.00953	0.978502	1.10243	1.06943	1.06148	1.12846	1.11578	1.07912	1.02144	1.04077	1.03158	0.990261	1.07778	1.10779
tr|Q9I791|Q9I791_PSEAE	PA0041	Probable hemagglutinin	0.232286	0.290611	0.22384	0.113434	-0.00509304	-0.175038	0.0424903	-0.0579606	-0.169788	0.29844	-0.122685	-0.252122	0.10275	0.072286	-0.0324782	-0.121107	-0.197363	-0.0577474	1.17469	1.22316	1.16784	1.0818	0.996476	0.885744	1.02989	0.960621	0.888973	1.22981	0.918477	0.839661	1.07382	1.05138	0.977739	0.919482	0.872143	0.960763	1.18856	0.988007	0.959828	0.995984	1.03431	0.917463
sp|Q9HU15|FABY_PSEAE	fabY	Beta-ketoacyl-[acyl-carrier-protein] synthase FabY	0.132681	-0.0582486	0.192922	0.211534	0.10491	-0.0251637	0.175503	0.0737499	-0.157413	0.18575	-0.394579	-0.362991	0.0929359	0.000220752	-0.219015	-0.0782557	-0.135428	-0.0601107	1.09633	0.960429	1.14308	1.15792	1.07543	0.982709	1.12936	1.05245	0.896631	1.13741	0.760711	0.777551	1.06654	1.00015	0.859152	0.947202	0.910399	0.959191	1.06661	1.07202	1.02615	0.89189	0.975281	0.938931
sp|Q9HUG9|HLDE_PSEAE	hldE	Bifunctional protein HldE	0.0747959	-0.0393767	0.012162	0.220692	0.100672	-0.0623555	0.0975353	0.0290374	-0.065049	0.0638074	-0.161751	-0.272754	0.0135824	0.0276491	-0.128569	-0.0824283	-0.0253539	-0.0155865	1.05321	0.973075	1.00847	1.16529	1.07227	0.957699	1.06994	1.02033	0.955913	1.04522	0.893939	0.827738	1.00946	1.01935	0.914739	0.944467	0.98258	0.989254	1.01158	1.06509	1.0154	0.922299	0.981182	0.9721
tr|Q9I6G0|Q9I6G0_PSEAE	ilvA1	L-threonine dehydratase	0.0210607	-0.0172465	0.0785043	0.188327	0.0987423	-0.123848	0.0631609	-0.0116447	-0.131934	0.137315	-0.292388	-0.187279	0.098815	-0.00415304	-0.0758258	-0.0282289	-0.04031	-0.0523895	1.01471	0.988117	1.05592	1.13944	1.07084	0.917737	1.04475	0.991961	0.912607	1.09986	0.816549	0.878261	1.07089	0.997125	0.948799	0.980623	0.972446	0.964338	1.01958	1.04267	0.983107	0.931555	1.00561	0.972469
tr|Q9HUE4|Q9HUE4_PSEAE	metY	Homocysteine synthase	-0.0601599	0.091461	-0.0197786	-0.143005	-0.0232912	-0.0842049	-0.528352	0.132142	-0.146128	0.112818	-0.0207344	0.0671094	-0.0457882	0.0665686	0.0705552	0.0421428	0.0820428	0.0534626	0.959158	1.06545	0.986384	0.905631	0.983985	0.943304	0.693346	1.09592	0.903673	1.08134	0.985731	1.04762	0.96876	1.04722	1.05012	1.02964	1.05852	1.03775	1.00366	0.944307	0.897646	1.03823	1.02203	1.04197
sp|Q9HT22|GLMU_PSEAE	glmU	Bifunctional protein GlmU	0.0419829	0.123941	0.204965	0.160181	0.0886031	0.000241739	0.0711318	0.100506	-0.0149683	0.0350596	-0.138205	-0.14354	-0.0162995	-0.0366499	-0.0729561	-0.0624359	-0.0283788	-0.0623721	1.02953	1.08971	1.15266	1.11743	1.06334	1.00017	1.05054	1.07215	0.989678	1.0246	0.908649	0.905295	0.988766	0.974916	0.950688	0.957646	0.980522	0.957688	1.09063	1.06031	1.03746	0.946181	0.971457	0.965285
sp|P30720|CH10_PSEAE	groS	10 kDa chaperonin	0.126722	-0.0805817	0.137505	-0.0270121	-0.26058	-0.331069	0.0895021	-0.0721977	-0.174383	0.0978622	-0.0575537	-0.0463389	0.375274	0.252741	0.105011	0.14904	0.141132	0.201822	1.09181	0.945676	1.1	0.981451	0.834752	0.794947	1.064	0.951188	0.886146	1.07019	0.960892	0.968391	1.29709	1.19147	1.0755	1.10883	1.10277	1.15015	1.04583	0.870383	0.967112	0.999823	1.18802	1.12058
tr|Q9HTC6|Q9HTC6_PSEAE	PA5440	Probable peptidase	-0.215407	0.136589	-0.220049	-0.258571	0.0876758	-0.0865234	-0.195567	0.00277658	-0.0872903	-0.136398	0.0327353	0.0354547	-0.0163973	0.125668	-0.102296	-0.0515682	0.0896391	-0.00310298	0.861303	1.0993	0.858536	0.835915	1.06266	0.94179	0.87323	1.00193	0.941289	0.909788	1.02295	1.02488	0.988699	1.09101	0.931549	0.964887	1.0641	0.997851	0.939714	0.946787	0.938815	0.985872	1.00375	1.00895
tr|Q9I4H8|Q9I4H8_PSEAE	PA1159	Probable cold-shock protein	-0.370424	0.101938	-0.39618	-0.546552	-0.134836	0.0764127	-0.384197	0.0538132	0.151557	-0.456277	0.306047	0.330806	-0.379228	0.145129	0.217026	0.0535336	0.0782623	0.0565067	0.773555	1.07321	0.759868	0.684655	0.910773	1.05439	0.766205	1.038	1.11077	0.728865	1.23632	1.25772	0.768849	1.10583	1.16233	1.0378	1.05575	1.03994	0.868879	0.883274	0.971659	1.0743	1.01234	1.0445
sp|Q9I7C5|DNAA_PSEAE	dnaA	Chromosomal replication initiator protein DnaA	0.0404951	0.022393	-0.0298993	0.104924	0.0550317	0.0421708	0.0813533	-0.00265256	0.018481	0.100882	-0.207441	-0.162468	-0.0483685	-0.0348654	-0.0108414	-0.0947211	-0.0256025	-0.049797	1.02847	1.01564	0.979489	1.07544	1.03888	1.02966	1.05801	0.998163	1.01289	1.07243	0.866072	0.893495	0.967029	0.976123	0.992513	0.936453	0.98241	0.966072	1.00787	1.04799	1.02302	0.943999	0.978555	0.961645
tr|Q9HUD3|Q9HUD3_PSEAE	PA5046	Malic enzyme	-0.066109	-0.0313836	0.00116712	0.071457	-0.0429545	-0.152133	0.094317	-0.0290286	-0.133019	0.0617338	-0.25416	-0.252058	0.0974803	0.104702	-0.099766	-0.0345703	-0.00667716	0.0750284	0.955211	0.978481	1.00081	1.05078	0.970665	0.899919	1.06756	0.98008	0.911921	1.04372	0.838475	0.839698	1.0699	1.07527	0.933184	0.976323	0.995382	1.05338	0.978167	0.973787	0.98652	0.907297	1.02612	1.00836
tr|Q9HXT3|Q9HXT3_PSEAE	wspA	Probable chemotaxis transducer	0.120904	-0.0127784	-0.0480813	0.154708	0.139782	0.0451547	-0.0283401	0.0385057	-0.0415197	0.0486348	-0.0482699	0.0809547	-0.0370962	-0.0372429	-0.0104551	-0.0377166	-0.143125	0.0362508	1.08742	0.991182	0.967222	1.1132	1.10174	1.03179	0.980548	1.02705	0.971631	1.03429	0.967095	1.05772	0.974615	0.974516	0.992779	0.974196	0.905555	1.02545	1.01527	1.08224	0.993076	1.0197	0.980636	0.968399
sp|P33883|LASI_PSEAE	lasI	Acyl-homoserine-lactone synthase	-0.378724	-0.623404	-0.399614	-0.743721	-0.683788	-0.79624	-0.846059	-0.770694	-0.852542	0.886903	0.615972	0.675503	0.780365	0.736278	0.610726	0.74254	0.572437	0.572831	0.769117	0.649138	0.758061	0.597197	0.622528	0.575848	0.556302	0.586136	0.553808	1.8492	1.53259	1.59715	1.71757	1.66587	1.52703	1.67312	1.48703	1.48744	0.725439	0.598525	0.565415	1.65965	1.63682	1.5492
tr|Q9HVY9|Q9HVY9_PSEAE	PA4426	Uncharacterized protein	-0.301213	0.00557733	-0.035048	-0.0153782	-0.0489962	0.033239	-0.063373	0.0413289	-0.0246624	0.104129	0.0596951	0.0864499	-0.0625559	0.0216539	0.0157747	-0.0165528	-0.0129597	-0.0551127	0.81157	1.00387	0.975999	0.989397	0.966609	1.02331	0.957024	1.02906	0.983051	1.07485	1.04225	1.06175	0.957566	1.01512	1.01099	0.988592	0.991057	0.962519	0.930481	0.993104	0.989712	1.05962	0.994561	0.980723
tr|Q9I2G5|Q9I2G5_PSEAE	PA1939	AAA_15 domain-containing protein	-0.296663	0.257433	-0.0528031	-0.499393	-0.261314	-0.27451	-0.365537	-0.294563	-0.308854	0.114763	0.658078	0.665239	0.2144	0.23955	0.343746	0.135222	0.185473	0.0695742	0.814133	1.19535	0.964061	0.707404	0.834327	0.826731	0.77618	0.815319	0.807283	1.0828	1.57798	1.58583	1.16022	1.18062	1.26905	1.09826	1.13719	1.04941	0.991181	0.789488	0.799594	1.41554	1.2033	1.09495
sp|Q9HTN8|RL28_PSEAE	rpmB	50S ribosomal protein L28	0.054659	-0.0106492	0.0793846	0.142696	0.0867058	-0.0789273	0.149883	0.0444237	-0.0190857	0.122662	-0.160398	-0.18859	0.224273	0.0310432	-0.0788005	-0.173788	-0.0461528	-0.0940713	1.03861	0.992646	1.05657	1.10397	1.06194	0.946761	1.10948	1.03127	0.986858	1.08874	0.894778	0.877463	1.16819	1.02175	0.946845	0.886512	0.968516	0.936875	1.02928	1.03756	1.04254	0.953661	1.04559	0.930634
sp|Q9HVF1|MQO2_PSEAE	mqo2	Probable malate:quinone oxidoreductase 2	-0.0140071	0.0508811	-0.0330289	-0.00989596	0.119847	0.0496287	-0.0167483	0.072502	0.0801388	0.0415848	-0.0514933	-0.0318065	-0.0487639	-0.00573297	0.0578701	0.001878	0.0244474	0.094888	0.990338	1.0359	0.977366	0.993164	1.08662	1.035	0.988458	1.05154	1.05712	1.02924	0.964937	0.978195	0.966764	0.996034	1.04093	1.0013	1.01709	1.06798	1.0012	1.03826	1.03237	0.990792	1.00124	1.02879
tr|Q9I5E2|Q9I5E2_PSEAE	prpB	2-methylisocitrate lyase	-0.0732088	0.0288182	-0.227074	-0.233089	-0.00622628	0.242582	-0.152074	-0.0627875	0.252537	-0.165338	0.0985837	0.182039	-0.232499	0.0797766	0.237387	0.0866066	0.0621597	0.0544275	0.950522	1.02018	0.854366	0.850811	0.995694	1.18311	0.899955	0.957412	1.1913	0.89172	1.07072	1.13449	0.851159	1.05685	1.17886	1.06187	1.04403	1.03845	0.941688	1.00987	1.01622	1.03231	1.02896	1.04811
sp|Q9HZZ2|EFP_PSEAE	efp	Elongation factor P	-0.0717369	-0.314468	-0.138961	0.174798	0.0356276	0.0364137	0.105969	0.0348729	0.0295637	-0.0918249	-0.261262	-0.160192	-0.00294026	-0.0449192	-0.0629232	-0.0386351	0.0560362	0.0399021	0.951492	0.804147	0.908173	1.12881	1.025	1.02556	1.07622	1.02447	1.0207	0.938335	0.834358	0.894906	0.997964	0.969344	0.957322	0.973576	1.03961	1.02804	0.887937	1.05979	1.04046	0.8892	0.974877	1.01374
sp|Q9I6Q8|PCAB_PSEAE	pcaB	3-carboxy-cis,cis-muconate cycloisomerase	-0.155624	0.105235	0.176073	-0.0620501	-0.135678	0.056569	-0.0992669	-0.136502	0.0544606	-0.0355363	0.0281838	0.0511269	-0.138019	-0.179184	0.134982	0.243883	0.144741	-0.0370974	0.897744	1.07567	1.1298	0.957902	0.910242	1.03999	0.933507	0.909722	1.03847	0.975669	1.01973	1.03607	0.908766	0.883202	1.09808	1.18418	1.10553	0.974614	1.03441	0.969378	0.960567	1.01049	0.963349	1.08811
tr|G3XCU9|G3XCU9_PSEAE	PA2020	Probable transcriptional regulator	-0.00254866	0.00595607	-0.0506853	-0.118445	0.0426056	-0.176292	0.101504	-0.107844	0.211453	-0.153145	-0.079388	-0.165428	0.0707463	-0.195716	-0.0634453	-0.0398231	-0.120128	-0.0976585	0.998235	1.00414	0.965478	0.92118	1.02997	0.884974	1.07289	0.927974	1.15785	0.899288	0.946459	0.891664	1.05026	0.873139	0.956976	0.972774	0.920106	0.934549	0.989283	0.945376	1.05291	0.91247	0.960125	0.942476
tr|Q9HUH3|Q9HUH3_PSEAE	PA4992	Aldo_ket_red domain-containing protein	-0.514098	-0.478798	-0.451258	0.141987	-0.249882	-0.214264	0.0517066	0.27688	0.0419904	0.105739	-0.255019	0.00409276	0.0271248	-0.143549	-0.0184338	0.124107	0.0100988	0.139936	0.70023	0.717575	0.731405	1.10342	0.840965	0.861986	1.03649	1.21157	1.02953	1.07605	0.837976	1.00284	1.01898	0.905289	0.987304	1.08983	1.00702	1.10186	0.716404	0.935458	1.09253	0.972288	0.970524	1.06624
sp|Q9I5Q3|SYY2_PSEAE	tyrS2	Tyrosine--tRNA ligase 2	0.102124	0.0236529	0.132684	0.12022	0.0379964	-0.0769562	0.048913	-0.0420092	-0.0686725	0.137286	-0.13425	-0.122923	0.0487274	-0.0648177	-0.148711	-0.0289787	-0.0639588	0.0422295	1.07335	1.01653	1.09633	1.0869	1.02669	0.948056	1.03449	0.971301	0.953515	1.09983	0.911144	0.918325	1.03435	0.956066	0.902056	0.980114	0.956635	1.0297	1.06207	1.02055	0.986434	0.976434	0.964158	0.988818
tr|Q9HTV9|Q9HTV9_PSEAE	PA5231	Probable ATP-binding/permease fusion ABC transporter	-0.335444	0.224503	-0.554016	-0.305465	0.144404	0.0248002	-0.316755	0.100097	0.00154269	-0.317645	0.0125821	0.144478	-0.159317	-0.00381255	0.158677	-0.0402354	0.0142196	0.0252801	0.79254	1.16837	0.681121	0.809182	1.10527	1.01734	0.802874	1.07185	1.00107	0.802378	1.00876	1.10533	0.895449	0.997361	1.11626	0.972496	1.0099	1.01768	0.880679	0.977265	0.958596	0.972156	1.00302	1.00003
tr|Q9HV60|Q9HV60_PSEAE	PA4739	BON domain-containing protein	-0.627579	-0.270683	-0.399056	-0.311332	-0.243989	0.858202	-0.206524	-0.229732	0.623103	-0.558041	0.881239	0.896577	-0.389003	0.0730267	1.23585	0.548066	0.456102	0.464536	0.647262	0.828927	0.758354	0.805898	0.844408	1.81278	0.866622	0.852793	1.54018	0.679224	1.84196	1.86164	0.763657	1.05192	2.35521	1.46212	1.37183	1.37987	0.744848	1.15436	1.08653	1.46094	1.39026	1.40461
tr|Q9HU24|Q9HU24_PSEAE	rmlB	dTDP-glucose 4,6-dehydratase	0.0747324	-0.168978	0.014867	0.0514124	-0.121449	-0.0867378	0.0336438	-0.066862	-0.0918356	0.0621489	-0.0705218	-0.110377	0.074773	-0.0218596	-0.10537	-0.0364649	0.0305608	0.0677796	1.05317	0.889472	1.01036	1.03628	0.919264	0.94165	1.02359	0.954712	0.938328	1.04402	0.952293	0.926346	1.0532	0.984962	0.929566	0.975041	1.02141	1.0481	0.984332	0.965731	0.972212	0.97422	0.989241	1.01485
sp|Q9I4Z2|QUEC_PSEAE	queC	7-cyano-7-deazaguanine synthase	0.0885998	0.0335424	0.0369214	0.123458	0.00747119	0.141641	0.102297	0.074601	0.0795713	0.0483001	-0.298512	-0.300586	0.0761948	-0.0738557	-0.16468	0.0568228	-0.0428829	-0.0336346	1.06334	1.02352	1.02592	1.08934	1.00519	1.10316	1.07348	1.05307	1.0567	1.03405	0.81309	0.811923	1.05423	0.950095	0.892127	1.04017	0.970713	0.976956	1.03759	1.0659	1.06109	0.886353	0.965485	0.995947
tr|Q9I450|Q9I450_PSEAE	rnd	Ribonuclease D	0.243869	-0.100037	-0.120512	-0.0930915	0.0661783	0.0479392	0.102196	-0.00480193	-0.155653	-0.146754	-0.118443	-0.122269	-0.0779946	-0.248197	-0.106323	-0.0950963	0.0519315	-0.011027	1.18416	0.933009	0.919861	0.937512	1.04694	1.03379	1.07341	0.996677	0.897726	0.90328	0.921181	0.918742	0.947374	0.841948	0.928953	0.93621	1.03665	0.992386	1.01234	1.00608	0.98927	0.914401	0.906091	0.988416
tr|Q9HWW7|Q9HWW7_PSEAE	PA4061	Probable thioredoxin	0.282005	0.0885015	0.252073	0.0337538	-0.206785	-0.286932	0.113642	-0.00088399	-0.208373	0.133401	0.0795082	-0.104128	0.247617	-0.00100894	-0.0942103	0.117496	0.116398	0.134222	1.21588	1.06327	1.19092	1.02367	0.866466	0.819643	1.08196	0.999387	0.865513	1.09688	1.05666	0.930367	1.18724	0.999301	0.936785	1.08485	1.08403	1.0975	1.15669	0.90326	0.982285	1.02797	1.04111	1.08879
sp|Q9HUV9|PUR9_PSEAE	purH	Bifunctional purine biosynthesis protein PurH	0.0863468	-0.0177076	0.127482	0.121269	0.0268595	-0.0126443	0.0576487	-0.0219756	0.0176941	0.0772976	-0.13377	-0.112439	0.00953848	-0.00967074	-0.0819903	-0.055727	-0.0897692	-0.0607028	1.06168	0.987801	1.09239	1.08769	1.01879	0.991274	1.04077	0.984883	1.01234	1.05504	0.911446	0.925023	1.00663	0.993319	0.944753	0.962109	0.939673	0.958797	1.04729	1.03259	1.01266	0.963836	0.981569	0.953527
sp|Q9I5V8|RS21_PSEAE	rpsU	30S ribosomal protein S21	0.10695	0.10495	0.103789	0.0899869	0.10195	-0.0203458	0.133163	0.040673	-0.0641924	0.11841	-0.220988	-0.232276	0.00904968	-0.0558133	-0.128434	-0.0802575	-0.0850149	-0.0649541	1.07695	1.07546	1.07459	1.06436	1.07322	0.985996	1.0967	1.02859	0.956481	1.08554	0.857978	0.851291	1.00629	0.962052	0.914824	0.945889	0.942775	0.955976	1.07567	1.04119	1.02726	0.931602	0.961056	0.948213
sp|Q9I4Z4|PAL_PSEAE	pal	Peptidoglycan-associated lipoprotein	0.0664562	0.0812384	0.0783521	-0.0127501	-0.0418533	-0.0475448	-9.78191e-05	-0.00288373	-0.131969	0.125501	-0.010129	-0.0263277	-0.0144926	0.0581874	-0.093061	-0.0413661	-0.0670815	-0.025105	1.04714	1.05793	1.05581	0.991201	0.971406	0.967582	0.999932	0.998003	0.912585	1.09089	0.993004	0.981917	0.990005	1.04116	0.937531	0.971734	0.954567	0.982749	1.05363	0.97673	0.970174	1.02194	0.989564	0.969684
sp|Q9I3M9|CYCH_PSEAE	cycH	Cytochrome c-type biogenesis protein CycH	0.0122186	-0.0265256	-0.00815609	-0.115135	0.00196269	0.0335696	-0.0203147	0.0768145	0.0491031	-0.105863	0.088642	0.145268	-0.0616337	-0.0293546	-0.0736194	0.00507602	0.00933984	-0.0105782	1.00851	0.981782	0.994363	0.923296	1.00136	1.02354	0.986018	1.05469	1.03462	0.929249	1.06337	1.10594	0.958178	0.979859	0.950251	1.00352	1.00649	0.992695	0.994883	0.982733	1.02511	1.03285	0.962763	1.0009
sp|Q51464|FLIG_PSEAE	fliG	Flagellar motor switch protein FliG	0.189207	0.0222047	0.280393	-0.00668625	-0.0776231	-0.203017	-0.248593	-0.0901995	-0.383201	0.189422	-0.00614925	-0.0389244	0.330904	0.198986	-0.0107684	0.109499	0.0661934	0.0448879	1.14014	1.01551	1.21453	0.995376	0.947618	0.868732	0.841717	0.939393	0.766734	1.14031	0.995747	0.97338	1.2578	1.14789	0.992564	1.07885	1.04695	1.0316	1.12339	0.937242	0.849281	1.03648	1.13275	1.05247
sp|Q9HZ68|HIS82_PSEAE	hisC2	Histidinol-phosphate aminotransferase 2	0.0227373	-0.0272884	0.172874	0.117561	0.0964732	0.0264224	0.0409569	0.00360338	-0.121834	0.0580765	-0.0425314	0.0336672	-0.00734825	-0.057955	-0.0984709	0.0311644	0.0552832	0.0559592	1.01589	0.981263	1.1273	1.0849	1.06916	1.01848	1.0288	1.0025	0.919019	1.04108	0.97095	1.02361	0.99492	0.960625	0.934022	1.02184	1.03906	1.03955	1.04148	1.05751	0.983438	1.01188	0.963189	1.03348
tr|Q9HTM3|Q9HTM3_PSEAE	PA5335	Uncharacterized protein	-0.0321092	-0.0806487	0.0989437	0.0980987	-0.0714367	-0.0741034	0.0125079	-0.0952164	-0.132005	0.0878199	0.0983268	0.16721	0.0531789	-0.0471168	-0.0694113	0.0282617	0.064595	0.0272328	0.977989	0.945632	1.07099	1.07036	0.95169	0.949932	1.00871	0.936132	0.912562	1.06276	1.07053	1.12289	1.03755	0.967869	0.953027	1.01978	1.04579	1.01906	0.998204	0.990661	0.952467	1.08539	0.986148	1.02821
sp|Q9HWG9|PHZS_PSEAE	phzS	5-methylphenazine-1-carboxylate 1-monooxygenase	-0.420343	-0.274748	-0.487262	-0.405398	-0.234914	1.15239	-0.483158	-0.156977	1.16401	-0.581336	1.13709	1.12559	-0.310497	0.0259628	1.04716	0.525737	0.680934	0.607502	0.747247	0.826595	0.713378	0.755028	0.849736	2.22283	0.71541	0.896903	2.2408	0.668344	2.19937	2.1819	0.806364	1.01816	2.06645	1.43967	1.60318	1.52362	0.762407	1.27586	1.28437	1.6832	1.29699	1.52215
tr|Q9HTR9|Q9HTR9_PSEAE	PA5285	Uncharacterized protein	0.129862	0.106523	0.206244	-0.253506	-0.267748	-0.533228	-0.00932563	-0.148041	-0.180427	-0.0129932	0.138162	0.171746	0.21374	0.301978	0.251779	0.234111	0.262387	0.293599	1.09419	1.07663	1.15368	0.838856	0.830615	0.691007	0.993557	0.902475	0.882442	0.991034	1.1005	1.12642	1.15969	1.23283	1.19067	1.17618	1.19946	1.22569	1.10817	0.786826	0.926158	1.07265	1.1944	1.20045
tr|Q9I520|Q9I520_PSEAE	PA0938	Uncharacterized protein	0.229533	0.32681	0.254949	0.020865	-0.0534716	-0.0306296	-0.194999	-0.219587	-0.275719	0.245415	0.425092	0.242985	-0.0274099	0.0965405	0.147997	-0.115713	-0.140367	-0.0962499	1.17246	1.25424	1.19329	1.01457	0.963615	0.978993	0.873574	0.858811	0.826039	1.18543	1.34266	1.18344	0.98118	1.06921	1.10803	0.922926	0.907288	0.935461	1.20666	0.985725	0.852808	1.23718	1.05281	0.921892
sp|Q9HVY3|RS9_PSEAE	rpsI	30S ribosomal protein S9	0.109125	-0.0349365	0.115664	0.0918683	0.00985903	-0.058751	0.19084	0.0421115	0.000939605	0.0871582	-0.187194	-0.233036	0.0543429	-0.0158626	-0.0796496	0.0346811	0.055928	0.0348227	1.07857	0.976075	1.08347	1.06575	1.00686	0.960095	1.14143	1.02962	1.00065	1.06228	0.878312	0.850842	1.03839	0.989065	0.946287	1.02433	1.03953	1.02443	1.04604	1.0109	1.05723	0.930477	0.991246	1.02943
sp|Q9HWD6|RL4_PSEAE	rplD	50S ribosomal protein L4	0.146366	0.0919674	0.176122	0.145393	0.0507738	-0.0945974	0.0819311	0.0322919	-0.0962147	0.141677	-0.13342	-0.117897	0.0223077	-0.0460458	-0.191378	-0.0542786	-0.0594359	-0.0393762	1.10678	1.06582	1.12984	1.10603	1.03582	0.936534	1.05843	1.02264	0.935484	1.10319	0.911668	0.92153	1.01558	0.968587	0.875769	0.963076	0.959639	0.973076	1.10081	1.02613	1.00552	0.978795	0.953313	0.965264
sp|P43335|PHS_PSEAE	phhB	Pterin-4-alpha-carbinolamine dehydratase	-0.380354	-0.15671	-0.290159	-0.259945	-0.0221677	0.415577	-0.306249	-0.0950184	0.400925	-0.504666	0.241656	0.380584	-0.430644	-0.0155109	0.319877	0.0889446	0.0326231	0.0522261	0.768249	0.897069	0.817812	0.83512	0.984752	1.33383	0.808742	0.93626	1.32035	0.704823	1.18235	1.30187	0.74193	0.989306	1.24822	1.06359	1.02287	1.03686	0.82771	1.05123	1.02179	1.06301	0.993154	1.04111
sp|P72139|HIS62_PSEAE	hisF2	Putative imidazole glycerol phosphate synthase subunit hisF2	0.706903	0.418681	-1.34204	0.312872	-0.0171702	0.00711463	-0.130508	0.736801	0.0284921	-0.364909	-0.0121144	0.0136066	-0.145492	0.173248	0.226682	-0.155717	-0.0596424	-0.14126	1.6323	1.3367	0.394464	1.24218	0.988169	1.00494	0.91351	1.66648	1.01995	0.776518	0.991638	1.00948	0.904071	1.12759	1.17014	0.897686	0.959502	0.906727	1.12115	1.07843	1.19998	0.925877	1.06727	0.921305
tr|Q9HT62|Q9HT62_PSEAE	mifR	MifR	0.0253133	0.110066	-0.414266	-0.0937935	0.0790273	-0.0202098	0.00509925	0.124194	0.233814	-0.228693	-0.144651	0.170558	0.152686	0.0963382	0.0973457	0.0660205	0.043679	0.118173	1.0177	1.07928	0.750401	0.937056	1.05631	0.986089	1.00354	1.0899	1.17594	0.853407	0.904598	1.12549	1.11164	1.06906	1.0698	1.04683	1.03074	1.08536	0.949126	0.99315	1.08979	0.961166	1.0835	1.05431
tr|Q9HU32|Q9HU32_PSEAE	PA5152	Probable ATP-binding component of ABC transporter	-0.168962	-0.0755312	-0.171962	0.00692715	-0.125625	0.055593	-0.000973399	0.119963	0.237298	-0.0836669	0.121134	0.195846	-0.213191	0.0762644	0.208212	0.116998	0.123591	-0.0275776	0.889483	0.948993	0.887635	1.00481	0.916607	1.03929	0.999326	1.08671	1.17878	0.943656	1.08759	1.1454	0.862627	1.05428	1.15526	1.08448	1.08944	0.981066	0.908703	0.986902	1.08827	1.05888	1.02406	1.05166
sp|Q9I4N3|FLER_PSEAE	fleR	Response regulator protein FleR	0.63576	0.325664	0.590726	0.0131846	0.0061327	-0.275474	0.0416303	-0.136776	-0.207934	0.562324	0.0385047	0.105564	0.0110286	-0.0515714	-0.201769	-0.318049	-0.244806	-0.16176	1.55376	1.25324	1.506	1.00918	1.00426	0.826179	1.02928	0.90955	0.865776	1.47665	1.02705	1.07592	1.00767	0.964885	0.869484	0.802154	0.843929	0.893934	1.43767	0.94654	0.934867	1.1932	0.947347	0.846672
sp|Q9HZJ3|FADA_PSEAE	fadA	3-ketoacyl-CoA thiolase	0.0688084	0.0776547	0.226386	0.0522489	0.0640555	-0.070064	0.0537766	-0.102046	-0.0945442	0.101008	-0.209434	-0.137433	0.0518369	-0.0851207	-0.216384	-0.0774093	-0.0943073	-0.0575313	1.04885	1.0553	1.1699	1.03688	1.0454	0.952596	1.03798	0.93171	0.936568	1.07252	0.864876	0.909135	1.03658	0.942706	0.86072	0.947758	0.936722	0.960907	1.09135	1.01163	0.968752	0.948845	0.94667	0.948462
tr|Q9HVA8|Q9HVA8_PSEAE	hitA	Ferric iron-binding periplasmic protein HitA	0.0262934	-0.0247831	0.013961	0.130112	0.00762344	-0.083577	-0.00461592	-0.130646	-0.0248559	0.0245472	-0.202398	-0.118486	0.141158	0.153849	-0.0741421	0.000131778	0.0317296	-0.0206739	1.01839	0.982968	1.00972	1.09438	1.0053	0.943715	0.996806	0.913423	0.982919	1.01716	0.869105	0.921154	1.10279	1.11253	0.949907	1.00009	1.02224	0.985772	1.00369	1.01446	0.964382	0.935806	1.05508	1.0027
sp|P08280|RECA_PSEAE	recA	Protein RecA	0.11162	0.0240005	0.203949	0.209866	0.0318247	-0.229543	0.117206	-0.0187634	-0.172349	0.119716	-0.133979	-0.176138	0.161624	0.0267845	-0.13575	-0.0702303	-0.0482145	-0.000510831	1.08044	1.01678	1.15185	1.15658	1.0223	0.852905	1.08463	0.987078	0.887397	1.08652	0.911315	0.885069	1.11855	1.01874	0.910197	0.952486	0.967133	0.999646	1.08302	1.0106	0.986369	0.960968	1.01583	0.973088
sp|Q9I4H5|DAPE_PSEAE	dapE	Succinyl-diaminopimelate desuccinylase	0.202205	0.0700013	-0.00996423	0.0895628	0.032355	0.062655	-0.0131145	0.00894691	-0.0728593	0.0949903	-0.09614	-0.162797	0.109087	0.0548488	-0.179141	0.0633128	0.0130808	-0.0131142	1.15046	1.04972	0.993117	1.06405	1.02268	1.04439	0.990951	1.00622	0.950752	1.06806	0.935533	0.893292	1.07855	1.03875	0.883229	1.04486	1.00911	0.990951	1.06443	1.0437	0.982641	0.965628	1.00017	1.01497
tr|Q9I6C3|Q9I6C3_PSEAE	PA0371	Uncharacterized protein	0.0559454	0.0535296	0.159775	0.0362402	0.0102598	-0.170827	0.038404	-0.0174828	-0.157404	0.091262	0.0176815	0.0107405	0.0849554	-0.0077407	-0.0294226	0.0648994	0.0578327	0.0142898	1.03954	1.0378	1.11711	1.02544	1.00714	0.888333	1.02698	0.987955	0.896637	1.0653	1.01233	1.00747	1.06065	0.994649	0.979812	1.04601	1.0409	1.00995	1.06482	0.973636	0.970523	1.02837	1.01171	1.03229
sp|Q9HZQ2|COBW_PSEAE	cobW	Protein CobW	0.00606919	-0.1676	0.00785078	0.0562664	-0.00156642	-0.0324012	0.0538458	-0.0308143	-0.0979891	0.00581418	-0.0294324	0.0160282	0.0657896	-0.00486425	-0.0610047	0.0312966	-6.06186e-05	0.0421701	1.00422	0.890322	1.00546	1.03977	0.998915	0.977791	1.03803	0.978868	0.934334	1.00404	0.979806	1.01117	1.04666	0.996634	0.958596	1.02193	0.999958	1.02966	0.966665	1.00549	0.983743	0.998339	1.00063	1.01718
sp|Q9HVC4|RL25_PSEAE	rplY	50S ribosomal protein L25	-0.0569771	-0.0054692	0.055533	0.118339	0.0658466	-0.0407668	0.155007	0.0465761	-0.062883	0.0938956	-0.243414	-0.0915563	0.166698	-0.00454578	-0.0817882	-0.0587724	0.00265128	-0.0572277	0.961276	0.996216	1.03924	1.08548	1.0467	0.972138	1.11343	1.03281	0.957349	1.06725	0.844744	0.93851	1.12249	0.996854	0.944886	0.960081	1.00184	0.961109	0.998912	1.03477	1.03453	0.950167	1.02141	0.974343
tr|Q9I4N8|Q9I4N8_PSEAE	fgtA	Flagellar glycosyl transferase, FgtA	0.03649	-0.0212764	-0.351617	0.222709	0.21104	-0.0270016	0.0169087	0.104393	0.225041	-0.146561	-0.0201781	0.0628807	0.0785994	0.091867	0.240954	-0.0460051	-0.0320231	-0.109513	1.02562	0.985361	0.783705	1.16692	1.15752	0.981458	1.01179	1.07504	1.16881	0.903402	0.986111	1.04455	1.05599	1.06575	1.18177	0.968615	0.978048	0.926901	0.93156	1.10197	1.08521	0.978021	1.10117	0.957854
tr|E1JGJ8|E1JGJ8_PSEAE	prfB	Peptide chain release factor 2	-0.0548189	0.101657	-0.0508461	0.0628986	0.00739343	-0.0868317	0.115415	-0.0134222	-0.106394	0.142508	-0.121375	0.0124312	0.0433309	0.0179094	-0.202006	-0.0346254	-0.00822196	0.0869569	0.962715	1.07301	0.96537	1.04456	1.00514	0.941588	1.08329	0.99074	0.928907	1.10382	0.919311	1.00865	1.03049	1.01249	0.869341	0.976285	0.994317	1.06213	1.00036	0.997096	1.00098	1.0106	0.970774	1.01091
tr|Q9HWX7|Q9HWX7_PSEAE	thiL	Thiamine-monophosphate kinase	-0.0960395	-0.0884927	-0.156697	0.0354443	-0.359162	-0.250339	0.104925	0.153314	0.065029	0.0569469	-0.101062	0.00129431	-0.0527999	-0.0426804	-0.0627307	0.105264	-0.18479	0.17957	0.935598	0.940505	0.897077	1.02487	0.779617	0.840699	1.07544	1.11212	1.04611	1.04026	0.932347	1.0009	0.964064	0.97085	0.95745	1.07569	0.879777	1.13255	0.924393	0.881729	1.07789	0.991169	0.964121	1.02934
tr|Q9HX38|Q9HX38_PSEAE	PA3981	PhoH domain-containing protein	0.105951	-0.0684994	0.0325937	0.0216481	0.046408	0.0408585	0.105866	-0.0744566	0.057476	-0.0222572	0.072859	-0.0842202	-0.0511078	-0.0582077	-0.103482	0.0362075	-0.0399468	-0.0521593	1.0762	0.953629	1.02285	1.01512	1.03269	1.02873	1.07614	0.9497	1.04064	0.984691	1.0518	0.943294	0.965195	0.960457	0.930784	1.02541	0.972691	0.964492	1.01756	1.02551	1.02216	0.993261	0.952145	0.987532
sp|Q9I3I4|DNLJ_PSEAE	ligA	DNA ligase	0.0477703	-0.0948682	0.0246669	0.0626333	0.0144982	-0.0222297	0.0595153	-0.0453485	-0.0450443	0.142099	-0.0647193	-0.0950285	0.110443	-0.0555913	0.00539349	-0.0605126	-0.0300485	-0.0279016	1.03367	0.936358	1.01724	1.04437	1.0101	0.98471	1.04212	0.969056	0.96926	1.10351	0.956131	0.936254	1.07956	0.9622	1.00375	0.958923	0.979387	0.980846	0.995756	1.01306	0.993477	0.998632	1.01517	0.973052
tr|Q9HZ28|Q9HZ28_PSEAE	PA3212	Probable ATP-binding component of ABC transporter	-0.19176	-0.102784	0.0263418	0.00371117	0.18638	0.273227	-0.0048553	-0.12303	0.164344	0.0626053	-0.019277	0.0532413	-0.069607	0.0286656	-0.0225516	-0.144316	-0.0638872	-0.0260359	0.875537	0.931234	1.01843	1.00258	1.1379	1.20851	0.99664	0.918257	1.12066	1.04435	0.986727	1.03759	0.952898	1.02007	0.98449	0.904808	0.956683	0.982115	0.941733	1.11633	1.01185	1.02289	0.985819	0.947869
tr|Q9HXI6|Q9HXI6_PSEAE	cysE	Serine O-acetyltransferase	0.143545	0.19009	0.323498	-0.108835	-0.0664322	0.165528	0.0563831	0.129869	-0.0122389	-0.015407	0.0838378	-0.00827087	-0.0413024	-0.183779	-0.264426	-0.0252442	-0.0607378	-0.0600671	1.10462	1.14083	1.25136	0.927336	0.954997	1.12158	1.03986	1.09419	0.991553	0.989377	1.05983	0.994283	0.971777	0.880394	0.83253	0.982654	0.958774	0.95922	1.1656	1.0013	1.04187	1.0145	0.8949	0.966882
sp|Q9HZP8|FABV_PSEAE	fabV	Enoyl-[acyl-carrier-protein] reductase [NADH]	0	-0.172886	0.0650571	0.135008	0.0863425	0.0118533	0.0693517	-0.00679657	-0.0415716	0.089074	-0.168036	-0.244309	0.041121	-0.108661	-0.154649	-0.0391732	-0.0550348	-0.0938312	1	0.887067	1.04613	1.0981	1.06168	1.00825	1.04925	0.9953	0.971596	1.06369	0.890054	0.84422	1.02891	0.927448	0.898351	0.973213	0.962571	0.937031	0.977731	1.05601	1.00538	0.932654	0.951571	0.957605
sp|Q9HXJ5|SYH_PSEAE	hisS	Histidine--tRNA ligase	0.0968222	0.029687	0.0308567	0.127051	0.154067	0.0123033	0.0451434	0.108587	-0.0352769	-0.0465049	-0.164202	-0.1267	-0.0138762	-0.0522098	0.0155698	-0.0114577	-0.0337124	-0.0204071	1.06942	1.02079	1.02162	1.09206	1.1127	1.00856	1.03179	1.07817	0.975844	0.968279	0.892422	0.915924	0.990428	0.964458	1.01085	0.99209	0.976903	0.985954	1.03727	1.07111	1.0286	0.925542	0.988579	0.984982
tr|Q9HY83|Q9HY83_PSEAE	PA3526	Probable outer membrane protein	0.0694877	0.0368317	0.0825226	0.383891	0.083595	-0.00665564	0.294562	-0.0243843	-0.0327698	-0.318692	-0.276279	0.0276194	-0.0380575	-0.13736	-0.324804	-0.0812783	-0.0467425	0.0934275	1.04934	1.02586	1.05887	1.30486	1.05966	0.995397	1.22651	0.98324	0.977542	0.801797	0.825718	1.01933	0.973965	0.909182	0.798407	0.94522	0.96812	1.0669	1.04469	1.11997	1.06243	0.882281	0.893851	0.993414
tr|Q9I3D3|Q9I3D3_PSEAE	sucA	Oxoglutarate dehydrogenase (succinyl-transferring)	0.161771	-0.0191186	0.179172	0.0993244	0.0485797	-0.0644098	0.0591206	-0.0100162	-0.103023	0.147099	-0.148642	-0.164829	0.117159	0.00928177	-0.0945856	-0.0478272	-0.0198307	-0.0574888	1.11866	0.986835	1.13223	1.07127	1.03425	0.956336	1.04183	0.993081	0.93108	1.10734	0.902099	0.892034	1.0846	1.00645	0.936541	0.967392	0.986348	0.960935	1.07924	1.02062	0.988664	0.967158	1.0092	0.971559
tr|Q9I0X9|Q9I0X9_PSEAE	PA2503	Uncharacterized protein	0.26156	-0.0471176	0.10832	0.216283	-0.0843759	-0.0958888	0.288222	0.270853	-0.157185	0.104262	-0.387699	-0.292494	0.327454	0.0982217	-0.211592	-0.223654	-0.131835	-0.0509142	1.19877	0.967868	1.07797	1.16174	0.943192	0.935696	1.22113	1.20652	0.896773	1.07494	0.764348	0.81649	1.2548	1.07045	0.863584	0.856394	0.91267	0.965324	1.08154	1.01354	1.10814	0.885261	1.06294	0.911463
tr|Q9HXG0|Q9HXG0_PSEAE	PA3846	Isochorismatase domain-containing protein	-0.725649	-0.496398	-0.707532	-0.573653	-0.132978	0.688899	-0.104727	-0.220732	0.703241	-0.447829	0.397312	0.398212	-0.338904	0.0767165	0.713034	0.319023	0.315881	0.281527	0.604725	0.708875	0.612367	0.671913	0.911947	1.61205	0.929981	0.85813	1.62816	0.733146	1.31705	1.31787	0.790642	1.05462	1.63925	1.24749	1.24477	1.21548	0.641989	1.0653	1.13876	1.12269	1.1615	1.23591
tr|Q9HVL3|Q9HVL3_PSEAE	PA4571	Probable cytochrome c	-0.339258	0.10136	-0.285938	-0.256215	-0.147588	-0.119152	-0.30807	0.0418448	-0.0724769	-0.209099	0.187801	0.0410138	-0.0840562	0.0935697	0.242575	0.00668305	-0.0471739	0.0483982	0.790448	1.07278	0.820208	0.837281	0.902758	0.920729	0.807721	1.02943	0.951004	0.865077	1.13903	1.02884	0.943402	1.06701	1.1831	1.00464	0.96783	1.03412	0.89448	0.886923	0.929385	1.01098	1.0645	1.0022
sp|P29365|DHOM_PSEAE	hom	Homoserine dehydrogenase	0.0293482	-0.00800958	0.136836	0.112997	-0.0149927	-0.097126	0.0821118	-0.0673701	-0.103994	0.0517701	-0.333586	-0.0465249	0.00220962	-0.0772657	-0.147552	-0.0341557	0.00780619	0.027266	1.02055	0.994464	1.09949	1.08147	0.989662	0.934894	1.05857	0.954376	0.930453	1.03654	0.793562	0.968266	1.00153	0.947852	0.902781	0.976603	1.00543	1.01908	1.03817	1.00201	0.981132	0.932788	0.950722	1.00037
sp|Q9HV67|G6PI_PSEAE	pgi	Glucose-6-phosphate isomerase	-0.0138692	-0.0453618	0.016089	-0.104985	0.018424	0.0670222	0.0460172	0.0652844	0.114981	-0.00813324	0.0417717	-0.0350538	-0.0409744	-0.0525569	-0.0873029	-0.100059	0.00411399	-0.0143805	0.990433	0.969047	1.01121	0.929815	1.01285	1.04755	1.03241	1.04629	1.08296	0.994378	1.02938	0.975995	0.971998	0.964226	0.941281	0.932995	1.00286	0.990082	0.990231	0.99674	1.05389	0.999917	0.959168	0.975311
sp|Q9HWB8|SBCC_PSEAE	sbcC	Nuclease SbcCD subunit C	-0.0151425	-0.0693633	0.0529907	-0.119425	0.102673	0.0460511	-0.0532162	-0.0168951	-0.0991856	-0.00753948	0.0447813	0.0932005	-0.0339868	-0.0840331	-0.0696091	-0.0777919	-0.0485487	-0.0626092	0.989559	0.953059	1.03741	0.920555	1.07376	1.03244	0.963785	0.988358	0.93356	0.994788	1.03153	1.06673	0.976717	0.943417	0.952896	0.947507	0.966909	0.957531	0.993344	1.00892	0.961901	1.03102	0.957677	0.957315
sp|Q51344|DHAS_PSEAE	asd	Aspartate-semialdehyde dehydrogenase	-0.00255287	-0.063774	0.0221121	0.11426	0.110859	-0.109732	0.0437006	0.0236971	-0.162038	0.154419	-0.156122	-0.0739511	0.0735081	0.0374097	-0.131857	0.0478991	0.040813	0.0270623	0.998232	0.956758	1.01545	1.08242	1.07987	0.92676	1.03075	1.01656	0.893761	1.11297	0.897434	0.950033	1.05227	1.02627	0.912656	1.03376	1.02869	1.01894	0.990145	1.02968	0.980359	0.986813	0.997066	1.02713
tr|Q9I693|Q9I693_PSEAE	bioA	Adenosylmethionine-8-amino-7-oxononanoate aminotransferase	0.195645	0.00815579	0.258626	0.220781	-0.00159361	-0.111563	0.0513967	-0.00389754	-0.201602	0.269523	0.0537766	-0.187715	0.138087	0.0639283	-0.201311	-0.161193	-0.15953	-0.105176	1.14524	1.00567	1.19634	1.16536	0.998896	0.925585	1.03627	0.997302	0.869584	1.20541	1.03798	0.877996	1.10044	1.04531	0.86976	0.894285	0.895317	0.929692	1.11575	1.02995	0.967718	1.04046	1.00517	0.906431
tr|Q9HZC4|Q9HZC4_PSEAE	PA3084	Uncharacterized protein	0.0125339	0.101455	0.25946	0.0299251	0.103396	-0.000802202	-0.0101739	-0.0255549	-0.146254	0.0271458	-0.112903	0.039539	-0.0201869	0.0644187	-0.100199	-0.0079028	0.0839928	-0.00322118	1.00873	1.07285	1.19703	1.02096	1.0743	0.999444	0.992973	0.982443	0.903594	1.01899	0.924726	1.02779	0.986105	1.04566	0.932905	0.994537	1.05995	0.99777	1.09287	1.03157	0.95967	0.990502	0.988224	1.01742
tr|Q9I4Z7|Q9I4Z7_PSEAE	PA0962	Probable dna-binding stress protein	-0.350348	0.139379	-0.411762	-0.572808	-0.153549	0.115224	-0.516109	-0.0307415	0.219321	-0.527349	0.456844	0.499762	-0.448036	0.0898154	0.288607	0.231839	0.189636	0.238047	0.784395	1.10143	0.751705	0.672307	0.899036	1.08314	0.699255	0.978917	1.16419	0.693828	1.37254	1.41398	0.73304	1.06423	1.22146	1.17433	1.14048	1.1794	0.879177	0.884829	0.947453	1.16012	1.00624	1.16473
sp|Q9HY82|RNT_PSEAE	rnt	Ribonuclease T	0.668127	0.221189	0.56441	-0.596853	-0.406103	-0.141116	-0.0172429	0.143659	0.0726876	0.0481289	0.159456	0.303762	0.138934	-0.28229	-0.00643982	0.36479	0.258262	0.582807	1.58901	1.16569	1.47878	0.661195	0.754659	0.906817	0.988119	1.1047	1.05167	1.03392	1.11687	1.23436	1.10109	0.822285	0.995546	1.28769	1.19604	1.49776	1.41116	0.774224	1.04817	1.12838	0.972974	1.32716
sp|O52759|RS4_PSEAE	rpsD	30S ribosomal protein S4	0.0181103	0.0519248	0.0500024	0.221138	0.101445	-0.147902	0.143793	0.0283825	-0.100893	0.165993	-0.299317	-0.295687	0.108468	0.0218362	-0.149261	-0.101895	-0.103975	-0.0484981	1.01263	1.03665	1.03527	1.16565	1.07285	0.902562	1.10481	1.01987	0.932455	1.12194	0.812637	0.814684	1.07808	1.01525	0.901713	0.931808	0.930466	0.966942	1.02818	1.04702	1.01904	0.91642	0.998349	0.943072
tr|Q9HW32|Q9HW32_PSEAE	icmP	Insulin-cleaving metalloproteinase outer membrane protein	0.311773	0.160509	0.206215	0.187118	-0.026254	-0.212534	0.23625	0.0189727	-0.181369	0.146442	-0.189069	-0.21211	0.127772	-0.0420055	-0.271277	-0.0690488	-0.0433398	-0.0725151	1.24123	1.11768	1.15366	1.13849	0.981967	0.86302	1.17793	1.01324	0.881866	1.10684	0.877172	0.863273	1.09261	0.971304	0.828586	0.953266	0.970406	0.950979	1.17086	0.994491	1.02434	0.949094	0.964165	0.958217
tr|Q9I2W9|Q9I2W9_PSEAE	ppsA	Phosphoenolpyruvate synthase	-0.0222761	-0.0214559	0.0176767	-0.0134709	0.029913	0.00867651	-0.0194096	-0.0283193	-0.00654856	0.0785662	-0.022451	0.00167685	-0.0249379	0.0486503	-0.0177586	-0.0193783	0.0153528	0.0359571	0.984678	0.985238	1.01233	0.990706	1.02095	1.00603	0.986636	0.980562	0.995471	1.05597	0.984559	1.00116	0.982863	1.0343	0.987766	0.986658	1.0107	1.02524	0.994081	1.0059	0.987557	1.0139	1.00164	1.00753
tr|Q9I585|Q9I585_PSEAE	PA0856	DUF2059 domain-containing protein	0.00297224	-0.0228126	0.0580227	-0.192233	-0.128217	-0.114574	-0.0486695	-0.0365209	-0.0693674	-0.237641	-0.0319995	-0.076389	0.13829	0.385497	0.230193	0.124725	0.0804818	0.0838475	1.00206	0.984312	1.04104	0.87525	0.914962	0.923655	0.966828	0.975003	0.953056	0.848131	0.978064	0.948429	1.1006	1.30631	1.17299	1.0903	1.05737	1.05984	1.00914	0.904622	0.964962	0.924874	1.1933	1.06917
tr|Q9HXE0|Q9HXE0_PSEAE	PA3866	Pyocin protein	-0.137651	0.280027	-0.097954	-0.116981	0.113027	-0.056316	-0.241782	0.17478	-0.144312	-0.277582	0.255793	0.219337	-0.384058	0.0667235	0.177908	-0.164187	-0.14197	-0.1225	0.908998	1.21422	0.934357	0.922115	1.0815	0.961717	0.8457	1.12879	0.904811	0.824973	1.19399	1.1642	0.766279	1.04734	1.13124	0.892431	0.906281	0.918595	1.01919	0.988442	0.959768	1.06105	0.981619	0.905769
tr|Q9HTD1|Q9HTD1_PSEAE	PA5435	Probable transcarboxylase subunit	-0.264041	0.0667082	-0.0506381	-0.365848	-0.0565071	0.0990995	-0.146202	-0.0711693	0.0765736	-0.152616	0.325829	0.295859	-0.141865	0.0679311	0.212661	-0.0235214	0.0255139	0.0587049	0.832752	1.04732	0.965509	0.776013	0.961589	1.0711	0.903626	0.951866	1.05451	0.899618	1.25338	1.22762	0.906347	1.04821	1.15882	0.983828	1.01784	1.04153	0.948529	0.936236	0.970001	1.12687	1.03779	1.0144
tr|Q9I2Y5|Q9I2Y5_PSEAE	PA1752	2-dehydropantoate 2-reductase	-0.263718	-0.100736	-0.159734	-0.308666	0.0355902	0.136826	-0.403262	-0.0480965	0.118599	-0.363274	0.180968	0.308216	-0.77327	0.142152	0.22651	0.0996679	-0.0131381	-0.0897412	0.832938	0.932557	0.89519	0.807388	1.02498	1.09948	0.756147	0.967212	1.08568	0.777398	1.13364	1.23818	0.58509	1.10355	1.17	1.07153	0.990935	0.939691	0.886895	0.977283	0.936346	1.04974	0.95288	1.00072
sp|Q9HWE8|RS14_PSEAE	rpsN	30S ribosomal protein S14	0.13404	0.11602	0.126779	0.0456273	0.0712388	-0.0337704	0.113222	0.0472226	-0.0778164	0.137127	-0.110622	-0.0989347	0.0182548	-0.156112	-0.20561	-0.0620406	-0.0356436	-0.075196	1.09736	1.08374	1.09185	1.03213	1.05062	0.976864	1.08164	1.03327	0.947491	1.09971	0.926188	0.933722	1.01273	0.89744	0.867172	0.957908	0.975596	0.949213	1.09099	1.01987	1.0208	0.986541	0.925782	0.960906
tr|Q9HVZ7|Q9HVZ7_PSEAE	murF	UDP-N-acetylmuramoyl-tripeptide--D-alanyl-D-alanine ligase	-0.128352	-0.0650752	-0.0146734	0.0896947	0.0726016	0.0101372	-0.00189669	-0.0355017	0.0881507	-0.0391614	-0.0543126	-0.165883	0.0356903	-0.149582	-0.0113427	-0.0708022	-0.00746515	-0.0178221	0.914876	0.955895	0.989881	1.06415	1.05161	1.00705	0.998686	0.975692	1.06301	0.97322	0.963053	0.891383	1.02505	0.901512	0.992169	0.952108	0.994839	0.987723	0.953551	1.04094	1.01246	0.942552	0.972909	0.978223
tr|Q9I659|Q9I659_PSEAE	PA0459	Probable ClpA/B protease ATP binding subunit	-1.05169	-0.105064	-0.985068	-0.817576	-0.143017	0.838518	-0.814088	-0.269126	0.837575	-0.850564	0.823621	0.86523	-0.827963	0.0598453	0.759745	0.295189	0.26818	0.261027	0.482402	0.929764	0.505202	0.567395	0.905623	1.78821	0.568768	0.829822	1.78704	0.554568	1.76984	1.82163	0.563324	1.04235	1.69319	1.22705	1.20429	1.19833	0.639123	1.08708	1.06188	1.38201	1.09962	1.20989
sp|Q9HUL8|MUTL_PSEAE	mutL	DNA mismatch repair protein MutL	-0.0694062	0.0768524	-0.0120108	0.0418565	-0.0429178	0.0276313	0.00801646	-0.0607749	-0.0720367	-0.040137	0.0282609	0.0430736	-0.0327898	-0.0214794	-0.0251293	-0.028237	-0.00290785	-0.0476867	0.95303	1.05471	0.991709	1.02944	0.97069	1.01934	1.00557	0.958749	0.951294	0.972563	1.01978	1.03031	0.977528	0.985222	0.982733	0.980618	0.997986	0.967486	0.999818	1.00649	0.971872	1.00755	0.981828	0.98203
tr|Q9I0T1|Q9I0T1_PSEAE	PA2553	Probable acyl-CoA thiolase	-0.269178	0.0574448	-0.422996	-0.2868	-0.131059	0.907973	-0.288835	-0.147275	0.810941	-0.416966	0.610097	0.69093	-0.262163	-0.0835678	0.687315	0.234628	0.161016	0.242282	0.829792	1.04062	0.745874	0.819718	0.913161	1.87641	0.818563	0.902954	1.75435	0.748998	1.52636	1.61432	0.833837	0.943721	1.61028	1.1766	1.11807	1.18286	0.872096	1.2031	1.15862	1.29656	1.12928	1.15918
sp|Q9HWG0|UVRA_PSEAE	uvrA	UvrABC system protein A	0.0142268	0.0470736	0.108428	0.0357607	0.0618504	-0.0602949	0.0476248	0.00889236	-0.118381	0.0546045	-0.0999601	0.0278658	0.133162	-0.0267897	-0.0905935	-0.0619446	-0.124853	-0.0898735	1.00991	1.03317	1.07805	1.0251	1.0438	0.959068	1.03356	1.00618	0.921221	1.03857	0.933059	1.0195	1.0967	0.981602	0.939136	0.957972	0.917097	0.939605	1.04038	1.00932	0.986988	0.997045	1.00581	0.938225
sp|Q9HUN0|RS18_PSEAE	rpsR	30S ribosomal protein S18	0.0907992	-0.0140492	0.102742	0.224114	0.0785705	-0.0413317	0.191893	0.0803474	0.000237386	0.0827072	-0.312277	-0.344014	0.0899203	-0.0214396	-0.124532	-0.073614	-0.0108115	-0.028675	1.06496	0.990309	1.07381	1.16806	1.05597	0.971758	1.14226	1.05727	1.00016	1.059	0.80537	0.787846	1.06431	0.985249	0.917302	0.950255	0.992534	0.98032	1.04303	1.06526	1.06657	0.884073	0.988954	0.97437
sp|Q9HZ70|KCY_PSEAE	cmk	Cytidylate kinase	0.043911	-0.143468	0.0479217	0.189071	-0.0764657	-0.0375423	0.229308	0.0761841	0.00429182	0.0118655	-0.0853286	-0.107876	0.0467369	-0.00851218	-0.0231693	0.0460411	0.0677724	-0.0202538	1.0309	0.90534	1.03377	1.14003	0.948378	0.974313	1.17227	1.05423	1.00298	1.00826	0.94257	0.927953	1.03293	0.994117	0.984069	1.03243	1.0481	0.986059	0.990007	1.02091	1.07649	0.959594	1.0037	1.02219
tr|Q9HVF9|Q9HVF9_PSEAE	PA4632	Peptidase_M48 domain-containing protein	0.11627	0.117877	0.0365742	-0.00519666	-0.169434	-0.301226	0.0136764	-0.0674338	-0.242786	0.125136	-0.0568855	0.045611	0.0702504	0.0862004	-0.0421009	0.0606321	0.0472751	0.0308194	1.08393	1.08514	1.02568	0.996404	0.889192	0.811562	1.00952	0.954334	0.845112	1.09061	0.961337	1.03212	1.0499	1.06157	0.97124	1.04292	1.03331	1.02159	1.06491	0.899053	0.936324	1.02802	1.02757	1.03261
tr|G3XDA4|G3XDA4_PSEAE	PA0653	Uncharacterized protein	0.197252	0.00308388	0.0727696	0.108385	0.313134	0.0904234	0.0758154	-0.0174479	-0.259468	0.0912701	0.0603324	-0.0886021	-0.0756054	-0.0558619	-0.210388	-0.213206	-0.0503959	0.0674168	1.14651	1.00214	1.05173	1.07802	1.2424	1.06468	1.05396	0.987979	0.835396	1.06531	1.04271	0.940434	0.948944	0.96202	0.864305	0.862618	0.965671	1.04784	1.0668	1.12837	0.95911	1.01615	0.925089	0.958709
tr|Q9I4W2|Q9I4W2_PSEAE	PA1011	Uncharacterized protein	0.0247531	0.0549191	0.0597099	0.0682115	0.00110107	0.00533087	-0.012215	0.0124187	0.0507711	0.0862405	0.017687	-0.00141079	-0.038407	-0.0300822	-0.01748	0.0179641	0.0281854	0.0305817	1.01731	1.0388	1.04226	1.04842	1.00076	1.0037	0.991569	1.00865	1.03582	1.0616	1.01234	0.999023	0.97373	0.979364	0.987957	1.01253	1.01973	1.02142	1.03279	1.01763	1.01201	1.02432	0.98035	1.01789
tr|Q9HTW9|Q9HTW9_PSEAE	PA5221	Probable FAD-dependent monooxygenase	-0.253038	-0.0666455	-0.270544	-0.173821	0.142767	0.00617788	-0.0249888	0.149007	-0.0709268	0.0330339	0.00196026	-0.0582688	0.00252019	0.0212141	0.00459215	0.0331407	0.0344703	0.174811	0.839128	0.954856	0.829007	0.886492	1.10402	1.00429	0.982828	1.10881	0.952026	1.02316	1.00136	0.960416	1.00175	1.01481	1.00319	1.02324	1.02418	1.12882	0.87433	0.998268	1.01455	0.994979	1.00658	1.05874
tr|Q9HYY3|Q9HYY3_PSEAE	prc	Periplasmic tail-specific protease	-0.116588	-0.0484121	-0.0260428	-0.1413	0.0576252	0.00601309	-0.140936	-0.142464	-0.0263699	0.128223	0.0214307	0.0493959	-0.0179042	-0.0701867	0.0227	0.0173249	0.011949	-0.0156089	0.922366	0.967	0.98211	0.906702	1.04075	1.00418	0.906931	0.905971	0.981888	1.09295	1.01497	1.03483	0.987666	0.952515	1.01586	1.01208	1.00832	0.989239	0.957159	0.983876	0.931596	1.04758	0.985347	1.00321
sp|Q9HXZ2|ACCA_PSEAE	accA	Acetyl-coenzyme A carboxylase carboxyl transferase subunit alpha	0.115049	0.0501958	0.123329	0.0764371	-0.0200318	-0.0610043	0.0978673	0.0597266	0.046483	-0.024947	-0.146751	-0.083675	0.0512822	0.0196608	-0.0523166	0.0422057	0.0389607	0.0359509	1.08301	1.03541	1.08925	1.05441	0.986211	0.958597	1.07019	1.04227	1.03274	0.982857	0.903283	0.943651	1.03619	1.01372	0.964387	1.02969	1.02737	1.02523	1.06922	0.999739	1.0484	0.943263	1.00476	1.02743
sp|Q9I6Z2|AHPF_PSEAE	ahpF	Alkyl hydroperoxide reductase subunit F	0.105833	0.0148873	0.194637	0.117196	0.0669902	-0.000177962	0.0352091	0.0464406	-0.0293699	0.0442304	-0.0261534	-0.0545963	0.00224906	-0.0349847	-0.134362	-0.0430929	-0.0822382	-0.0521692	1.07612	1.01037	1.14444	1.08462	1.04753	0.999877	1.02471	1.03271	0.979848	1.03113	0.982035	0.962864	1.00156	0.976042	0.911073	0.970572	0.944591	0.964485	1.07697	1.04401	1.01242	0.992011	0.962892	0.959883
tr|Q9HZH7|Q9HZH7_PSEAE	moaB2	Molybdenum cofactor biosynthesis protein B	0.0616908	0.0755986	-0.0267735	-0.0536102	0.111312	0.085976	0.00859831	-0.00730944	0.0409661	-0.164463	-0.00103797	0.0424996	-0.0756232	-0.0139881	0.157919	0.118448	0.0685092	0.0443281	1.04369	1.0538	0.981613	0.963522	1.08021	1.06141	1.00598	0.994946	1.0288	0.89226	0.999281	1.0299	0.948932	0.990351	1.11568	1.08557	1.04863	1.0312	1.02637	1.03505	1.00991	0.973813	1.01832	1.05513
sp|Q9HT21|ATPE_PSEAE	atpC	ATP synthase epsilon chain	0.179227	0.180523	0.075665	0.031147	-0.104955	-0.0318293	0.00613619	0.000697278	-0.0356879	0.0283164	-0.020553	-0.0987191	0.0345238	-0.0168811	-0.00458721	-0.0252694	0.0784043	0.0252185	1.13228	1.13329	1.05385	1.02182	0.929834	0.978179	1.00426	1.00048	0.975566	1.01982	0.985855	0.933862	1.02422	0.988367	0.996825	0.982637	1.05585	1.01763	1.10647	0.976612	0.993437	0.979846	1.00314	1.01871
tr|Q9I773|Q9I773_PSEAE	osmC	Osmotically inducible protein OsmC	-0.770357	-0.495982	-0.210217	-0.323735	-0.211892	0.0681376	-0.516703	-0.248232	0.184276	-0.409462	0.735355	0.694121	-0.219607	0.212294	1.08212	0.538944	0.577512	0.552307	0.586272	0.709079	0.864407	0.798999	0.863404	1.04836	0.698967	0.841927	1.13625	0.752904	1.66481	1.6179	0.858799	1.15853	2.11714	1.45291	1.49227	1.46643	0.719919	0.903588	0.89238	1.3452	1.37816	1.47054
sp|O05927|CYSH_PSEAE	cysH	Adenosine 5'-phosphosulfate reductase	0.0522478	-0.0394125	-0.52778	0.364081	0.43047	-0.0551114	-0.0680532	0.00673	-0.00713746	0.165933	-0.11141	-0.196919	0.178165	0.058426	-0.128234	0.000502924	-0.234263	-0.0451214	1.03688	0.973051	0.693621	1.28706	1.34767	0.96252	0.953924	1.00468	0.995065	1.12189	0.925683	0.872411	1.13144	1.04133	0.914951	1.00035	0.850119	0.969208	0.901184	1.19908	0.984555	0.973328	1.02924	0.939892
tr|Q9HX24|Q9HX24_PSEAE	sltB1	Soluble lytic transglycosylase B	0.0564349	0.0594031	-0.0078768	0.181729	-0.101027	-0.0563035	0.0307083	-0.00395967	-0.092311	0.0587444	-0.0435145	0.000562376	0.0222282	-0.115029	-0.054422	0.124813	-0.0415687	0.021807	1.03989	1.04203	0.994555	1.13424	0.932369	0.961725	1.02151	0.997259	0.938019	1.04156	0.970288	1.00039	1.01553	0.923364	0.96298	1.09037	0.971598	1.01523	1.02549	1.00945	0.985597	1.00408	0.96729	1.02573
sp|P14532|CCPR_PSEAE	ccpA	Cytochrome c551 peroxidase	-1.42355	6.34815e-05	-1.21051	-1.69538	-0.264491	0.424071	-1.50965	-0.235378	0.667009	-1.40851	0.811947	0.732767	-1.41655	0.191027	0.630164	0.130611	0.170144	0.11655	0.372795	1.00004	0.432116	0.308773	0.832493	1.34171	0.351197	0.849462	1.58778	0.376701	1.75558	1.66182	0.374608	1.14158	1.54774	1.09476	1.12517	1.08414	0.601652	0.827658	0.929479	1.2647	1.02131	1.10136
tr|Q9HXS6|Q9HXS6_PSEAE	PA3715	Uncharacterized protein	-0.313239	-0.187545	0.0884508	0.0898411	0.15996	0.0107001	-0.254487	-0.141501	-0.00477434	0.0543095	-0.246262	-0.0636124	0.222078	0.110668	0.0833111	0.0214908	0.0344855	0.0658961	0.804833	0.878099	1.06323	1.06425	1.11726	1.00744	0.838285	0.906575	0.996696	1.03836	0.843078	0.956865	1.16641	1.07973	1.05945	1.01501	1.02419	1.04673	0.915386	1.06298	0.913852	0.946102	1.10186	1.02864
tr|Q9I0B4|Q9I0B4_PSEAE	PA2728	AAA_12 domain-containing protein	0.136667	0.168065	-0.332415	-0.421645	-0.0484061	-0.00637107	-0.128107	-0.254125	-0.12509	0.220132	0.204822	0.183443	0.0144296	-0.181931	0.00197936	0.184476	0.184266	0.0426882	1.09936	1.12355	0.794206	0.746573	0.967004	0.995594	0.915031	0.838495	0.916947	1.16484	1.15254	1.13559	1.01005	0.881523	1.00137	1.1364	1.13624	1.03003	1.00571	0.903057	0.890158	1.15099	0.964316	1.10089
sp|Q9HU73|F16PA_PSEAE	fbp	Fructose-1,6-bisphosphatase class 1	0.125855	-0.0216728	0.129845	0.125836	-0.0144894	-0.0730115	0.146436	0.0220856	-0.0511545	0.0744441	-0.123873	-0.149682	0.124734	-0.025018	-0.10565	0.0463183	0.0273193	-0.055308	1.09115	0.98509	1.09418	1.09114	0.990007	0.950652	1.10683	1.01543	0.965164	1.05296	0.917721	0.901449	1.09031	0.982808	0.929386	1.03263	1.01912	0.962389	1.05681	1.0106	1.02914	0.957375	1.00083	1.00471
tr|Q9HTW7|Q9HTW7_PSEAE	ubiH	UbiH protein	0.0283546	-0.121307	-0.661754	-0.106753	-0.243239	0.133558	-0.0615021	-0.197234	0.112707	0.0231074	0.241762	0.436395	0.0560259	-0.0206878	0.426087	-0.157841	-0.00401222	0.23328	1.01985	0.919355	0.632109	0.928676	0.844846	1.097	0.958266	0.872221	1.08125	1.01615	1.18244	1.35322	1.0396	0.985763	1.34358	0.896366	0.997223	1.1755	0.857104	0.956839	0.970581	1.18393	1.12298	1.02303
tr|Q9I5A6|Q9I5A6_PSEAE	PA0834	PlsC domain-containing protein	0.113117	0.066521	0.0512096	0.275269	0.287055	0.239146	0.018645	0.113199	0.140524	-0.0749633	-0.115933	0.00726173	-0.0303699	-0.0657932	0.073747	0.12712	0.0375553	0.0175069	1.08156	1.04719	1.03613	1.21022	1.22015	1.18029	1.01301	1.08162	1.10231	0.949366	0.922785	1.00505	0.979169	0.95542	1.05245	1.09211	1.02637	1.01221	1.05496	1.20355	1.06565	0.959066	0.995679	1.04356
tr|Q9HVG5|Q9HVG5_PSEAE	hprA	Glycerate dehydrogenase	0.140708	-0.0343377	-0.166902	-0.0461117	-0.113393	0.0419776	-0.0668093	-0.0084146	-0.234301	-0.127749	0.161265	0.263779	0.0852399	-0.0567447	0.184176	0.0408803	0.107616	-0.0174553	1.10245	0.97648	0.890753	0.968543	0.924412	1.02952	0.954747	0.994184	0.850097	0.915259	1.11827	1.20062	1.06086	0.961431	1.13617	1.02874	1.07745	0.987974	0.989893	0.97416	0.933009	1.07805	1.05282	1.03139
sp|Q9HVM4|SYI_PSEAE	ileS	Isoleucine--tRNA ligase	0.001505	0.0168631	0.0768467	-0.00657912	0.114253	0.0599899	0.0469224	-0.0117564	-0.0511222	0.0546211	-0.147178	-0.0942886	-0.0253455	-0.029545	-0.0761253	-0.0226168	-0.0605694	-0.0423416	1.00104	1.01176	1.05471	0.99545	1.08241	1.04246	1.03306	0.991884	0.965185	1.03859	0.903015	0.936734	0.982585	0.979729	0.948602	0.984445	0.958886	0.971078	1.0225	1.04011	0.996709	0.959445	0.970305	0.97147
sp|P72158|PURK_PSEAE	purK	N5-carboxyaminoimidazole ribonucleotide synthase	-0.0187875	-0.109132	0.00964999	0.0119158	-0.0467882	-0.305488	-0.0159599	-0.0406358	-0.104961	0.0993693	-0.0922446	-0.181871	0.101391	0.103492	-0.0945818	-0.0672272	0.0467983	0.065451	0.987062	0.927146	1.00671	1.00829	0.968089	0.809168	0.988998	0.972226	0.92983	1.0713	0.938062	0.881559	1.07281	1.07437	0.936544	0.954471	1.03297	1.04641	0.97364	0.928517	0.963685	0.963642	1.02791	1.01128
sp|Q9HTZ6|HSLO_PSEAE	hslO	33 kDa chaperonin	0.216001	-0.122824	0.20023	0.101853	-0.041175	-0.0581499	0.203729	-0.0364984	-0.038645	0.102397	-0.0112613	-0.0591143	0.212611	0.0476969	0.0330935	0.0966119	0.0986713	0.148329	1.16151	0.918388	1.14888	1.07315	0.971863	0.960495	1.15167	0.975019	0.973569	1.07356	0.992225	0.959853	1.15878	1.03361	1.0232	1.06926	1.07079	1.10829	1.07626	1.00184	1.03342	1.00854	1.07187	1.08278
tr|Q9I5R2|Q9I5R2_PSEAE	PA0659	Uncharacterized protein	0.0659554	0.133711	0.133868	0.229863	0.0749716	-0.096772	0.248889	0.00357306	-0.264462	0.193898	0.0229282	-0.00482114	0.167353	-0.0959806	-0.00441881	-0.0242275	-0.114816	-0.117308	1.04678	1.09711	1.09723	1.17272	1.05334	0.935123	1.18829	1.00248	0.832509	1.14385	1.01602	0.996664	1.123	0.935636	0.996942	0.983347	0.9235	0.921906	1.08037	1.05373	1.00776	1.05218	1.01852	0.942918
tr|Q9I1F5|Q9I1F5_PSEAE	PA2323	Probable glyceraldehyde-3-phosphate dehydrogenase	-0.270028	0.0784974	-0.270098	-0.2757	-0.0135846	-0.00470339	-0.0909943	-0.0106482	0.0069065	0.078833	0.0798541	0.134487	-0.112525	0.046904	0.142378	0.0613574	0.0398441	0.0356972	0.829304	1.05592	0.829263	0.826049	0.990628	0.996745	0.938875	0.992646	1.0048	1.05616	1.05691	1.0977	0.924968	1.03305	1.10372	1.04345	1.028	1.02505	0.904828	0.937807	0.978774	1.07026	1.02058	1.03217
tr|Q9I687|Q9I687_PSEAE	metF	Methylenetetrahydrofolate reductase	-0.143515	0.0868175	-0.0578188	0.0585053	0.197032	0.0138956	0.1502	0.0946734	0.132787	-0.00503524	-0.197905	-0.194591	0.119162	-0.0259413	0.0743089	0.228605	-0.0380858	0.0284846	0.905311	1.06202	0.960715	1.04139	1.14634	1.00968	1.10972	1.06782	1.09641	0.996516	0.871816	0.873821	1.0861	0.98218	1.05286	1.1717	0.973946	1.01994	0.976017	1.0658	1.09132	0.914051	1.04038	1.0552
tr|Q9I758|Q9I758_PSEAE	ppkA	Non-specific serine/threonine protein kinase	0.133413	-0.0893643	0.140471	0.201779	-0.0692501	-0.305568	0.197192	0.0153157	-0.220769	0.22792	-0.117855	-0.0926138	0.27942	-0.105342	-0.0934818	-0.0113223	-0.0130845	-0.0299477	1.09689	0.939937	1.10227	1.15012	0.953133	0.809123	1.14646	1.01067	0.858108	1.17115	0.921557	0.937822	1.21371	0.929585	0.937258	0.992183	0.990972	0.979456	1.04636	0.970791	1.00508	1.01017	1.02685	0.987537
tr|Q9I5Z5|Q9I5Z5_PSEAE	PA0541	Uncharacterized protein	0.0386695	0.209749	-0.0448085	-0.0439663	-0.11181	-0.0344553	-0.0404329	-0.00844797	-0.0185298	0.0627419	0.0421176	0.0797255	0.0537443	0.0612821	-0.0561469	0.00265404	-0.0682443	-0.0504048	1.02717	1.15649	0.969419	0.969985	0.925426	0.9764	0.972363	0.994161	0.987238	1.04445	1.02962	1.05682	1.03796	1.04339	0.961829	1.00184	0.953798	0.965665	1.05102	0.95727	0.984588	1.04363	1.01439	0.973768
tr|Q9I1R6|Q9I1R6_PSEAE	PA2201	DUF1911 domain-containing protein	0.0221266	0.175613	-0.0860187	0.0438263	-0.0345382	0.175934	0.15024	0.0162295	-0.356016	0.189004	-0.135637	-0.049648	0.129869	-0.0609262	-0.118784	0.0383523	0.117427	-0.209955	1.01546	1.12944	0.942119	1.03084	0.976344	1.1297	1.10975	1.01131	0.781319	1.13998	0.910268	0.966172	1.09419	0.958648	0.920964	1.02694	1.0848	0.864564	1.02901	1.04563	0.967462	1.00547	0.991269	0.992101
tr|Q9HVA0|Q9HVA0_PSEAE	ilvI	Acetolactate synthase	-0.0802454	0.0467406	-0.0760764	0.0277584	0.00871656	-0.114592	0.062555	0.0855315	-0.0622563	0.0774212	-0.195696	-0.0781955	0.0265032	-0.0373158	-0.0704124	0.0246683	0.014523	0.105119	0.945897	1.03293	0.948634	1.01943	1.00606	0.923643	1.04431	1.06108	0.957765	1.05513	0.873152	0.947242	1.01854	0.974466	0.952366	1.01725	1.01012	1.07558	0.97582	0.983043	1.02105	0.958508	0.981791	1.03432
sp|Q9HZJ2|FADB_PSEAE	fadB	Fatty acid oxidation complex subunit alpha	0.0291688	0.0509625	0.12305	0.0804128	0.0840374	0.0382757	0.0624467	0.0127787	0.00242867	0.0750961	-0.135373	-0.0655597	-0.0647306	-0.0149958	-0.0902937	-0.00364687	-0.082397	-0.0416111	1.02042	1.03596	1.08903	1.05732	1.05998	1.02689	1.04424	1.0089	1.00168	1.05343	0.910434	0.955574	0.956124	0.98966	0.939331	0.997475	0.944487	0.971569	1.04847	1.04806	1.01827	0.973147	0.961705	0.971177
tr|Q9HVE7|Q9HVE7_PSEAE	PA4645	Probable purine/pyrimidine phosphoribosyl transferase	0.169458	-0.166658	0.187146	0.24804	0.0592779	-0.141835	0.102293	0.0110737	-0.17546	0.224075	-0.178803	-0.280384	0.228465	-0.0364719	-0.157283	-0.0335949	0.0321563	-0.046207	1.12464	0.890904	1.13851	1.18759	1.04194	0.906365	1.07348	1.00771	0.885485	1.16803	0.883436	0.823372	1.17159	0.975037	0.896712	0.976983	1.02254	0.968479	1.05135	1.0453	0.98889	0.958279	1.01445	0.989334
tr|Q9HVW3|Q9HVW3_PSEAE	PA4454	MlaD domain-containing protein	-0.0639647	-0.110678	-0.12887	-0.107323	-0.0462955	-0.0368088	0.0273269	-0.060959	-0.0291199	0.0635613	-0.134887	-0.119204	-0.00672264	0.0874212	0.101294	0.0306769	0.0668263	0.0995768	0.956632	0.926153	0.914547	0.928309	0.96842	0.974809	1.01912	0.958627	0.980018	1.04504	0.910741	0.920696	0.995351	1.06247	1.07274	1.02149	1.04741	1.07146	0.932444	0.957179	0.985922	0.958826	1.04352	1.04679
sp|Q9HW02|MURC_PSEAE	murC	UDP-N-acetylmuramate--L-alanine ligase	0.0241397	0.0108457	-0.0518648	0.119868	0.00454851	-0.0899488	0.0831965	-0.0210887	0.0364773	0.0582079	-0.0982287	-0.0869771	0.0710801	-0.0657645	-0.0562221	-0.055791	0.0347693	-0.021413	1.01687	1.00755	0.964689	1.08664	1.00316	0.939556	1.05936	0.985489	1.02561	1.04117	0.934179	0.941493	1.0505	0.955439	0.961779	0.962067	1.02439	0.985267	0.996369	1.00978	1.02349	0.972281	0.98924	0.990576
sp|Q9HXH9|TGT_PSEAE	tgt	Queuine tRNA-ribosyltransferase	0.0646853	0.0385027	0.0343841	0.0875607	0.174251	0.0551052	-0.0415765	0.0773216	0.102646	0.0302981	-0.026446	-0.0853457	0.122887	0.0694332	-0.0905201	0.0474189	0.0107481	-0.0812407	1.04586	1.02705	1.02412	1.06257	1.12838	1.03893	0.971593	1.05506	1.07374	1.02122	0.981836	0.942559	1.08891	1.0493	0.939184	1.03341	1.00748	0.945244	1.03234	1.07663	1.03346	0.981873	1.0258	0.995379
sp|G3XD46|FTSI_PSEAE	ftsI	Peptidoglycan D,D-transpeptidase FtsI	0.0284417	-0.0338145	0.0954977	-0.0755299	0.00425024	-0.155559	0.137468	-0.126008	-0.105167	0.129331	-0.0347651	-0.117164	0.163257	0.057985	-0.138103	-0.00677254	-0.00178221	-0.0274567	1.01991	0.976834	1.06843	0.948994	1.00295	0.897784	1.09997	0.916364	0.929697	1.09379	0.976191	0.921999	1.11981	1.04101	0.908713	0.995317	0.998765	0.981148	1.02173	0.949909	0.982011	0.997325	1.02318	0.991743
tr|Q9I5A0|Q9I5A0_PSEAE	PA0840	Probable oxidoreductase	-0.0375189	-0.032913	0.133209	-0.101321	0.00821884	-0.124307	0.103359	0.0908485	-0.007144	0.0327142	-0.0325546	-0.0803244	0.0253705	0.0343852	0.0681642	0.00889724	0.00337871	-0.00422622	0.974329	0.977445	1.09673	0.932179	1.00571	0.917444	1.07427	1.065	0.99506	1.02293	0.977688	0.945845	1.01774	1.02412	1.04838	1.00619	1.00234	0.997075	1.01617	0.951779	1.04478	0.982156	1.03008	1.00187
sp|Q9I742|CLPV1_PSEAE	clpV1	AAA+ ATPase ClpV1	0.125038	-0.179775	0.105051	0.0504737	-0.0692055	-0.370503	0.0538507	-0.160869	-0.387395	0.223287	0.00037142	0.0806774	0.158485	0.0882845	0.0216863	-0.00173553	0.152339	0.0980944	1.09054	0.882841	1.07553	1.0356	0.953163	0.773513	1.03803	0.894486	0.764509	1.16739	1.00026	1.05751	1.11611	1.06311	1.01515	0.998798	1.11137	1.07036	1.0163	0.92076	0.899009	1.07505	1.06479	1.06018
tr|Q9I271|Q9I271_PSEAE	PA2044	Uncharacterized protein	0.117633	0.108757	0.0229012	0.145197	0.133609	0.0508687	-0.0336546	0.0050468	-0.0337527	0.046718	-0.0469501	-0.0564793	0.0115789	-0.0193979	-0.257353	-0.0945519	-0.038196	-0.037008	1.08495	1.0783	1.016	1.10588	1.09703	1.03589	0.976942	1.0035	0.976876	1.03291	0.967981	0.961608	1.00806	0.986644	0.836622	0.936563	0.973872	0.974674	1.05975	1.0796	0.985774	0.9875	0.943775	0.961703
sp|Q9I747|HCP1_PSEAE	hcp1	Protein hcp1	0.119321	-0.226419	0.208194	0.157299	-0.24355	-0.42684	0.158255	-0.26555	-0.437439	0.277095	0.0123203	-0.00331545	0.229129	0.0873494	-0.0249249	0.07688	0.0452284	0.0622014	1.08622	0.854754	1.15524	1.1152	0.844664	0.74389	1.11594	0.831882	0.738444	1.21175	1.00858	0.997705	1.17213	1.06242	0.982872	1.05473	1.03185	1.04406	1.03207	0.90125	0.895421	1.07268	1.07247	1.04355
tr|Q9HV83|Q9HV83_PSEAE	PA4715	Probable aminotransferase	0.0676365	0.0798594	0.00901169	-0.0123627	0.0983445	0.107273	0.101303	-0.0111267	0.0588579	0.0100061	-0.13162	-0.0296113	0.0161768	-0.0741026	-0.0626059	0.0179976	-0.034955	0.0631127	1.048	1.05692	1.00627	0.991467	1.07054	1.07719	1.07274	0.992317	1.04164	1.00696	0.912806	0.979684	1.01128	0.949933	0.957533	1.01255	0.976062	1.04472	1.03706	1.0464	1.03557	0.966483	0.972914	1.01111
tr|Q9HZX9|Q9HZX9_PSEAE	PA2867	Probable chemotaxis transducer	-0.300842	0.121549	-0.306257	0.0465154	-0.0402449	0.0407855	-0.122548	0.073149	0.113146	-0.295886	-0.00149826	0.172802	-0.184849	-0.0490452	-0.0809301	-0.0182244	-0.0837807	0.0452425	0.811779	1.0879	0.808737	1.03277	0.97249	1.02867	0.918564	1.05201	1.08158	0.814572	0.998962	1.12725	0.879741	0.966576	0.945448	0.987447	0.943582	1.03186	0.902806	1.01131	1.01739	0.98026	0.930588	0.987629
tr|Q9I4H2|Q9I4H2_PSEAE	pcpS	4'-phosphopantetheinyl transferase EntD	0.19485	-0.440124	0.144252	0.0723678	-0.101716	-0.0153277	0.0997257	-0.0794933	-0.161835	0.00531662	-0.0724882	-0.288766	0.22777	0.000296084	0.0161562	-0.10402	0.0299939	0.154545	1.14461	0.737071	1.10516	1.05144	0.931924	0.989432	1.07157	0.94639	0.893887	1.00369	0.950996	0.818602	1.17102	1.00021	1.01126	0.930436	1.02101	1.11307	0.995611	0.990932	0.970616	0.92443	1.06083	1.0215
tr|Q9HTR6|Q9HTR6_PSEAE	glnK	Nitrogen regulatory protein P-II 2	-0.0491739	-0.0507099	-0.115094	-0.158132	-0.0211562	0.0218062	-0.164102	-0.0919138	0.0286016	-0.0399385	0.263731	0.150212	-0.0736613	-0.014274	0.0671415	0.0339973	0.0485946	0.117814	0.96649	0.965461	0.923322	0.896185	0.985443	1.01523	0.892484	0.938277	1.02002	0.972696	1.20058	1.10973	0.950223	0.990155	1.04764	1.02384	1.03426	1.08509	0.951758	0.965619	0.950261	1.09434	0.996006	1.04773
tr|Q9HXU8|Q9HXU8_PSEAE	lptF	Lipotoxon F, LptF	-0.665548	-0.259566	-0.687164	-0.659521	-0.248163	-0.0942068	-0.615981	-0.367352	-0.111869	0.00364376	0.67296	0.684294	-0.0532515	0.280184	0.631974	0.270112	0.317992	0.349975	0.630449	0.835339	0.621074	0.633088	0.841968	0.936787	0.652486	0.775204	0.925388	1.00253	1.59434	1.60692	0.963762	1.21435	1.54968	1.2059	1.24659	1.27454	0.695621	0.803948	0.78436	1.40126	1.2426	1.24234
sp|Q9HZ55|RLUB_PSEAE	rluB	Ribosomal large subunit pseudouridine synthase B	0.0829701	-0.0600561	0.0983862	0.180382	-0.0564135	-0.132393	0.110927	0.0208339	-0.0577386	0.0862616	0.0163983	-0.0700445	0.100906	-0.0672263	-0.105638	-0.0262262	-0.0883754	-0.0371372	1.0592	0.959227	1.07058	1.13318	0.961652	0.912317	1.07992	1.01455	0.960769	1.06162	1.01143	0.952609	1.07245	0.954471	0.929394	0.981986	0.940581	0.974587	1.02967	1.00238	1.01841	1.00855	0.985437	0.965718
sp|P22567|ARGA_PSEAE	argA	Amino-acid acetyltransferase	0.248499	-0.19855	0.152902	0.200024	-0.133606	-0.0321742	-0.0353959	-0.16965	-0.0758813	0.28062	-0.0197383	-0.00103272	0.0266234	-0.193289	-0.0327301	0.0438148	0.12143	0.241955	1.18797	0.871426	1.1118	1.14872	0.91155	0.977945	0.975764	0.889059	0.948762	1.21472	0.986412	0.999284	1.01863	0.87461	0.977569	1.03084	1.08781	1.18259	1.05707	1.01274	0.937862	1.0668	0.956934	1.10041
tr|Q9I2U9|Q9I2U9_PSEAE	ppiB	Peptidyl-prolyl cis-trans isomerase	0.0378347	-0.149834	-0.0549533	-0.0820831	-0.117375	-0.142635	-0.0179888	0.0281001	-0.0279263	-0.0984666	0.239462	0.226469	0.0106665	0.0439114	0.0335362	0.149539	0.07886	0.0391217	1.02657	0.901354	0.962626	0.944693	0.921863	0.905863	0.987609	1.01967	0.980829	0.934025	1.18055	1.16997	1.00742	1.0309	1.02352	1.10921	1.05618	1.02749	0.963517	0.92414	0.996035	1.09485	1.02061	1.0643
tr|Q9HZM8|Q9HZM8_PSEAE	rne	Ribonuclease E	0.0874036	0.0541964	0.0920771	0.0331305	0.0105055	-0.03877	-0.0158125	-0.0425118	-0.088645	0.151969	-0.0166086	-0.0354282	0.028549	-0.0625669	-0.0791125	-0.019651	-0.0634647	-0.0329155	1.06246	1.03828	1.0659	1.02323	1.00731	0.973485	0.989099	0.970963	0.940406	1.11109	0.988554	0.975742	1.01999	0.957559	0.94664	0.986471	0.956963	0.977443	1.05555	1.00134	0.966823	1.02513	0.974728	0.973626
tr|Q9I2D9|Q9I2D9_PSEAE	PA1965	Uncharacterized protein	0.347697	0.0607202	0.20477	-0.0444323	-0.0348014	-0.144298	0.172624	0.00349826	-0.0192291	-0.0877725	-0.298806	-0.29802	0.318726	0.120087	-0.0888069	0.189997	0.088723	0.194222	1.27253	1.04299	1.1525	0.969671	0.976166	0.90482	1.12711	1.00243	0.98676	0.940974	0.812925	0.813368	1.24723	1.0868	0.9403	1.14076	1.06343	1.14411	1.15601	0.950219	1.03876	0.855756	1.09144	1.1161
tr|Q9HWL8|Q9HWL8_PSEAE	PA4163	Uncharacterized protein	0.0668021	-0.0134983	0.11459	-0.0433053	-0.165352	-0.0205925	0.0242209	0.0896576	-0.0141224	-0.0335877	0.0468906	0.0618456	0.0223273	0.0274534	0.00813953	0.081039	0.000121567	-0.0419853	1.04739	0.990687	1.08267	0.970429	0.891711	0.985828	1.01693	1.06412	0.990259	0.976988	1.03304	1.0438	1.0156	1.01921	1.00566	1.05778	1.00008	0.971317	1.04025	0.949323	1.02377	1.01794	1.01349	1.00973
tr|Q9I600|Q9I600_PSEAE	PA0536	TPM_phosphatase domain-containing protein	0.126042	-0.241067	-0.0970465	0.043979	0.0627618	-0.123293	0.104088	-0.721923	-0.114251	0.140126	-0.457843	-0.292422	0.0502334	0.386583	0.244132	0.129675	0.145167	0.0604767	1.0913	0.846119	0.934945	1.03095	1.04446	0.91809	1.07481	0.606289	0.923862	1.102	0.728074	0.81653	1.03543	1.30729	1.18438	1.09405	1.10586	1.04281	0.957453	0.997835	0.868322	0.882202	1.1757	1.08091
sp|Q51373|GACA_PSEAE	gacA	Response regulator GacA	-0.165504	-0.197196	0.146642	-0.111043	-0.244833	-0.102704	-0.0530399	-0.180043	-0.048591	0.00590442	0.0650955	0.0220569	-0.100903	0.110028	-0.0866057	0.0229937	-0.0368854	0.10669	0.891617	0.872244	1.10699	0.925919	0.843913	0.931286	0.963903	0.882677	0.96688	1.0041	1.04615	1.01541	0.932449	1.07925	0.941736	1.01607	0.974757	1.07675	0.95695	0.900372	0.93782	1.02189	0.984478	1.02253
sp|Q9HVL6|RL21_PSEAE	rplU	50S ribosomal protein L21	0.239345	0.0612493	0.24799	0.195553	0.15932	0.00315201	0.219564	0.0237572	-0.0549558	-0.0437924	-0.36636	-0.277155	0.00913173	-0.140143	-0.239194	-0.0487664	-0.0236478	-0.00052426	1.18046	1.04337	1.18755	1.14516	1.11676	1.00219	1.16438	1.0166	0.962624	0.970101	0.775738	0.825217	1.00635	0.907429	0.847219	0.966763	0.983742	0.999637	1.13713	1.08804	1.04787	0.857019	0.920332	0.983381
tr|Q9HV18|Q9HV18_PSEAE	cmoM	tRNA 5-carboxymethoxyuridine methyltransferase	0.202484	0.164835	-0.0573735	0.117105	-0.0899664	0.0124229	-0.0937819	0.188295	-0.0507948	-0.185206	0.0262289	0.165434	-0.229924	-0.120485	-0.221315	-0.117376	-0.0717663	-0.0188327	1.15068	1.12104	0.961012	1.08456	0.939545	1.00865	0.937063	1.13942	0.965404	0.879523	1.01835	1.1215	0.85268	0.919878	0.857783	0.921863	0.951472	0.987031	1.07758	1.01092	1.01396	1.00646	0.876781	0.953455
tr|Q9I5E3|Q9I5E3_PSEAE	prpC	Citrate synthase	-0.554821	-0.260611	-0.593127	-0.484003	-0.115942	0.568656	-0.541728	-0.0852268	0.612093	-0.69701	0.416987	0.366209	-0.610583	-0.102898	0.487639	0.166607	0.153555	0.213384	0.680741	0.834734	0.662905	0.714991	0.922779	1.48314	0.686948	0.942636	1.52847	0.616849	1.33514	1.28896	0.654932	0.931161	1.40215	1.12242	1.11231	1.1594	0.726127	1.0403	1.05269	1.08032	0.99608	1.13138
sp|Q9HZ63|UBIG_PSEAE	ubiG	Ubiquinone biosynthesis O-methyltransferase	-0.108195	0.0620079	-0.010725	-0.105461	-0.126927	0.0219435	-0.000928076	-0.0643002	-0.0521744	0.0272495	0.052389	-0.0139698	-0.0191466	0.0961241	-0.0235772	-0.039639	0.0570411	0.0582771	0.927748	1.04392	0.992594	0.929508	0.91578	1.01533	0.999357	0.956409	0.964482	1.01907	1.03698	0.990364	0.986816	1.0689	0.98379	0.972898	1.04033	1.04122	0.988086	0.953538	0.973416	1.01547	1.01317	1.01815
sp|Q9HVW7|MURA_PSEAE	murA	UDP-N-acetylglucosamine 1-carboxyvinyltransferase	-0.0407026	-0.139696	-0.00361603	0.164437	0.0968763	-0.0896044	0.0965799	0.0464406	-0.0132422	0.0912643	-0.249893	-0.217269	0.0873863	0.0067485	-0.137707	-0.0257637	-0.0326612	0.0219277	0.972181	0.907711	0.997497	1.12073	1.06946	0.93978	1.06924	1.03271	0.990863	1.0653	0.840959	0.860192	1.06244	1.00469	0.908963	0.9823	0.977615	1.01532	0.95913	1.04332	1.03094	0.922151	0.992032	0.991744
sp|Q9I745|TSSE1_PSEAE	tssE1	Type VI secretion system component TssE1	0.383295	0.262091	0.428135	0.044629	0.0460029	-0.174263	0.0524483	-0.409241	-0.741024	0.477858	-0.50293	-0.526178	0.599399	0.0744336	-0.167855	0.0326157	0.0956331	-0.000428384	1.30432	1.19922	1.34549	1.03142	1.0324	0.88622	1.03702	0.753019	0.598314	1.39267	0.705672	0.694392	1.51508	1.05295	0.890165	1.02286	1.06853	0.999703	1.28301	0.983346	0.796119	0.930913	1.15273	1.03037
sp|Q9I5Y1|ALF_PSEAE	fba	Fructose-bisphosphate aldolase	0.0414348	-0.0531155	-0.00670742	0.157672	-0.0526029	-0.184921	0.0563846	-0.11156	-0.212093	0.246257	-0.134146	-0.151862	0.150103	0.0760152	-0.0658893	0.0309523	0.0307866	0.0667689	1.02914	0.963853	0.995362	1.11549	0.964195	0.879698	1.03986	0.925587	0.863284	1.18613	0.911209	0.900088	1.10965	1.0541	0.955356	1.02169	1.02157	1.04737	0.996117	0.986459	0.942909	0.999141	1.0397	1.03021
tr|Q9HUK6|Q9HUK6_PSEAE	fimX	FimX	-0.0328044	0.107868	0.171999	-0.00372339	0.026075	0.0548917	0.0626738	0.15294	0.0259176	-0.00985859	-0.00114072	-0.111721	-0.0794575	0.0175667	-0.170523	-0.0640488	-0.0626487	-0.0529385	0.977518	1.07763	1.12662	0.997422	1.01824	1.03878	1.0444	1.11183	1.01813	0.99319	0.99921	0.925483	0.946413	1.01225	0.88852	0.956576	0.957505	0.963971	1.06059	1.01815	1.05812	0.972628	0.949062	0.95935
tr|Q9HTT7|Q9HTT7_PSEAE	PA5258	Uncharacterized protein	-0.0866274	0.156147	0.0485373	-0.202275	-0.149981	-0.0286075	-0.1549	0.0903196	0.123325	-0.169988	0.140565	0.17535	-0.0495333	0.0901901	0.16718	0.00100773	0.107761	0.0775425	0.941722	1.11431	1.03422	0.869179	0.901262	0.980366	0.898195	1.06461	1.08924	0.88885	1.10234	1.12924	0.966249	1.06451	1.12286	1.0007	1.07755	1.05522	1.03008	0.916936	1.01735	1.04014	1.05121	1.04449
sp|Q9HVM8|PILY1_PSEAE	pilY1	Type IV pilus biogenesis factor PilY1	0.0567025	0.327309	0.120447	0.108904	0.319069	0.367882	0.0242074	0.121276	0.26095	-0.0449457	-0.0242085	-0.0476842	-0.223624	-0.0994187	-0.0737811	-0.168775	-0.206744	-0.166469	1.04009	1.25467	1.08707	1.07841	1.24752	1.29046	1.01692	1.0877	1.19827	0.969326	0.98336	0.967488	0.856411	0.933409	0.950145	0.889598	0.86649	0.891021	1.12728	1.20546	1.10096	0.973391	0.913322	0.88237
tr|Q9HUE1|Q9HUE1_PSEAE	PA5028	AAA_31 domain-containing protein	-0.389198	-0.0581181	-0.0883279	-0.76804	-0.148596	0.386586	-0.303875	0.104269	0.503046	-0.225799	0.319112	0.461623	-0.323391	-0.538413	0.384602	0.253495	0.145501	0.292121	0.763554	0.960516	0.940612	0.587215	0.902128	1.3073	0.810074	1.07495	1.4172	0.855121	1.24756	1.37709	0.799189	0.688528	1.3055	1.19209	1.10611	1.22444	0.888227	0.932213	1.10074	1.15992	0.931072	1.17422
sp|Q9I291|GALU_PSEAE	galU	UTP--glucose-1-phosphate uridylyltransferase	-0.0530862	-0.208871	0.161224	0.0258539	-0.174589	-0.204493	0.0752021	-0.0289265	-0.0600906	0.0193765	-0.25834	-0.150161	0.265358	0.0991038	-0.0146173	-0.027981	0.0296959	0.0998481	0.963872	0.865214	1.11824	1.01808	0.88602	0.867844	1.05351	0.980149	0.959204	1.01352	0.836049	0.90115	1.20193	1.07111	0.989919	0.980792	1.0208	1.07166	0.982441	0.923982	0.997621	0.916907	1.08765	1.02442
tr|Q9I1N4|Q9I1N4_PSEAE	pslE	PslE	0.0149243	0.0364958	-0.0172703	-0.0584018	0.121803	0.103482	-0.0385976	0.00584241	0.0554906	-0.085412	0.0821887	0.0509466	-0.0370555	-0.124915	0.0933141	-0.0241084	0.00937732	-0.0101837	1.0104	1.02562	0.9881	0.960327	1.08809	1.07436	0.973601	1.00406	1.03921	0.942515	1.05862	1.03594	0.974642	0.917058	1.06682	0.983428	1.00652	0.992966	1.00804	1.04093	1.00562	1.01236	0.986173	0.994305
sp|Q9HTN2|ARGB_PSEAE	argB	Acetylglutamate kinase	0.0286422	-0.00977858	0.136141	0.0781823	-0.0556933	-0.0728098	0.0731342	0.00197628	-0.140336	0.0470396	-0.00402306	0.0744785	0.134001	0.0135861	-0.0878393	0.0966063	-0.0462924	-0.0590153	1.02005	0.993245	1.09896	1.05569	0.962132	0.950784	1.052	1.00137	0.907308	1.03314	0.997215	1.05298	1.09733	1.00946	0.940931	1.06926	0.968422	0.959919	1.03742	0.989534	0.986893	1.02778	1.01591	0.999199
tr|Q9HXY4|Q9HXY4_PSEAE	opr86	Outer membrane protein assembly factor BamA	-0.0744827	0.135026	-0.0240134	0.128209	0.169584	0.0140922	0.122776	0.0437879	-0.0362893	0.0113061	-0.324515	-0.285108	0.0830303	0.00575425	-0.172883	-0.0239507	-0.0682329	-0.0535598	0.949683	1.09811	0.983493	1.09294	1.12473	1.00982	1.08883	1.03082	0.97516	1.00787	0.798567	0.82068	1.05924	1.004	0.887068	0.983536	0.953806	0.963556	1.01043	1.07583	1.0316	0.875705	0.983435	0.966966
tr|Q9HYP5|Q9HYP5_PSEAE	flgM	Anti-sigma-28 factor	-0.0381488	0.186433	0.0889347	-0.725298	-0.527426	-0.0952785	-0.661854	0.0690865	0.342825	-0.41478	1.03829	1.10478	-0.300337	0.30531	0.790291	0.380911	0.274731	0.272999	0.973904	1.13795	1.06358	0.604872	0.693791	0.936092	0.632065	1.04905	1.26824	0.750134	2.0538	2.15067	0.812063	1.23568	1.72942	1.30216	1.20977	1.20832	1.05848	0.744918	0.983118	1.65153	1.25906	1.24008
tr|Q9HXK0|Q9HXK0_PSEAE	PA3797	CN hydrolase domain-containing protein	-0.199567	0.0161891	-0.133546	-0.100377	0.0663833	-0.097113	0.0586383	-0.0352945	-0.0436317	-0.0662577	0.00698473	0.16064	-0.0732502	0.0772862	0.0119394	-0.00938598	-0.0362388	-0.0725531	0.870812	1.01128	0.911588	0.932789	1.04709	0.934902	1.04148	0.975833	0.97021	0.955112	1.00485	1.11778	0.950494	1.05503	1.00831	0.993515	0.975194	0.950954	0.931228	0.971593	0.995841	1.02592	1.00461	0.973221
tr|Q9HTC2|Q9HTC2_PSEAE	PA5445	Probable coenzyme A transferase	0.183866	-6.34815e-05	0.0856179	0.146701	-0.0680096	-0.218016	0.14191	-0.0377456	-0.200063	0.330662	-0.227655	-0.203543	0.233736	-0.0350166	-0.218203	-0.15582	-0.0177199	0.00440349	1.13592	0.999956	1.06114	1.10703	0.953953	0.859747	1.10336	0.974176	0.870513	1.25759	0.854022	0.868415	1.17588	0.976021	0.859635	0.897622	0.987793	1.00306	1.06567	0.973578	0.982684	0.993342	1.00384	0.962824
tr|Q9HVA6|Q9HVA6_PSEAE	PA4689	Uncharacterized protein	-0.0561576	0.00415341	-0.0254995	0.0213845	0.0684516	0.0245388	-0.073706	0.0194402	-0.0147751	0.0190496	0.0402163	-0.0755859	0.0698727	-0.0138315	-0.0708542	-0.0486102	-0.0218455	-0.0746425	0.961822	1.00288	0.98248	1.01493	1.04859	1.01715	0.950194	1.01357	0.989811	1.01329	1.02827	0.948957	1.04962	0.990459	0.952074	0.966867	0.984972	0.949577	0.982395	1.02689	0.984524	0.996839	0.997386	0.967139
tr|Q9I3J3|Q9I3J3_PSEAE	PA1520	Probable transcriptional regulator	0.119442	0.0676061	-0.000297397	0.0817466	0.098863	-0.0268889	0.0408394	0.0370793	0.165697	0.0345803	-0.124416	-0.219164	-0.00562295	-0.182964	0.0359572	0.0167439	0.110451	0.103247	1.08631	1.04798	0.999794	1.0583	1.07093	0.981535	1.02871	1.02603	1.12171	1.02426	0.917375	0.859063	0.99611	0.880891	1.02524	1.01167	1.07957	1.07419	1.0447	1.03692	1.05882	0.933566	0.967413	1.05514
tr|Q9HUV7|Q9HUV7_PSEAE	retS	Histidine kinase	-0.350598	-0.0560126	0.173497	-0.0546346	-0.0293937	0.0658547	0.189606	0.00752343	-0.048639	0.0131213	-0.253116	-0.20311	0.0633521	-0.0538887	0.095377	0.162587	-0.0199655	0.0896104	0.784259	0.961919	1.12779	0.962838	0.979832	1.0467	1.14045	1.00523	0.966848	1.00914	0.839082	0.868676	1.04489	0.963336	1.06834	1.11929	0.986256	1.06408	0.957989	0.996458	1.03751	0.905631	1.02552	1.05654
sp|P38098|CARA_PSEAE	carA	Carbamoyl-phosphate synthase small chain	0.129683	0.084898	0.173531	-0.0572276	-0.0861603	-0.0442629	0.0924364	0.0626777	-0.0485862	0.0201985	-0.115656	-0.182256	0.0373687	-0.147131	-0.0884831	-0.0765045	-0.0103717	-0.0423324	1.09405	1.06061	1.12782	0.961109	0.942027	0.969785	1.06617	1.0444	0.966883	1.0141	0.922963	0.881324	1.02624	0.903044	0.940511	0.948353	0.992837	0.971084	1.09416	0.95764	1.02582	0.939462	0.956599	0.970758
sp|Q9I5V0|Y587_PSEAE	PA0587	UPF0229 protein PA0587	-0.723888	0.0559248	-0.374835	-0.792041	-0.0760498	0.833312	-0.639688	-0.0705763	1.01449	-0.683202	0.756862	0.999666	-0.484936	0.00368498	0.826995	0.429207	0.366017	0.507218	0.605463	1.03953	0.771193	0.577526	0.948652	1.78177	0.641852	0.952258	2.02018	0.622781	1.68981	1.99954	0.714529	1.00256	1.77399	1.34649	1.28879	1.42131	0.805394	1.10265	1.20476	1.43738	1.16369	1.3522
tr|Q9HVM3|Q9HVM3_PSEAE	ribF	Riboflavin biosynthesis protein	-0.160588	-0.179877	-0.0193848	-0.00619531	0.0747508	0.0286585	0.0425431	0.00337876	0.0913571	-0.0330957	-0.0845846	-0.00801218	0.161547	-0.0237053	0.0282161	-0.053125	-0.0259438	-0.034681	0.894661	0.882778	0.986653	0.995715	1.05318	1.02006	1.02993	1.00234	1.06537	0.977321	0.943056	0.994462	1.11849	0.983703	1.01975	0.963846	0.982178	0.976248	0.921364	1.02299	1.03255	0.971613	1.04065	0.974091
tr|Q9HTQ4|Q9HTQ4_PSEAE	cycB	Cytochrome c5	-0.0606889	-0.00371004	-0.0942117	-0.466813	-0.292453	-0.328606	-0.43728	0.0118638	0.0928864	-0.21949	0.339611	0.368233	0.0503023	0.232688	0.309044	0.218725	0.214191	0.274818	0.958806	0.997432	0.936784	0.723561	0.816512	0.796306	0.738526	1.00826	1.0665	0.858869	1.26542	1.29077	1.03548	1.17502	1.23889	1.16371	1.16005	1.20984	0.964341	0.778793	0.937762	1.13835	1.1498	1.17787
tr|Q9HXM5|Q9HXM5_PSEAE	guaB	Inosine-5'-monophosphate dehydrogenase	-0.0265367	0.0260166	-0.0149058	0.0988473	0.0990699	-0.0250082	0.046647	-0.0402244	0.0255943	0.097902	-0.151848	-0.158824	0.00277963	-0.0357889	-0.102905	-0.0484258	-0.0306281	-0.0204919	0.981774	1.0182	0.989721	1.07092	1.07108	0.982815	1.03286	0.972504	1.0179	1.07022	0.900097	0.895755	1.00193	0.975498	0.931156	0.966991	0.978994	0.985896	0.996564	1.04161	1.00775	0.955356	0.969528	0.977294
tr|Q9HU22|Q9HU22_PSEAE	rmlA	Glucose-1-phosphate thymidylyltransferase	-0.0283986	-0.00033345	0.0609983	0.0186854	0.0305938	-0.0297178	-0.00411781	-0.0385654	-0.0333026	0.0255201	0.0180577	0.0264416	0.0239033	0.0069324	-0.00356366	-0.0161209	-0.0131531	0.0220861	0.980508	0.999769	1.04319	1.01304	1.02143	0.979612	0.99715	0.973623	0.977181	1.01785	1.0126	1.0185	1.01671	1.00482	0.997533	0.988888	0.990924	1.01543	1.00782	1.00469	0.982651	1.01631	1.00635	0.998413
tr|Q9HUW7|Q9HUW7_PSEAE	PA4843	Probable two-component response regulator	0.0176036	0.124551	-0.138654	-0.197211	0.140193	0.138907	-0.182237	0.0640631	0.0961158	-0.131908	0.213141	0.178012	-0.215021	-0.11812	-0.0540811	-0.0713395	-0.0954177	-0.0496786	1.01228	1.09017	0.908366	0.872235	1.10205	1.10107	0.881335	1.04541	1.06889	0.912624	1.15921	1.13132	0.861534	0.921388	0.963208	0.951754	0.936001	0.966152	1.0036	1.02512	0.998544	1.06772	0.915376	0.951302
sp|Q9HXY7|FABZ_PSEAE	fabZ	3-hydroxyacyl-[acyl-carrier-protein] dehydratase FabZ	0.0182511	-0.0147564	-0.104064	0.110593	0.0160009	-0.0684832	0.16797	-0.00232071	-0.0505725	0.0245735	-0.29227	-0.266535	0.107624	-0.00731813	-0.060994	-0.0657868	-0.0689247	-0.0812258	1.01273	0.989824	0.930408	1.07967	1.01115	0.95364	1.12348	0.998393	0.965553	1.01718	0.816616	0.831314	1.07745	0.99494	0.958603	0.955424	0.953348	0.945254	0.977654	1.01482	1.02914	0.88837	1.01033	0.951342
sp|Q9HZU2|COBH_PSEAE	cobH	Precorrin-8X methylmutase	0.278728	-0.0391998	0.225559	0.192807	0.120621	-0.0490371	0.0424746	-0.14856	-0.05354	0.144471	-0.0830403	-0.0422637	0.0570956	-0.0715847	-0.02009	0.0174552	-0.0414608	0.0796378	1.21312	0.973195	1.16923	1.14299	1.0872	0.966581	1.02988	0.90215	0.963569	1.10533	0.944066	0.97113	1.04037	0.951592	0.986171	1.01217	0.971671	1.05675	1.11852	1.06559	0.965199	1.00684	0.992711	1.01353
sp|Q9I0M7|CYSG_PSEAE	cysG	Siroheme synthase	0.154474	0.0119065	-0.340725	0.0627392	0.195575	-0.127892	-0.00174204	0.183627	0.0334205	0.164923	-0.00666909	-0.0757775	-0.103885	0.0354371	-0.168119	-0.0477098	-0.0636562	-0.0681987	1.11302	1.00829	0.789645	1.04445	1.14518	0.915168	0.998793	1.13574	1.02344	1.12111	0.995388	0.948831	0.930524	1.02487	0.890002	0.967471	0.956836	0.953828	0.970316	1.03493	1.05265	1.02177	0.948465	0.959378
tr|Q9HTY8|Q9HTY8_PSEAE	PA5201	S1 motif domain-containing protein	0.232012	0.0285821	0.246267	0.220788	-0.0250039	-0.197438	0.173994	0.0138347	-0.187482	0.257269	-0.138386	-0.164268	0.176157	-0.0287351	-0.138445	0.0112904	0.0150167	0.0151459	1.17447	1.02001	1.18613	1.16537	0.982818	0.872098	1.12818	1.00964	0.878137	1.19521	0.908535	0.892381	1.12987	0.980279	0.908498	1.00786	1.01046	1.01055	1.12687	1.00676	1.00532	0.99871	1.00622	1.00962
tr|Q9HY54|Q9HY54_PSEAE	fruR	Catabolite repressor/activator	0.0294121	-0.0416616	-0.0447812	0.178422	0.0809535	-0.0483616	0.0898261	0.0878412	0.0313267	-0.0372288	-0.104569	-0.176769	-0.00165696	-0.171565	-0.193094	-0.144863	-0.155761	0.0222261	1.0206	0.971535	0.969437	1.13165	1.05772	0.967034	1.06424	1.06278	1.02195	0.974525	0.930083	0.884682	0.998852	0.887879	0.874728	0.904465	0.897659	1.01553	0.987189	1.05213	1.04966	0.929763	0.920486	0.939216
sp|Q9HVW9|HISX_PSEAE	hisD	Histidinol dehydrogenase	-0.0120213	-0.0191016	-0.0430853	0.0435596	0.105571	0.0132266	0.0177074	0.0286346	-0.0339461	0.0684124	-0.160406	-0.126898	-0.019816	-0.0171985	-0.0757028	-0.0707523	-0.0663819	-0.0570746	0.991702	0.986847	0.970577	1.03065	1.07592	1.00921	1.01235	1.02005	0.976745	1.04856	0.894773	0.915798	0.986358	0.98815	0.94888	0.952141	0.95503	0.961211	0.983042	1.03859	1.00305	0.953045	0.974463	0.956128
tr|Q9HUN3|Q9HUN3_PSEAE	dnaB	Replicative DNA helicase	-0.0563661	0.0765003	0.104602	0.0676273	0.13785	-0.0320212	0.0158722	0.0257131	-0.0128936	-0.0152556	-0.147429	-0.0546405	0.0390166	-0.0581778	-0.0297438	-0.0498973	-0.0457125	-0.0337013	0.961683	1.05446	1.0752	1.04799	1.10026	0.978049	1.01106	1.01798	0.991103	0.989481	0.902858	0.962834	1.02741	0.960476	0.979594	0.966005	0.968811	0.976911	1.03045	1.0421	1.00672	0.951725	0.989161	0.970576
sp|Q9HX91|Y3922_PSEAE	PA3922	Uncharacterized protein PA3922	-0.419265	-0.114111	-0.818865	-0.628973	-0.0437624	1.33831	-0.562764	-0.113042	1.11331	-0.891832	1.06893	1.07785	-0.382197	-0.231134	1.19842	0.515604	0.400548	0.538645	0.747806	0.923952	0.566888	0.646637	0.970122	2.52855	0.677004	0.924636	2.16341	0.538929	2.09787	2.11088	0.767268	0.851965	2.29489	1.42959	1.32001	1.45261	0.746215	1.38177	1.25502	1.58256	1.30471	1.40074
tr|G3XCU6|G3XCU6_PSEAE	cysB	Transcriptional regulator CysB	-0.276731	0.0635099	-0.0623588	0.0590206	0.0752102	0.164394	-0.026097	0.131548	0.204605	0.0908978	-0.132309	0.0304655	-0.045375	-0.0825215	0.0965536	0.00453323	-0.000939691	-0.156295	0.825459	1.04501	0.957697	1.04176	1.05351	1.1207	0.982074	1.09547	1.15237	1.06503	0.91237	1.02134	0.969038	0.944406	1.06922	1.00315	0.999349	0.897326	0.94272	1.07199	1.07664	0.999581	0.99422	0.966607
tr|Q9I5V4|Q9I5V4_PSEAE	PA0583	2-amino-4-hydroxy-6-hydroxymethyldihydropteridine pyrophosphokinase	-0.597158	-0.438944	-0.250147	-0.242374	-0.246839	-0.349547	-0.420007	-0.527374	0.342112	0.173455	0.355418	0.315771	0.0702599	0.423412	0.306882	-0.129255	-0.17143	-0.185898	0.661055	0.737674	0.840811	0.845353	0.842741	0.78483	0.747421	0.693816	1.26761	1.12776	1.27936	1.24468	1.04991	1.3411	1.23703	0.914304	0.887962	0.879102	0.746513	0.824308	0.902949	1.21726	1.20934	0.893789
tr|Q9I003|Q9I003_PSEAE	deaD	ATP-dependent RNA helicase DeaD	-0.0997402	-0.010742	-0.012436	0.00257406	0.0842949	0.0465436	0.0296837	0.0809786	0.167769	-0.023137	-0.10368	-0.115463	-0.0689499	-0.0855085	-0.044852	0.0857136	0.0709113	0.0451426	0.933201	0.992582	0.991417	1.00179	1.06017	1.03279	1.02079	1.05774	1.12332	0.984091	0.930656	0.923086	0.953332	0.942452	0.969389	1.06121	1.05038	1.03179	0.9724	1.03158	1.06728	0.945944	0.955058	1.04779
sp|P29248|FLIA_PSEAE	fliA	RNA polymerase sigma factor FliA	-0.23273	-0.0924491	-0.22348	-0.187051	-0.0413696	0.112826	-0.292063	-0.146628	0.097041	-0.114809	0.0287181	0.132096	-0.0814644	-0.00179327	0.105538	-0.147172	-0.11356	0.0238867	0.851023	0.937929	0.856497	0.8784	0.971732	1.08134	0.816733	0.903359	1.06958	0.923505	1.02011	1.09588	0.945098	0.998758	1.0759	0.903019	0.924304	1.01669	0.881816	0.977159	0.92989	1.01316	1.00658	0.948006
sp|Q9I3D8|Y1579_PSEAE	PA1579	Uncharacterized protein PA1579	-0.635194	-0.554021	-0.59876	-0.0214239	-0.109859	0.039265	-0.204236	0.00938727	0.29492	-0.367178	0.0421892	-0.153823	0.029934	0.0363955	0.40952	0.130533	0.145905	0.252656	0.643854	0.681119	0.660321	0.98526	0.926678	1.02759	0.867998	1.00653	1.22682	0.775298	1.02968	0.898865	1.02097	1.02555	1.32824	1.0947	1.10642	1.1914	0.661765	0.979843	1.03378	0.901279	1.12492	1.13084
tr|Q9HTF8|Q9HTF8_PSEAE	PA5406	Uncharacterized protein	0.46711	-0.105008	0.29825	-0.475505	-0.18156	-0.910661	-0.495938	0.00997383	0.195534	-0.342483	0.27245	0.625953	0.438482	0.102235	0.100511	0.61026	0.634457	0.77505	1.38234	0.9298	1.22965	0.719215	0.881749	0.531941	0.7091	1.00694	1.14515	0.788683	1.20786	1.54323	1.35518	1.07344	1.07215	1.52653	1.55235	1.71125	1.1806	0.710968	0.953729	1.17992	1.16692	1.59671
tr|Q9I4S1|Q9I4S1_PSEAE	PA1053	Rick_17kDa_Anti domain-containing protein	-0.0106185	-0.00117107	-0.0126509	0.0072218	0.00628939	-0.142155	-0.0351958	-0.0526553	-0.0459852	0.0796734	-0.0157206	-0.0286696	0.0147944	0.0848952	-0.0149853	-0.0343988	-0.0149538	0.00675907	0.992667	0.999189	0.991269	1.00502	1.00437	0.906165	0.975899	0.96416	0.968628	1.05678	0.989162	0.980324	1.01031	1.06061	0.989667	0.976439	0.989688	1.0047	0.994375	0.971851	0.969563	1.00876	1.02019	0.990274
tr|Q9HU48|Q9HU48_PSEAE	PA5136	Uncharacterized protein	0.101811	-0.163681	0.183626	0.272455	0.0055733	-0.378223	0.0100911	0.0880667	-0.161235	0.284613	-0.154807	-0.307824	0.261158	-0.0253584	-0.286514	0.102728	-0.0223108	-0.07078	1.07312	0.892745	1.13573	1.20786	1.00387	0.769385	1.00702	1.06294	0.894259	1.21808	0.898252	0.807859	1.19844	0.982576	0.819881	1.0738	0.984654	0.952123	1.03387	0.993706	0.988074	0.974732	1.0003	1.00353
sp|Q9HWE2|RL16_PSEAE	rplP	50S ribosomal protein L16	0.107654	0.0819677	0.106608	0.212556	0.100767	-0.0890186	0.075105	-0.00113146	-0.0569691	0.124204	-0.200451	-0.174816	0.00208383	-0.0133734	-0.236172	-0.0902297	-0.100847	-0.0717071	1.07748	1.05846	1.07669	1.15874	1.07234	0.940162	1.05344	0.999216	0.961282	1.08991	0.870278	0.88588	1.00145	0.990773	0.848995	0.939373	0.932485	0.951511	1.07088	1.05708	1.00465	0.948688	0.947071	0.941123
sp|Q9HZY5|GREB_PSEAE	greB	Transcription elongation factor GreB	-0.133021	-0.0269315	-0.195264	-0.148206	-0.100547	-0.0303576	-0.0768508	0.0357178	0.0238466	-0.0774188	0.0638288	0.0268533	-0.0209829	0.1006	0.0403912	0.0256193	-0.021093	-0.0176478	0.91192	0.981506	0.873413	0.902372	0.932679	0.979178	0.948125	1.02507	1.01667	0.947752	1.04524	1.01879	0.985561	1.07222	1.02839	1.01792	0.985486	0.987842	0.922279	0.938076	0.996619	1.00393	1.02872	0.997081
tr|Q9HUC2|Q9HUC2_PSEAE	PA5061	Uncharacterized protein	0.251021	0.0531584	0.240178	-0.12069	0.0353168	0.36501	-0.312621	-0.110944	0.186729	-0.0159534	0.687902	0.633396	-0.208287	-0.150391	0.368652	0.00405909	0.102954	0.102659	1.19005	1.03753	1.18114	0.919747	1.02478	1.28789	0.805177	0.925982	1.13818	0.989003	1.61094	1.55121	0.865564	0.901006	1.29115	1.00282	1.07397	1.07375	1.13624	1.07747	0.956446	1.38372	1.01924	1.05018
tr|Q9I020|Q9I020_PSEAE	PA2823	DUF815 domain-containing protein	0.190162	0.0416615	0.198502	0.0771201	-0.0221257	-0.0320253	0.0954856	0.111043	-0.0811347	0.0990222	-0.0360432	-0.0514387	-0.0391228	-0.0571204	0.00265422	0.0168756	0.0379731	-0.00262451	1.14089	1.0293	1.14751	1.05491	0.984781	0.978046	1.06842	1.08001	0.945314	1.07105	0.975326	0.964974	0.973247	0.961181	1.00184	1.01177	1.02667	0.998182	1.1059	1.00591	1.03125	1.00378	0.978756	1.01221
tr|Q9I464|Q9I464_PSEAE	PA1280	Uncharacterized protein	-1.08311	-1.32173	0.64467	0.131956	0.325514	-0.276419	0.0220404	-0.0918763	0.191619	0.320809	0.109634	0.0490655	-0.0996256	0.0188131	-0.328929	0.0750243	0.0042658	0.112715	0.472009	0.400056	1.56338	1.09578	1.25311	0.825638	1.01539	0.938302	1.14204	1.24903	1.07895	1.03459	0.933275	1.01313	0.796127	1.05338	1.00296	1.08126	0.811816	1.05818	1.03191	1.12086	0.914176	1.04587
tr|Q9I1S5|Q9I1S5_PSEAE	PA2190	Uncharacterized protein	-1.40439	-0.39759	-1.62265	-1.07635	-0.570829	0.749393	-0.555129	-0.41671	0.718069	-0.587691	1.45215	1.38623	-0.676995	0.394413	1.52137	0.752219	0.58763	0.561248	0.377778	0.759125	0.324739	0.474228	0.67323	1.68109	0.680596	0.749131	1.64498	0.665407	2.73615	2.61395	0.625467	1.31441	2.87064	1.68438	1.50278	1.47554	0.487214	0.942848	1.0249	2.00517	1.60351	1.55423
tr|Q9HXV2|Q9HXV2_PSEAE	PA3688	Uncharacterized protein	-0.857797	-0.174932	-1.08346	0.115724	-0.303779	-1.07887	-0.0212312	-0.206134	-1.89036	-0.469642	1.60104	1.55379	-1.75125	0.23772	1.59121	0.711451	0.503454	0.965723	0.551794	0.885809	0.471894	1.08352	0.810128	0.473399	0.985391	0.866857	0.26974	0.722144	3.03362	2.93588	0.297044	1.17913	3.01302	1.63745	1.4176	1.95304	0.636499	0.789015	0.70733	2.23055	1.4964	1.66937
sp|Q9HU56|SECB_PSEAE	secB	Protein-export protein SecB	0.151964	0.16734	0.189464	0.0610117	-0.0554282	-0.163993	0.0213199	-0.0350249	-0.192208	0.240765	-0.113725	-0.0746068	0.0310853	0.0155079	-0.222034	-0.0513642	-0.00577319	-0.0437849	1.11108	1.12299	1.14034	1.0432	0.962309	0.892551	1.01489	0.976015	0.875265	1.18162	0.924198	0.949601	1.02178	1.01081	0.857356	0.965023	0.996006	0.970107	1.1248	0.966019	0.955389	1.01847	0.963314	0.977045
sp|Q51404|FUMC2_PSEAE	fumC2	Fumarate hydratase class II 2	-0.0199599	0.181373	0.210234	0.0683751	0.0908649	-0.278178	-0.0375325	-0.00714316	-0.0270642	0.200519	0.0123983	0.218724	0.139664	0.0832738	0.305155	0.118668	0.169456	-0.0511212	0.98626	1.13396	1.15688	1.04854	1.06501	0.824632	0.97432	0.995061	0.981415	1.14911	1.00863	1.1637	1.10165	1.05942	1.23555	1.08573	1.12463	0.965186	1.09237	0.979392	0.983599	1.10715	1.13221	1.05852
tr|Q9I5I4|Q9I5I4_PSEAE	PA0745	Probable enoyl-CoA hydratase/isomerase	-0.542673	-0.038099	-0.726978	-0.575519	-0.198021	0.572429	-0.540223	-0.0903336	0.720969	-0.594402	0.753871	0.664571	-0.547879	0.0720495	0.712576	0.230863	0.254301	0.168592	0.686498	0.973937	0.604168	0.671045	0.871746	1.48703	0.687665	0.939306	1.64829	0.662319	1.68631	1.5851	0.684025	1.05121	1.63873	1.17354	1.19276	1.12396	0.754868	1.00994	1.09175	1.31124	1.12465	1.16342
tr|Q9I515|Q9I515_PSEAE	PA0943	Uncharacterized protein	-0.200637	-0.35033	-0.218827	0.0377729	-0.0372331	-0.00328283	-0.221543	-0.186969	0.00194302	-0.0998318	0.00592884	-0.0450013	0.0939442	0.146205	0.165967	0.0878267	0.0793661	0.0778512	0.870166	0.784405	0.859264	1.02653	0.974522	0.997727	0.857648	0.878449	1.00135	0.933142	1.00412	0.969289	1.06728	1.10665	1.12192	1.06277	1.05655	1.05544	0.837945	0.999592	0.912482	0.96885	1.09862	1.05826
tr|Q9I5E4|Q9I5E4_PSEAE	PA0794	Aconitate hydratase	-0.251455	0.00202614	-0.203541	-0.116931	-0.0226852	0.232026	-0.201204	-0.0946837	0.205914	-0.268893	0.102824	0.0837914	-0.312749	-0.0842692	0.191204	-0.0808456	-0.0562689	0.0185527	0.840049	1.00141	0.868417	0.922147	0.984399	1.17448	0.869824	0.936478	1.15342	0.829956	1.07387	1.0598	0.805106	0.943262	1.14172	0.945503	0.961748	1.01294	0.90329	1.02701	0.986573	0.987876	0.963361	0.973398
sp|Q9HTJ2|BETA_PSEAE	betA	Oxygen-dependent choline dehydrogenase	-0.534385	-0.0337891	-0.714493	-0.508255	0.0177289	0.0785579	-0.69298	-0.064573	0.0621773	-0.255322	0.258125	0.45291	-0.358468	0.145601	0.166579	-0.139957	0.169507	0.102966	0.690453	0.976851	0.609419	0.703073	1.01236	1.05596	0.618575	0.956228	1.04404	0.8378	1.19592	1.3688	0.779993	1.10619	1.12239	0.907546	1.12467	1.07398	0.758908	0.9238	0.872948	1.13417	1.00286	1.0354
sp|Q9HWF7|RS13_PSEAE	rpsM	30S ribosomal protein S13	0.225304	0.0775958	0.228866	0.183445	0.0720325	-0.134635	0.176127	0.0496431	-0.109074	0.12159	-0.174492	-0.203574	0.119259	0.00194643	-0.201908	-0.0145618	-0.0121056	-0.0652638	1.16902	1.05526	1.17191	1.13559	1.0512	0.9109	1.12985	1.03501	0.927183	1.08793	0.88608	0.868396	1.08618	1.00135	0.8694	0.989957	0.991644	0.955771	1.13207	1.03256	1.03068	0.94747	0.985642	0.979124
sp|Q9I4G3|NAPA_PSEAE	napA	Periplasmic nitrate reductase	-0.538413	-0.0868512	-0.296507	-0.40377	-0.18376	0.685871	-0.460831	-0.271873	0.708239	-1.05756	0.751837	0.866389	-0.560209	0.0332198	0.620107	0.358036	0.357308	0.351304	0.688528	0.941576	0.814221	0.75588	0.880405	1.60867	0.726568	0.828244	1.63381	0.480443	1.68394	1.82309	0.678204	1.02329	1.53699	1.28168	1.28103	1.27571	0.814775	1.08165	1.06287	1.32916	1.0795	1.27948
sp|Q9HWF9|BFR_PSEAE	bfr	Bacterioferritin	-0.387042	0.2035	-0.421118	-0.261491	-0.020301	0.0197545	-0.00345929	0.0736062	0.0384051	-0.130872	-0.184518	-0.185926	-0.259637	0.092918	0.2194	0.138149	0.172864	0.152413	0.764696	1.15149	0.746846	0.834225	0.986027	1.01379	0.997605	1.05234	1.02698	0.913279	0.879943	0.879084	0.835298	1.06653	1.16425	1.10049	1.12729	1.11143	0.887677	0.94468	1.02564	0.890769	1.02202	1.11307
tr|Q9HW12|Q9HW12_PSEAE	PA4394	Uncharacterized protein	-0.363538	-0.0229544	-0.224055	-0.231339	-0.103357	-0.039446	-0.126077	-0.143225	-0.168695	0.0602224	0.0945749	0.144755	-0.0327441	0.10009	0.022031	-0.0299271	0.0883733	0.151323	0.777256	0.984215	0.856156	0.851844	0.930864	0.973028	0.91632	0.905493	0.889647	1.04263	1.06775	1.10554	0.977559	1.07184	1.01539	0.97947	1.06317	1.11059	0.872542	0.918579	0.90382	1.07197	1.0216	1.05108
sp|Q9HUW5|DSBD1_PSEAE	dsbD1	Thiol:disulfide interchange protein DsbD 1	0.0851203	-0.15562	0.04607	-0.0251133	-0.0471728	-0.150295	0.0874303	0.0744131	0.162447	0.0178553	0.0298763	-0.00778917	0.0184444	0.0663818	-0.15572	-0.0234131	0.0601763	0.0362134	1.06078	0.897747	1.03245	0.982743	0.967831	0.901066	1.06248	1.05293	1.11918	1.01245	1.02092	0.994616	1.01287	1.04709	0.897684	0.983902	1.04259	1.02542	0.996991	0.950547	1.0782	1.00933	0.985879	1.0173
sp|Q9I0A1|RL35_PSEAE	rpmI	50S ribosomal protein L35	0.0342037	0.0754738	-0.0397183	0.268739	0.0999797	0.0246445	0.0353251	-0.0432471	-0.0344206	0.186349	-0.213759	-0.11814	0.0876402	-0.223475	-0.136146	-0.203495	-0.165592	-0.244821	1.02399	1.05371	0.972845	1.20475	1.07176	1.01723	1.02479	0.970468	0.976424	1.13788	0.862288	0.921375	1.06263	0.8565	0.909946	0.868444	0.891563	0.84392	1.01685	1.09791	0.99056	0.973848	0.943026	0.867976
sp|Q9I0A4|SYFB_PSEAE	pheT	Phenylalanine--tRNA ligase beta subunit	0.0816053	0.102834	0.170532	0.0867262	0.113577	-0.0217463	0.0429465	0.132351	0.032651	0.107954	-0.12779	-0.146383	0.0380655	-0.0958423	-0.0902147	-0.0546094	-0.0365014	-0.0645042	1.05819	1.07388	1.12547	1.06196	1.08191	0.98504	1.03022	1.09608	1.02289	1.0777	0.915232	0.903513	1.02674	0.935726	0.939383	0.962855	0.975017	0.956274	1.08585	1.04297	1.04973	0.965481	0.967282	0.964715
tr|Q9HXY1|Q9HXY1_PSEAE	map	Methionine aminopeptidase	-0.0116091	0.069996	0.149571	0.0254924	0.0555669	-0.0412189	0.0803362	0.0921413	0.0622431	-0.0793925	-0.0494585	-0.0393993	-0.00669966	-0.00227851	-0.0679962	0.0263277	-0.0498049	-0.123279	0.991985	1.04971	1.10924	1.01783	1.03927	0.971834	1.05726	1.06595	1.04409	0.946456	0.966299	0.97306	0.995367	0.998422	0.953962	1.01842	0.966067	0.918098	1.05031	1.00964	1.05577	0.961938	0.982584	0.967527
tr|Q9I0Q4|Q9I0Q4_PSEAE	PA2582	ProQ domain-containing protein	-0.104967	0.0176988	-0.148721	-0.0283729	-0.0308426	-0.016692	0.0355986	-0.120876	0.0117347	0.172879	0.00280409	0.0636277	0.14045	0.0897267	-0.0520773	-0.0994108	-0.0936441	-0.126928	0.929826	1.01234	0.90205	0.980526	0.978848	0.988497	1.02498	0.919629	1.00817	1.12731	1.00195	1.04509	1.10225	1.06417	0.964546	0.933414	0.937153	0.915779	0.948073	0.982624	0.984259	1.05811	1.04365	0.928782
sp|Q9I6B4|THIG_PSEAE	thiG	Thiazole synthase	0.0889935	-0.0448153	0.0708406	0.0733615	0.0439994	0.0301914	0.063253	0.0333439	-0.0654992	0.028169	-0.179819	-0.105804	-0.00419122	0.0721533	-0.0643259	-0.0197035	-0.0357737	-0.0500767	1.06363	0.969414	1.05033	1.05217	1.03097	1.02115	1.04482	1.02338	0.955615	1.01972	0.882814	0.929287	0.997099	1.05128	0.956392	0.986435	0.975508	0.965885	1.02779	1.03476	1.00794	0.943939	1.00159	0.975943
sp|Q9I6J2|SPUC_PSEAE	spuC	Putrescine--pyruvate aminotransferase	-0.30558	0.159748	-0.343739	-0.159388	0.200396	0.267638	-0.205524	0.130771	0.240828	-0.206336	0.0513402	0.00540237	-0.278268	0.0178193	0.0588659	-0.123679	0.00825285	-0.0266073	0.809117	1.11709	0.787997	0.895405	1.14901	1.20384	0.867224	1.09488	1.18167	0.866736	1.03623	1.00375	0.824581	1.01243	1.04165	0.917844	1.00574	0.981726	0.904735	1.08275	1.04792	0.968905	0.959552	0.968436
sp|Q9HWF3|RL30_PSEAE	rpmD	50S ribosomal protein L30	0.0105087	0.0731383	0.113458	0.129993	0.0560108	-0.0441907	0.0213348	0.0318836	-0.0878461	0.074571	0.0193833	0.00460256	-0.0219746	-0.0736365	-0.0762201	-0.157909	-0.0678386	-0.0600337	1.00731	1.052	1.08182	1.09429	1.03959	0.969834	1.0149	1.02235	0.940926	1.05305	1.01353	1.0032	0.984884	0.95024	0.94854	0.896323	0.954066	0.959242	1.04704	1.03457	0.992724	1.02326	0.961221	0.936544
sp|Q51480|NIRF_PSEAE	nirF	Protein NirF	-0.510265	0.285214	-0.519129	-0.557175	0.135634	0.11394	-0.759207	0.155153	0.0351801	-0.415996	0.0877503	0.0756498	-0.760082	0.0668498	-0.0363128	-0.173017	-0.182945	-0.259566	0.702094	1.21859	0.697793	0.679632	1.09858	1.08218	0.590821	1.11354	1.02468	0.749502	1.06271	1.05384	0.590463	1.04743	0.975144	0.886986	0.880903	0.835339	0.872826	0.953462	0.909682	0.95535	0.871011	0.867743
sp|Q9HY72|Y3539_PSEAE	PA3539	UPF0246 protein PA3539	-0.0714121	0.0661693	-0.0478833	0.0968625	-0.0344538	0.0382208	0.00143176	0.141999	-0.0316917	-0.0121147	-0.0918144	-0.0341422	0.160746	0.0924828	-0.00767545	-0.0693182	-0.0604447	-0.177197	0.951706	1.04693	0.967355	1.06945	0.976401	1.02685	1.00099	1.10343	0.978272	0.991638	0.938342	0.976612	1.11787	1.0662	0.994694	0.953088	0.958969	0.884419	0.988665	1.02423	1.02757	0.968864	1.05959	0.932159
tr|Q9HT75|Q9HT75_PSEAE	PA5498	High-affinity zinc uptake system protein ZnuA	-0.121478	-0.0802896	0.18291	0.0797082	-0.00954475	-0.0367042	-0.0983152	-0.23921	0.0269835	0.121601	-0.083074	-0.212105	0.224478	0.0295887	0.0368982	-0.0533928	0.0378544	0.0157779	0.919246	0.945868	1.13517	1.0568	0.993406	0.974879	0.934123	0.847209	1.01888	1.08794	0.944044	0.863277	1.16835	1.02072	1.02591	0.963667	1.02659	1.011	1.00009	1.00836	0.933404	0.965088	1.07166	1.00042
tr|Q9I2X2|Q9I2X2_PSEAE	PA1767	Uncharacterized protein	-0.0237092	0.0792779	0.000327416	-0.0641023	0.0212879	0.0350701	-0.0949519	0.0374188	-0.0513249	-0.0455073	0.0427154	0.143874	-0.0763515	0.0239196	0.123264	0.0423256	0.032897	-0.057269	0.9837	1.05649	1.00023	0.95654	1.01487	1.02461	0.936303	1.02628	0.96505	0.968949	1.03005	1.10487	0.948453	1.01672	1.0892	1.02977	1.02306	0.961082	1.01347	0.998671	0.975876	1.03462	1.01812	1.00464
tr|Q9HUT7|Q9HUT7_PSEAE	osmE	Osmotically inducible lipoprotein OsmE	-0.833599	-0.272663	-1.41538	-0.503527	-0.396781	0.152537	-0.526058	-0.102722	0.0649047	-0.363943	0.992381	0.917049	-0.25569	0.24725	0.81904	0.427961	0.408893	0.730925	0.561128	0.82779	0.374912	0.70538	0.759551	1.11152	0.69445	0.931274	1.04602	0.777038	1.98947	1.88825	0.837587	1.18694	1.76423	1.34533	1.32767	1.6597	0.587943	0.858818	0.89058	1.55158	1.26292	1.44423
sp|G3XD30|PILN_PSEAE	pilN	Type IV pilus inner membrane component PilN	0.0467743	0.351902	0.000277576	0.20312	0.508618	0.215493	0.141235	0.129846	0.538282	-0.177151	-0.216326	-0.0945381	-0.189582	-0.206781	-0.19363	-0.327182	-0.299923	-0.326329	1.03295	1.27624	1.00019	1.15119	1.42269	1.1611	1.10285	1.09418	1.45224	0.884448	0.860755	0.936572	0.87686	0.866468	0.874403	0.797092	0.812296	0.797563	1.10313	1.24499	1.21642	0.893925	0.872577	0.802317
tr|Q9HUZ8|Q9HUZ8_PSEAE	fdnH	Formate dehydrogenase iron-sulfur subunit	0.46853	0.0262273	0.404634	0.188708	-0.145692	-0.101892	0.285512	0.0706332	-0.147842	0.274811	-0.389224	-0.0475805	0.385127	0.0239047	-0.389592	0.0810865	-0.043923	0.0923654	1.3837	1.01835	1.32375	1.13974	0.903946	0.93181	1.21884	1.05018	0.902599	1.20984	0.76354	0.967558	1.30597	1.01671	0.763345	1.05781	0.970014	1.06612	1.24193	0.991833	1.05721	0.980311	1.02868	1.03131
tr|Q9I367|Q9I367_PSEAE	PA1658	Uncharacterized protein	-0.93333	0.185515	-1.02887	-0.910325	0.0845861	0.0863937	-1.27932	0.1239	-0.0561321	-0.979069	0.241108	0.261609	-0.93617	0.07762	0.162894	-0.115387	-0.189722	-0.00160979	0.523648	1.13722	0.490095	0.532065	1.06038	1.06171	0.411991	1.08968	0.961839	0.507307	1.1819	1.19882	0.522619	1.05528	1.11953	0.923135	0.876775	0.998885	0.716989	0.88472	0.821169	0.962674	0.899142	0.932931
sp|O69077|AK_PSEAE	lysC	Aspartokinase	0.0182586	-0.0780515	-0.0328801	0.136251	0.028659	-0.0801221	0.0614027	-0.0447428	-0.0810011	0.106071	-0.25873	-0.223392	0.178694	0.0418284	-0.0921751	-0.0322328	0.026726	0.0210657	1.01274	0.947336	0.977467	1.09905	1.02006	0.945978	1.04348	0.969463	0.945401	1.07629	0.835823	0.856549	1.13186	1.02942	0.938107	0.977906	1.0187	1.01471	0.97918	1.0217	0.986115	0.922889	1.03313	1.00377
sp|Q9HUB5|TATA_PSEAE	tatA	Sec-independent protein translocase protein TatA	0.0192783	0.014266	0.0974102	-0.232466	-0.237214	-0.0184601	0.0394924	0.017263	-0.0146631	-0.198167	0.0878333	0.0412059	0.0706513	0.0855177	0.15838	0.0811972	0.0393389	-0.043502	1.01345	1.00994	1.06985	0.851179	0.848382	0.987286	1.02775	1.01204	0.989888	0.871657	1.06277	1.02897	1.05019	1.06107	1.11603	1.0579	1.02764	0.970297	1.03108	0.895615	1.00989	0.987801	1.07576	1.01861
sp|Q9I697|GSHB_PSEAE	gshB	Glutathione synthetase	-0.204498	-0.210249	-0.0611374	-0.0885231	-0.19752	0.0895633	-0.00586158	-0.160372	-0.0876351	0.0862649	-0.016832	0.113629	0.024196	-0.014506	-0.0114745	0.0671686	0.0216182	0.0469464	0.867841	0.864388	0.958508	0.940485	0.872049	1.06405	0.995945	0.894794	0.941064	1.06162	0.988401	1.08195	1.01691	0.989996	0.992078	1.04766	1.0151	1.03308	0.896912	0.958861	0.943935	1.04399	0.999662	1.03194
sp|Q9HTJ1|BETB_PSEAE	betB	NAD/NADP-dependent betaine aldehyde dehydrogenase	-0.480961	-0.0289282	-0.487872	-0.230775	-0.0813711	0.240061	-0.450744	-0.0626132	0.237713	-0.503861	0.0991742	0.197993	-0.439246	0.0507588	0.230322	0.041438	-0.0304306	-0.00565385	0.7165	0.980148	0.713076	0.852177	0.945159	1.18104	0.731665	0.957528	1.17912	0.705217	1.07116	1.1471	0.73752	1.03581	1.1731	1.02914	0.979128	0.996089	0.803242	0.992793	0.956105	0.974493	0.982142	1.00145
sp|Q9I576|HPPD_PSEAE	hpd	4-hydroxyphenylpyruvate dioxygenase	-0.382459	0.128833	-0.627091	-0.352867	-0.0968179	0.903718	-0.442501	-0.0551982	0.914095	-0.300306	1.28833	1.22133	-0.384859	-0.0485353	1.26212	0.1198	0.341184	0.174645	0.767129	1.09341	0.647481	0.783026	0.935093	1.87088	0.735858	0.962462	1.88439	0.81208	2.44245	2.33162	0.765854	0.966917	2.39847	1.08658	1.2668	1.12869	0.836006	1.19633	1.19424	1.86205	1.37708	1.16069
tr|Q9I3I3|Q9I3I3_PSEAE	PA1530	Uncharacterized protein	-0.24807	0.0568581	-0.0501154	-0.123342	-0.0153136	0.0852039	-0.14698	0.0429192	0.0544929	-0.0608139	0.136178	0.0170846	-0.250513	0.0726066	0.0157568	-0.0169121	-0.0847193	-0.0923572	0.842022	1.0402	0.965859	0.918058	0.989442	1.06084	0.903139	1.0302	1.03849	0.958723	1.09899	1.01191	0.840597	1.05161	1.01098	0.988346	0.942968	0.937989	0.94936	0.989446	0.99061	1.02321	0.967731	0.956434
tr|Q9HUF9|Q9HUF9_PSEAE	PA5006	Uncharacterized protein	0.0694033	0.0303039	-0.0514056	-0.0872691	0.000381955	-0.265878	-0.00824286	0.0220656	0.00928107	0.0918063	-0.213196	-0.0644267	0.0475001	-0.196961	-0.10126	-0.0868692	0.0587017	-0.0190523	1.04928	1.02123	0.964996	0.941303	1.00026	0.831692	0.994303	1.01541	1.00645	1.0657	0.862624	0.956325	1.03347	0.872386	0.932218	0.941564	1.04153	0.986881	1.01184	0.92442	1.00539	0.961551	0.946026	0.989991
tr|Q9I400|Q9I400_PSEAE	PA1344	Probable short-chain dehydrogenase	-0.630076	-0.140729	-0.798011	-0.133178	-0.111572	0.499828	-0.675715	-0.441347	0.441749	-0.598325	0.22574	0.329107	-0.32923	0.0456886	0.456273	0.233314	0.0896072	0.12364	0.646142	0.90706	0.575142	0.911821	0.925579	1.41404	0.626022	0.736447	1.35825	0.66052	1.16938	1.25624	0.795961	1.03218	1.37199	1.17553	1.06408	1.08948	0.709448	1.08381	0.906906	1.02871	1.06671	1.1097
tr|Q9HXR1|Q9HXR1_PSEAE	PA3731	Uncharacterized protein	-0.00199862	0.104478	0.0412841	-0.190758	-0.252755	-0.165557	0.0125513	-0.190159	-0.188809	-0.0890775	0.00935547	0.00718915	0.229311	0.216425	0.0511685	0.081499	0.0972344	0.148932	0.998616	1.07511	1.02903	0.876145	0.839292	0.891584	1.00874	0.876509	0.87733	0.940124	1.00651	1.005	1.17227	1.16185	1.0361	1.05812	1.06972	1.10875	1.03425	0.869007	0.920859	0.983875	1.12341	1.07886
sp|Q9HY07|FER1_PSEAE	fdxA	Ferredoxin 1	-0.0755337	-0.0868759	0.00230476	-0.397756	-0.177832	-0.244103	-0.217724	0.230127	0.0555505	-0.430492	0.287032	0.43273	0.00179758	-0.0520624	0.0718371	0.349671	0.399353	0.515819	0.948991	0.941559	1.0016	0.759038	0.88403	0.844341	0.859921	1.17294	1.03926	0.742009	1.22013	1.34979	1.00125	0.964556	1.05105	1.27427	1.31892	1.42981	0.96405	0.829136	1.02404	1.10397	1.00562	1.341
tr|Q9HXW5|Q9HXW5_PSEAE	PA3675	Uncharacterized protein	-0.129828	-0.144123	-0.00549699	-0.333845	-0.269577	-0.118766	-0.31676	-0.221141	-0.0842525	-0.335355	0.0941973	0.152975	0.172147	0.286685	0.331692	0.297553	0.207941	0.132242	0.91394	0.904929	0.996197	0.793419	0.829563	0.920975	0.802871	0.857887	0.943273	0.792589	1.06747	1.11186	1.12673	1.21983	1.25849	1.22906	1.15504	1.096	0.938356	0.847986	0.86801	0.99064	1.20169	1.16003
sp|Q9HV00|FDHE_PSEAE	fdhE	Protein FdhE homolog	-0.403128	0.0547718	0.0148719	0.14846	-0.590373	-0.708142	0.146996	-0.784757	0.0177492	-0.0124376	0.0767795	-0.0950961	-0.0852182	-0.198134	0.146853	-0.189601	0.012345	-0.456204	0.756217	1.03869	1.01036	1.10839	0.664171	0.612108	1.10726	0.58045	1.01238	0.991416	1.05466	0.93621	0.942642	0.871677	1.10715	0.876848	1.00859	0.728901	0.935091	0.794888	0.90003	0.994096	0.973824	0.871448
sp|Q9HTQ2|ALR2_PSEAE	dadX	Alanine racemase, catabolic	-0.115648	-0.0256509	-0.070275	-0.0779623	0.0865582	0.0339374	0.0276726	-0.0427609	0.0843107	-0.0694889	0.112796	0.0808351	-0.104455	0.016533	0.0827339	-0.0525814	0.0788099	0.0360516	0.922968	0.982377	0.952456	0.947395	1.06183	1.0238	1.01937	0.970795	1.06018	0.952976	1.08132	1.05763	0.930156	1.01153	1.05902	0.96421	1.05615	1.0253	0.9526	1.01101	1.01678	1.03064	1.00024	1.01522
sp|Q9HY62|ARND_PSEAE	arnD	Probable 4-deoxy-4-formamido-L-arabinose-phosphoundecaprenol deformylase ArnD	-0.0185374	0.115782	0.100322	-0.0406815	0.0369961	-0.0682796	-0.0164104	0.0870862	-0.0239923	0.106881	0.0210284	0.117561	0.0855343	-0.196866	0.114296	0.00172579	0.0119209	-0.084982	0.987233	1.08356	1.07201	0.972196	1.02598	0.953775	0.98869	1.06222	0.983507	1.0769	1.01468	1.0849	1.06108	0.872444	1.08245	1.0012	1.0083	0.942796	1.0476	0.983982	1.01147	1.05883	1.00532	0.984097
tr|Q9HVP2|Q9HVP2_PSEAE	PA4535	Uncharacterized protein	-0.00812305	0.045849	-0.458592	0.0516994	0.0522784	-0.0397861	-0.256487	0.222815	-0.0253243	-0.180078	0.246353	0.388923	-0.37669	0.0645674	0.0952383	0.0402096	-0.104456	0.0979668	0.994385	1.03229	0.727696	1.03649	1.0369	0.972799	0.837124	1.16701	0.9826	0.882655	1.1862	1.30942	0.770203	1.04577	1.06824	1.02826	0.930156	1.07026	0.918124	1.0154	0.995577	1.12609	0.961405	1.00956
tr|Q9I5X4|Q9I5X4_PSEAE	PA0562	Probable hydrolase	-0.17882	-0.421935	0.0209799	-0.0362427	-0.0103989	-0.0883441	0.164337	0.000204211	-0.136023	-0.0392734	-0.0255607	-0.217379	0.0608834	-0.113571	-0.137468	-0.168874	0.00794269	0.0122225	0.883426	0.746423	1.01465	0.975191	0.992818	0.940602	1.12065	1.00014	0.910024	0.973145	0.982439	0.860127	1.0431	0.924297	0.909113	0.889537	1.00552	1.00851	0.881499	0.969537	1.01027	0.93857	0.958838	0.967855
tr|Q9HUJ1|Q9HUJ1_PSEAE	PA4974	Probable outer membrane protein	-0.0655782	0.0556598	0.087485	-0.0426411	-0.0863994	-0.0664439	0.0471536	0.083704	-0.030951	-0.0475236	-0.0127377	-0.0140435	0.0232959	0.0578439	0.0925527	0.0301989	-0.0110235	0.0120755	0.955562	1.03933	1.06252	0.970876	0.941871	0.954989	1.03322	1.05974	0.978775	0.967596	0.99121	0.990313	1.01628	1.04091	1.06626	1.02115	0.992388	1.00841	1.01914	0.955912	1.02391	0.98304	1.04115	1.00732
tr|Q9I2T8|Q9I2T8_PSEAE	ppiD	Peptidyl-prolyl cis-trans isomerase D	0.417951	0.480359	0.417602	0.249796	0.233213	0.259379	0.322044	0.285435	0.320086	-0.329866	-0.280981	-0.284178	-0.294784	-0.297852	-0.309769	-0.283173	-0.242856	-0.264504	1.33603	1.39509	1.33571	1.18904	1.17545	1.19696	1.2501	1.21878	1.2484	0.795611	0.823031	0.821209	0.815194	0.813463	0.806771	0.821782	0.845071	0.832485	1.35561	1.18715	1.23909	0.813284	0.811809	0.833112
tr|Q9HWR5|Q9HWR5_PSEAE	PA4115	AMP nucleosidase	0.257135	0.0479202	0.221272	0.218815	-0.0557854	-0.179754	0.133838	0.017735	-0.06447	0.236241	-0.0360354	-0.162748	0.132577	-0.0675312	-0.0943195	-0.19362	-0.076595	-0.0379048	1.1951	1.03377	1.16576	1.16378	0.962071	0.882854	1.09721	1.01237	0.956297	1.17792	0.975332	0.893322	1.09625	0.95427	0.936714	0.874409	0.948293	0.974069	1.13155	1.0029	1.02196	1.01552	0.995745	0.932257
sp|Q9HVW8|HIS1_PSEAE	hisG	ATP phosphoribosyltransferase	0.0517359	-0.0809453	0.188767	-0.0155232	0.0213077	0.127711	0.0128427	-0.0160528	-0.030333	0.00288626	-0.190418	-0.243766	0.163435	-0.145269	-0.17438	-0.182347	-0.0894881	-0.0451797	1.03651	0.945438	1.13979	0.989298	1.01488	1.09256	1.00894	0.988935	0.979194	1.002	0.876352	0.844538	1.11995	0.904211	0.886148	0.881268	0.939856	0.969169	1.04058	1.03225	0.992357	0.907631	0.970103	0.930098
tr|Q9I101|Q9I101_PSEAE	PA2481	Uncharacterized protein	0.00515867	-0.0215805	-0.0934411	-0.11112	-0.202931	-0.182083	-0.117401	0.158604	0.0431682	-0.189934	0.133499	0.0738634	0.0668747	-0.00865648	0.131994	0.167574	0.218081	0.132443	1.00358	0.985153	0.937285	0.925869	0.868784	0.881429	0.921847	1.11621	1.03037	0.876646	1.09695	1.05253	1.04745	0.994018	1.09581	1.12317	1.16319	1.09615	0.97534	0.892027	1.02281	1.00871	1.04576	1.1275
tr|Q9I3B2|Q9I3B2_PSEAE	fabB	Beta-ketoacyl-ACP synthase I	0.120105	-0.0360933	0.020383	0.235771	0.162074	-0.0109052	0.0618551	0.123814	-0.0619939	0.0550215	-0.348422	-0.261605	0.0326751	-0.0100167	-0.193012	-0.0214271	-0.0423991	-0.0205524	1.08681	0.975292	1.01423	1.17754	1.11889	0.99247	1.04381	1.08961	0.957939	1.03887	0.785443	0.834159	1.02291	0.993081	0.874777	0.985258	0.971039	0.985855	1.02544	1.0963	1.03045	0.886159	0.963588	0.980717
sp|Q9I525|RLMD_PSEAE	rlmD	23S rRNA (uracil(1939)-C(5))-methyltransferase RlmD	0.216812	0.124882	0.277942	0.160296	0.397811	0.456585	-0.0802438	-0.0221786	0.240545	-0.0279325	-0.051904	-0.151795	0.212698	-0.0242655	-0.10984	-0.091893	0.107233	0.0131445	1.16216	1.09042	1.21246	1.11752	1.31751	1.37229	0.945898	0.984745	1.18144	0.980825	0.964662	0.90013	1.15885	0.983321	0.926691	0.938291	1.07716	1.00915	1.15502	1.2691	1.03736	0.948539	1.02296	1.0082
tr|Q9I6X5|Q9I6X5_PSEAE	PA0157	Probable Resistance-Nodulation-Cell Division (RND) efflux membrane fusion protein	-0.0715018	-0.255346	-0.177662	-0.0545207	-0.0738159	-0.0852648	-0.16742	-0.0442072	-0.0622041	-0.079594	0.343977	0.094632	0.12041	0.0910564	-0.0457076	-0.0524626	-0.0495888	-0.0501872	0.951647	0.837786	0.884135	0.962914	0.950122	0.942612	0.890434	0.969823	0.9578	0.946324	1.26925	1.06779	1.08704	1.06515	0.968815	0.964289	0.966212	0.965811	0.891189	0.951882	0.939352	1.09446	1.04034	0.965437
sp|Q59643|HEM2_PSEAE	hemB	Delta-aminolevulinic acid dehydratase	-0.178547	0.17148	-0.0196214	-0.126978	0.117223	0.121757	-0.0587049	0.044549	0.182309	-0.182131	0.0554598	0.0143986	-0.151229	0.0192967	-0.0139053	-0.0929926	-0.0192892	-0.0925558	0.883592	1.12621	0.986492	0.915748	1.08465	1.08806	0.960126	1.03136	1.1347	0.8814	1.03919	1.01003	0.900483	1.01347	0.990408	0.937576	0.986719	0.93786	0.998766	1.02948	1.04206	0.976873	0.968119	0.954051
sp|P57708|ISPF_PSEAE	ispF	2-C-methyl-D-erythritol 2,4-cyclodiphosphate synthase	0.112485	-0.118748	0.115699	0.0420369	0.180236	0.0327656	0.0769618	-0.0355975	-0.0774843	-0.0969427	-0.180139	-0.190669	0.0627369	0.0269956	-0.0220032	0.0194185	-0.0863142	-0.0444961	1.08109	0.920986	1.0835	1.02957	1.13307	1.02297	1.05479	0.975628	0.947709	0.935012	0.882618	0.876199	1.04445	1.01889	0.984864	1.01355	0.941926	0.969628	1.02853	1.06187	0.99271	0.897943	1.01607	0.975035
tr|G3XD36|G3XD36_PSEAE	ptsP	Phosphoenolpyruvate--protein phosphotransferase	0.0225439	-0.0403041	-0.191495	0.00268784	-0.0314127	0.0013949	-0.0149551	0.146116	0.0230346	-0.0138683	0.032803	0.123494	-0.0631954	-0.112803	0.0538049	-0.028918	-0.0241317	-0.0298458	1.01575	0.97245	0.875698	1.00186	0.978462	1.00097	0.989687	1.10659	1.01609	0.990433	1.023	1.08937	0.957142	0.92479	1.038	0.980155	0.983412	0.979525	0.954632	0.993765	1.03746	1.03427	0.97331	0.981031
sp|O30506|AOTP_PSEAE	aotP	Arginine/ornithine transport ATP-binding protein AotP	0.0262121	0.0267173	0.106419	0.0898302	0.0358651	-0.0223908	0.0866923	-0.050251	0.0087751	0.0814591	0.0356072	-0.0987303	-0.0262139	0.0505307	-0.172747	0.058333	0.0463572	-0.057906	1.01833	1.01869	1.07655	1.06424	1.02517	0.9846	1.06193	0.965768	1.0061	1.05809	1.02499	0.933855	0.981994	1.03565	0.887152	1.04126	1.03265	0.960657	1.03786	1.02467	1.01127	1.00564	0.968264	1.01152
tr|G3XCT4|G3XCT4_PSEAE	PA3580	Cys-tRNA(Pro)/Cys-tRNA(Cys) deacylase	-0.0609084	0.0795942	0.0112395	0.0562616	-0.0647173	-0.0957046	-0.0195154	0.10952	-0.0300339	-0.180989	0.0799977	0.0837497	-0.0271746	0.0383534	-0.0328602	0.072283	0.0128774	0.0805996	0.95866	1.05672	1.00782	1.03977	0.956133	0.935815	0.986564	1.07887	0.979397	0.882098	1.05702	1.05977	0.98134	1.02694	0.97748	1.05138	1.00897	1.05746	1.00773	0.977239	1.01494	0.999628	0.995254	1.03927
tr|Q9HVU7|Q9HVU7_PSEAE	PA4474	Uncharacterized protein	0.102518	0.1252	-0.218729	-0.151013	-0.13052	-0.160743	-0.15669	-0.114938	-0.133082	0.173388	0.0404725	0.0344491	0.101192	-0.0100715	0.122899	0.093346	0.119583	0.0655355	1.07365	1.09066	0.859322	0.900618	0.913502	0.894564	0.897081	0.923422	0.911881	1.1277	1.02845	1.02417	1.07266	0.993043	1.08892	1.06684	1.08642	1.04647	1.00788	0.902895	0.910795	1.06011	1.05154	1.06658
tr|Q9HYE8|Q9HYE8_PSEAE	PA3458	Probable transcriptional regulator	-0.596411	0.290386	-0.370607	-0.642245	-0.213583	0.0693337	-0.415218	0.0943466	0.20226	-0.736308	0.240382	0.331508	-0.620794	0.0759875	0.166998	0.150876	0.112179	0.300656	0.661397	1.22297	0.773457	0.640715	0.862393	1.04923	0.749906	1.06758	1.1505	0.600274	1.18131	1.25833	0.650313	1.05408	1.12272	1.11024	1.08086	1.2317	0.885941	0.85078	0.989329	1.0133	0.942372	1.14094
sp|Q9HYL2|NOSZ_PSEAE	nosZ	Nitrous-oxide reductase	-0.962816	0.301188	-1.11498	-1.07337	0.341381	0.051954	-1.12569	0.170208	0.12569	-0.954859	0.0467531	0.164175	-0.598064	0.119191	0.0210496	-0.279436	-0.19249	-0.219429	0.513055	1.23216	0.461696	0.475208	1.26697	1.03667	0.458282	1.12522	1.09103	0.515892	1.03294	1.12052	0.66064	1.08613	1.0147	0.823913	0.875094	0.858905	0.735637	0.926282	0.891511	0.889785	0.920488	0.852637
sp|Q9HYG8|GCH11_PSEAE	folE1	GTP cyclohydrolase 1 1	-0.197161	0.289135	-0.194526	-0.165849	0.118695	-0.0548075	-0.0339019	-0.128011	0.0612641	-0.113965	0.394667	0.222238	0.159885	-0.00252703	0.0759541	0.039187	0.126951	-0.0578177	0.872265	1.22191	0.87386	0.891404	1.08575	0.962723	0.976775	0.915092	1.04338	0.924045	1.31464	1.16654	1.1172	0.99825	1.05406	1.02753	1.09198	0.960716	0.989344	0.97996	0.978416	1.13508	1.0565	1.02674
sp|P0DP44|PPK1_PSEAE	ppk	Polyphosphate kinase	-0.177951	-0.0807215	-0.141473	-0.107639	0.0246354	0.0994203	-0.135741	-0.0581784	0.096349	-0.0564976	0.152774	0.135266	-0.126581	0.0478207	0.108844	0.02826	0.0683586	0.0404796	0.883958	0.945585	0.906593	0.928106	1.01722	1.07134	0.910202	0.960476	1.06906	0.961596	1.11171	1.0983	0.916	1.0337	1.07836	1.01978	1.04852	1.02846	0.912045	1.00556	0.979914	1.0572	1.00936	1.03225
sp|P72154|TRUB_PSEAE	truB	tRNA pseudouridine synthase B	0.0836389	-0.0266156	-0.0216899	0.253	0.0854932	-0.0977128	0.184483	0.0260404	-0.0216133	0.0104709	-0.214158	-0.253853	0.0676778	-0.217732	-0.218272	-0.0530191	-0.00142924	-0.0142616	1.05969	0.981721	0.985078	1.19168	1.06105	0.934513	1.13641	1.01821	0.98513	1.00728	0.862049	0.838654	1.04803	0.859917	0.859595	0.963917	0.99901	0.990163	1.00883	1.06242	1.04658	0.902662	0.922513	0.984363
tr|Q9HVY5|Q9HVY5_PSEAE	PA4430	Cytochrome b	7.4961e-05	0.211626	-0.0457472	-0.155328	0.0512664	0.0814542	-0.142313	0.112164	-0.0743893	-0.000687933	-0.00942716	-0.0469918	-0.0309292	-0.0199079	-0.0725389	-0.0882938	-0.106645	-0.0680439	1.00005	1.15799	0.968788	0.897928	1.03617	1.05808	0.906065	1.08085	0.949744	0.999523	0.993487	0.967953	0.97879	0.986296	0.950963	0.940635	0.928745	0.953931	1.04228	0.997395	0.978886	0.986988	0.972016	0.941103
sp|Q9HXJ4|ISPG_PSEAE	ispG	4-hydroxy-3-methylbut-2-en-1-yl diphosphate synthase (flavodoxin)	-0.0356449	0.0500993	-0.0966047	-0.0121966	0.0561595	0.132227	-0.0284976	-0.0445551	0.0711688	-0.0254227	-0.0197838	-0.0518516	-0.0638426	0.0209957	0.00429833	0.0524998	0.0254096	-0.0541089	0.975596	1.03534	0.935231	0.991582	1.03969	1.09598	0.980441	0.969589	1.05057	0.982533	0.98638	0.964697	0.956713	1.01466	1.00298	1.03706	1.01777	0.963189	0.982054	1.04242	1.0002	0.97787	0.991452	1.00601
tr|Q9I3I1|Q9I3I1_PSEAE	dnaX	DNA polymerase III subunit gamma/tau	0.240765	0.0554904	0.0373379	0.041634	-0.00955586	-0.0250474	0.00652498	0.0603704	-0.00933846	0.0343964	-0.0606192	-0.0371306	0.00768774	-0.0148781	-0.0820329	0.0465992	0.0164815	-0.0613327	1.18162	1.03921	1.02622	1.02928	0.993398	0.982788	1.00453	1.04273	0.993548	1.02413	0.958852	0.974591	1.00534	0.98974	0.944725	1.03283	1.01149	0.958378	1.08235	1.00182	1.0136	0.985857	0.979936	1.0009
tr|Q9HTL5|Q9HTL5_PSEAE	PA5343	Epimerase domain-containing protein	0.0821312	-0.00356883	0.0930347	0.0648245	0.0148731	0.0179278	-0.0928918	-0.0332149	-0.022756	0.0290054	0.234949	0.165184	0.121435	0.0350588	-0.140848	-0.0437332	-0.0603077	-0.102201	1.05858	0.997529	1.06661	1.04596	1.01036	1.0125	0.937641	0.97724	0.98435	1.02031	1.17686	1.12131	1.08782	1.0246	0.906986	0.970141	0.95906	0.931611	1.04091	1.02294	0.966411	1.10616	1.00647	0.953604
tr|Q9HVA1|Q9HVA1_PSEAE	ilvH	Acetolactate synthase	-0.00403457	-0.108186	-0.0620782	0.224747	0.130146	-0.209769	-0.0466457	-0.0786271	-0.0539085	0.0847934	-0.422026	-0.0929945	0.18936	0.0630502	-0.064524	0.00398341	0.0608682	0.118945	0.997207	0.927754	0.957883	1.16857	1.0944	0.864676	0.968185	0.946958	0.963323	1.06054	0.746376	0.937575	1.14026	1.04467	0.956261	1.00276	1.04309	1.08594	0.960948	1.04255	0.959489	0.914829	1.04706	1.04393
sp|Q9HWZ6|IPYR_PSEAE	ppa	Inorganic pyrophosphatase	0.107752	0.000476884	0.116975	-0.0324763	-0.10611	-0.160606	-0.0206872	0.0741081	0.0839804	0.0286034	-0.00133097	0.00034598	0.0769116	0.075414	0.00262382	0.134705	0.0588576	0.155136	1.07755	1.00033	1.08446	0.977741	0.92909	0.894649	0.985763	1.05271	1.05994	1.02002	0.999078	1.00024	1.05476	1.05366	1.00182	1.09787	1.04164	1.11353	1.05411	0.933827	1.0328	1.00645	1.03675	1.08434
tr|Q9HUD4|Q9HUD4_PSEAE	PA5037	SPOR domain-containing protein	-0.0278446	0.0190195	0.0394383	0.09821	0.0266256	-0.0374636	0.027707	-0.0700736	-0.135423	0.101033	-0.125713	-0.13744	0.106469	0.0998952	0.0437168	0.0330714	-0.0254481	-0.0446704	0.980885	1.01327	1.02771	1.07044	1.01863	0.974366	1.01939	0.952589	0.910403	1.07254	0.916551	0.909131	1.07659	1.0717	1.03077	1.02319	0.982515	0.969511	1.00729	1.02115	0.960794	0.966074	1.05968	0.991738
tr|Q9I6X0|Q9I6X0_PSEAE	opdC	Histidine porin OpdC	0.254869	0.0521076	0.185713	0.187604	0.0977578	-0.183311	0.0847284	-0.00429502	-0.104544	0.200014	-0.284757	-0.35755	0.0206212	0.0381905	-0.220213	-0.0735626	-0.0834586	-0.0287043	1.19323	1.03678	1.13738	1.13887	1.07011	0.880679	1.06049	0.997027	0.930099	1.14871	0.82088	0.780489	1.0144	1.02683	0.858438	0.950288	0.943792	0.9803	1.12246	1.02989	0.995872	0.916693	0.966553	0.958127
sp|Q9I2S3|FIML_PSEAE	fimL	Scaffold protein FimL	0.232625	0.213149	0.19661	0.0701449	0.140379	0.0947663	0.0157149	0.0379088	0.129946	-0.0527795	0.0277343	-0.0381098	-0.144999	-0.104349	-0.0634014	-0.234078	-0.113022	-0.0756924	1.17497	1.15922	1.146	1.04982	1.10219	1.06789	1.01095	1.02662	1.09425	0.964077	1.01941	0.97393	0.90438	0.930224	0.957005	0.850228	0.924649	0.948887	1.16006	1.0733	1.04394	0.985806	0.930536	0.907921
tr|Q9HW72|Q9HW72_PSEAE	pykA	Pyruvate kinase	0.015189	0.0973803	0.0893209	0.0268288	-0.0488297	-0.116212	0.0574	-0.0068104	-0.185127	0.193429	-0.12616	-0.17412	0.152892	0.0181669	-0.15289	-0.04683	-0.0859895	-0.0435748	1.01058	1.06983	1.06387	1.01877	0.96672	0.922607	1.04059	0.995291	0.879572	1.14348	0.916267	0.886308	1.1118	1.01267	0.899447	0.968061	0.942138	0.970248	1.04809	0.969366	0.971817	0.982018	1.00797	0.960149
tr|Q9HWZ5|Q9HWZ5_PSEAE	PA4032	Probable two-component response regulator	-0.06002	-0.149666	0.139579	-0.0383346	0.0807698	0.136644	-0.055654	-0.046823	0.165477	0.0278265	0.283134	0.36544	-0.0962445	-0.0985714	0.0373215	0.171159	0.129331	-0.0900955	0.959251	0.901459	1.10158	0.973778	1.05758	1.09934	0.962158	0.968066	1.12154	1.01948	1.21684	1.28827	0.935465	0.933957	1.02621	1.12596	1.09379	0.939461	0.987431	1.04357	1.01725	1.17486	0.96521	1.05307
tr|Q9HUX0|Q9HUX0_PSEAE	PA4840	SUI1 domain-containing protein	0.244693	0.0764673	0.26485	0.0741136	-0.0536501	0.000109412	0.182245	0.0873076	-0.0353428	0.168136	-0.104761	-0.29449	0.263858	0.116557	-0.0619123	-0.117334	-0.224604	-0.282939	1.18484	1.05443	1.20151	1.05271	0.963496	1.00008	1.13465	1.06239	0.9758	1.12361	0.929959	0.815361	1.20069	1.08414	0.957993	0.92189	0.85583	0.821915	1.14693	1.00543	1.05761	0.956309	1.08094	0.866545
sp|Q9HTS5|CYAY_PSEAE	cyaY	Iron-sulfur cluster assembly protein CyaY	-0.142271	-0.185453	-0.0810141	-0.0789469	0.155177	0.172853	0.250145	-0.142566	-0.0913019	0.00424822	-0.0861375	-0.0723561	-0.0525981	-0.250515	0.103006	-0.0440094	0.0226421	-0.0857877	0.906092	0.879373	0.945393	0.946748	1.11356	1.12729	1.18933	0.905907	0.938675	1.00295	0.942041	0.951083	0.964198	0.840596	1.07401	0.969956	1.01582	0.94227	0.910286	1.06253	1.0113	0.965358	0.959601	0.976015
sp|Q9HTQ0|DADA1_PSEAE	dadA1	D-amino acid dehydrogenase 1	-0.210812	0.0995451	-0.0612404	-0.125044	0.13205	0.121809	-0.079757	-0.0790713	0.144894	-0.118284	0.0912584	0.166267	-0.0416454	0.0272988	0.119662	-0.0283123	-0.0227551	-0.0517482	0.864051	1.07144	0.95844	0.916976	1.09585	1.0881	0.946217	0.946667	1.10565	0.921283	1.0653	1.12215	0.971546	1.0191	1.08648	0.980567	0.984351	0.964767	0.964642	1.03364	0.999511	1.03624	1.02571	0.976561
sp|Q9I0K0|NUOB_PSEAE	nuoB	NADH-quinone oxidoreductase subunit B	0.153483	0.209206	0.139938	-0.0094453	-0.177636	0.0512504	-0.0283091	0.0965072	0.0993965	0.0216469	0.0666816	0.235945	-0.0561194	0.0160574	-0.0522603	-0.00718444	-0.02589	-0.0922759	1.11225	1.15605	1.10186	0.993474	0.884151	1.03616	0.980569	1.06918	1.07133	1.01512	1.0473	1.17768	0.961848	1.01119	0.964424	0.995033	0.982215	0.938042	1.12339	0.971263	1.04036	1.08003	0.979155	0.971763
tr|Q9I338|Q9I338_PSEAE	PA1689	Sulfatase domain-containing protein	-0.0329697	0.0245421	0.138271	-0.0655805	-0.10456	0.118384	-0.085141	-0.0943693	0.0410485	0.0397726	-0.01481	0.108529	0.0209309	-0.0249174	0.0882637	0.0922359	-0.0646939	-0.0386546	0.977406	1.01716	1.10059	0.955561	0.930088	1.08552	0.942692	0.936682	1.02886	1.02795	0.989787	1.07813	1.01461	0.982877	1.06309	1.06602	0.956148	0.973562	1.03172	0.990389	0.969412	1.03196	1.02019	0.998577
tr|Q9HTY0|Q9HTY0_PSEAE	PA5210	Probable secretion pathway ATPase	0.0385226	0.235815	-0.162906	-0.00729755	0.146919	0.27973	-0.134326	0.15328	-0.0333192	-0.1582	-0.12733	0.146786	-0.0371666	-0.165153	-0.102836	-0.0554714	-0.170847	-0.0819226	1.02706	1.17757	0.893224	0.994954	1.1072	1.21397	0.911095	1.11209	0.97717	0.896142	0.915524	1.1071	0.974567	0.891834	0.931201	0.96228	0.888321	0.944798	1.03262	1.10537	1.00012	0.972922	0.932534	0.9318
tr|Q9I298|Q9I298_PSEAE	liuC	Putative 3-methylglutaconyl-CoA hydratase	-0.933818	0.0723008	-0.783482	-1.13948	-0.321023	0.907883	-0.915707	0.0288142	0.514483	-0.73575	0.849998	0.860501	-0.760975	-0.0125194	0.538608	0.22442	0.281735	0.245794	0.523471	1.05139	0.580963	0.453923	0.800502	1.87629	0.530084	1.02017	1.42848	0.600506	1.8025	1.81567	0.590097	0.99136	1.45257	1.16831	1.21566	1.18575	0.718609	1.04357	0.992913	1.40622	1.01134	1.1899
tr|Q9I2N8|Q9I2N8_PSEAE	PA1857	Uncharacterized protein	0.207685	-0.414961	0.276991	0.316866	-0.113774	-0.418715	0.224433	-0.156188	-0.209628	0.524069	0.153431	-0.110994	0.184637	-0.163197	-0.604874	0.0640542	-0.33158	-0.110533	1.15483	0.75004	1.21167	1.24562	0.924168	0.748091	1.16832	0.897393	0.86476	1.438	1.11221	0.92595	1.13653	0.893044	0.657529	1.0454	0.794666	0.926246	1.03885	0.972627	0.976824	1.15872	0.895701	0.922104
tr|Q9I2R3|Q9I2R3_PSEAE	PA1832	Probable protease	0.16477	0.0153147	-0.236189	-0.327941	-0.127255	-0.155229	-0.295584	-0.202573	-0.187212	0.114879	0.131273	0.127024	-0.0372406	0.0287058	0.0675345	0.0843664	-0.101659	-0.0333141	1.12099	1.01067	0.848985	0.796672	0.915572	0.89799	0.814742	0.868999	0.878301	1.08288	1.09526	1.09204	0.974517	1.0201	1.04792	1.06022	0.931961	0.977173	0.993548	0.870078	0.854014	1.09006	1.01418	0.989785
tr|Q9HX05|Q9HX05_PSEAE	PA4022	Probable aldehyde dehydrogenase	-0.443245	0.00730033	-0.809711	-0.541588	-0.055207	0.26645	-0.636304	0.0358174	0.393032	-0.490971	0.539784	0.638183	-0.589897	-0.199529	0.551847	0.0901202	0.105511	0.0300349	0.735478	1.00507	0.570496	0.687014	0.962456	1.20284	0.643359	1.02514	1.31315	0.711546	1.45375	1.55637	0.66439	0.870835	1.46596	1.06446	1.07588	1.02104	0.770349	0.950771	0.993882	1.24056	1.0004	1.05379
tr|Q9I1K7|Q9I1K7_PSEAE	PA2266	Probable cytochrome c	-0.141483	-0.165478	0.17229	-0.19953	-0.152212	-0.330015	-0.221382	-0.116337	-0.0971258	0.150172	0.0751645	0.147061	0.146705	-0.0353245	-0.0347589	0.0372685	0.102975	0.0857051	0.906587	0.891633	1.12685	0.870834	0.89987	0.795528	0.857743	0.922527	0.934894	1.1097	1.05348	1.10731	1.10704	0.975812	0.976195	1.02617	1.07399	1.06121	0.975022	0.855411	0.905055	1.09016	1.01968	1.05379
sp|Q9HUC5|HSLU_PSEAE	hslU	ATP-dependent protease ATPase subunit HslU	0.156673	-0.00558356	0.221221	0.113943	-0.0834043	-0.146095	0.0709254	-0.105881	-0.211598	0.248084	-0.0232421	-0.120169	0.159638	-0.023897	-0.0757387	-0.00766258	0.0320883	-0.0227102	1.11471	0.996137	1.16572	1.08218	0.943828	0.903693	1.05039	0.929237	0.86358	1.18763	0.984019	0.92008	1.11701	0.983572	0.948856	0.994703	1.02249	0.984382	1.09219	0.976568	0.947736	1.03058	1.01648	1.00053
tr|Q9I3X2|Q9I3X2_PSEAE	PA1372	DNA helicase	0.0915204	0.189383	0.0213929	-0.148104	0.0379439	0.115955	-0.112419	0.0694742	0.145209	-0.100046	0.0604106	0.164065	-0.23096	0.00816721	0.0328184	-0.0694519	-0.0806163	-0.018746	1.06549	1.14028	1.01494	0.902435	1.02665	1.08369	0.925036	1.04933	1.10589	0.933003	1.04276	1.12044	0.852068	1.00568	1.02301	0.953	0.945654	0.98709	1.07357	1.00426	1.02675	1.03207	0.960251	0.961915
tr|Q9HZ02|Q9HZ02_PSEAE	PA3238	AB hydrolase-1 domain-containing protein	0.435586	-0.00882955	0.445009	0.160903	0.00230992	-0.30314	0.100433	-0.35719	-0.322564	0.343891	-0.0885482	-0.0210031	0.263624	0.0530346	0.00265444	-0.269186	0.0617893	-0.0163194	1.35246	0.993899	1.36132	1.11799	1.0016	0.810487	1.0721	0.780684	0.799647	1.26918	0.940469	0.985547	1.20049	1.03744	1.00184	0.829788	1.04376	0.988752	1.23589	0.976692	0.884142	1.06506	1.07993	0.9541
tr|Q9I0F0|Q9I0F0_PSEAE	PA2692	Probable transcriptional regulator	-0.199606	0.00441716	-0.0353021	-0.490385	-0.0753527	0.0857555	-0.0286901	0.0155089	0.184796	-0.13216	-0.198308	0.0398805	-0.123026	0.0490518	-0.0312699	-0.150011	0.0526321	0.109247	0.870789	1.00307	0.975827	0.711835	0.94911	1.06124	0.98031	1.01081	1.13666	0.912464	0.871572	1.02803	0.918259	1.03458	0.978559	0.901244	1.03716	1.07867	0.949894	0.907396	1.04259	0.937355	0.977134	1.00569
tr|Q9HWB6|Q9HWB6_PSEAE	recB	RecBCD enzyme subunit RecB	0.0836492	0.00970968	0.040997	0.0950277	0.0836571	-0.03481	0.0620732	-0.0801112	-0.0743175	0.0827052	0.0243328	0.0494505	0.0567877	-0.117163	-0.0618488	-0.0413003	0.038736	-0.0915917	1.0597	1.00675	1.02882	1.06809	1.0597	0.97616	1.04396	0.945985	0.949791	1.059	1.01701	1.03487	1.04015	0.921999	0.958036	0.971779	1.02721	0.938487	1.03176	1.03465	0.979914	1.03696	0.973394	0.97916
tr|Q9I121|Q9I121_PSEAE	PA2461	Uncharacterized protein	0.271732	0.0143537	-0.040352	-0.0444779	-0.0109797	-0.128578	-0.227148	0.0980313	0.0365001	-0.111901	0.0371428	0.0190031	-0.0940011	0.0282912	0.0813697	-0.0253018	0.0517132	0.0649873	1.20726	1.01	0.972418	0.969641	0.992418	0.914733	0.854322	1.07031	1.02562	0.925368	1.02608	1.01326	0.936921	1.0198	1.05802	0.982615	1.0365	1.04608	1.06322	0.95893	0.983419	0.988236	1.00492	1.02173
tr|Q9HUW2|Q9HUW2_PSEAE	PA4851	Znf/thioredoxin_put domain-containing protein	-0.150102	-0.125234	-0.0610338	0.0523764	-0.133673	-0.0575542	0.0633439	0.0846516	0.0920639	-0.120634	0.187697	0.0678886	0.105487	0.0999366	-0.00189181	0.0646672	0.10291	0.0858287	0.901187	0.916855	0.958577	1.03697	0.911508	0.960892	1.04488	1.06043	1.06589	0.919784	1.13894	1.04818	1.07586	1.07173	0.99869	1.04584	1.07394	1.0613	0.92554	0.96979	1.05707	1.03564	1.04876	1.06036
sp|Q9HUK1|PARC_PSEAE	parC	DNA topoisomerase 4 subunit A	0.106719	0.00495259	0.0328641	-0.026399	0.140269	0.0322438	-0.0429804	0.00414716	-0.106286	0.0972052	-0.0237991	0.00101447	0.080808	-0.0311582	-0.116278	-0.00732076	-0.074317	-0.0278409	1.07678	1.00344	1.02304	0.981868	1.10211	1.0226	0.970648	1.00288	0.928976	1.0697	0.983639	1.0007	1.05761	0.978634	0.922565	0.994938	0.949792	0.980887	1.03442	1.03553	0.967501	1.01801	0.98627	0.975206
sp|Q9HVH4|RLMG_PSEAE	rlmG	Ribosomal RNA large subunit methyltransferase G	0.00169035	-0.0752312	-0.245265	0.0198106	0.0200834	0.00248173	-0.0468483	-0.00370917	0.046379	0.0935567	-0.0531994	0.00751262	0.116672	-0.149493	0.235854	-0.123997	-0.162008	-0.13426	1.00117	0.94919	0.843661	1.01383	1.01402	1.00172	0.968049	0.997432	1.03267	1.067	0.963797	1.00522	1.08423	0.901567	1.1776	0.917642	0.89378	0.911137	0.931341	1.00986	0.999384	1.012	1.05447	0.90752
sp|Q9I5V3|CCA_PSEAE	cca	Multifunctional CCA protein	-0.192371	-0.0541365	0.298181	0.0401185	0.137893	-0.0781162	0.0352629	0.0827557	0.0806033	0.0926077	-0.0757338	-0.0626598	-0.0296874	0.107161	0.0492518	0.120755	0.144938	-0.132476	0.875166	0.963171	1.22959	1.0282	1.1003	0.947294	1.02474	1.05904	1.05746	1.0663	0.948859	0.957497	0.979633	1.07711	1.03473	1.0873	1.10568	0.912265	1.02264	1.02526	1.04708	0.990884	1.03049	1.03508
sp|Q9I5Y4|PGK_PSEAE	pgk	Phosphoglycerate kinase	0.0547688	-0.146599	0.0343369	0.0709792	-0.0592402	-0.119096	0.0712613	-0.0201364	-0.15664	0.10973	-0.199324	-0.184342	0.116866	0.0784366	-0.0772317	0.0389757	0.0293959	0.0219396	1.03869	0.903377	1.02409	1.05043	0.959769	0.920764	1.05063	0.986139	0.897112	1.07903	0.870958	0.88005	1.08438	1.05587	0.947875	1.02738	1.02058	1.01532	0.988719	0.976988	0.977962	0.943345	1.02937	1.0211
tr|Q9HZA9|Q9HZA9_PSEAE	PA3110	SPOR domain-containing protein	0.0870741	0.0891417	0.00808753	-0.0127771	0.0353429	0.0135847	0.057704	0.0831503	0.146529	-0.0421888	-0.0131071	0.111285	-0.0847487	0.034623	0.00607655	-0.0430958	0.040133	-0.0506306	1.06221	1.06374	1.00562	0.991183	1.0248	1.00946	1.04081	1.05933	1.1069	0.97118	0.990956	1.08019	0.942949	1.02429	1.00422	0.97057	1.02821	0.965514	1.04386	1.00848	1.06901	1.01411	0.990486	0.988098
tr|Q9I1F6|Q9I1F6_PSEAE	gntR	Transcriptional regulator GntR	0.105061	0.0205987	-0.000277576	0.113972	-0.00645563	0	-0.0873925	0.0867733	-0.0998286	-0.0701293	0.0115629	-0.00235419	-0.0853981	-0.122003	-0.0285475	0.0238173	0.0412038	0.0360701	1.07554	1.01438	0.999808	1.0822	0.995535	1	0.941222	1.06199	0.933144	0.952553	1.00805	0.99837	0.942524	0.918911	0.980407	1.01665	1.02897	1.02532	1.02991	1.02591	0.978786	0.986323	0.947281	1.02365
tr|Q9I266|Q9I266_PSEAE	PA2049	Uncharacterized protein	-0.857746	0.0468866	-0.159279	0.399647	0.120986	0.30338	0.47824	0.0183802	-0.052773	-0.107823	-0.182834	-0.0804318	-0.0822299	-0.0786365	0.126357	-0.353027	-0.224195	0.181265	0.551814	1.03303	0.895473	1.31918	1.08748	1.23403	1.39304	1.01282	0.964081	0.927987	0.880971	0.945775	0.944597	0.946952	1.09153	0.78294	0.856073	1.13388	0.826773	1.21356	1.12332	0.918244	0.994361	0.924297
sp|P14165|CISY_PSEAE	gltA	Citrate synthase	0.0839991	-0.0650341	0.124517	0.107901	-0.0911137	-0.0695567	0.0478957	-0.105326	-0.0796685	0.158251	-0.0414547	-0.0681055	0.120505	-0.0748681	-0.102179	-0.091728	-0.0224729	-0.0378462	1.05995	0.955923	1.09014	1.07766	0.938798	0.952931	1.03376	0.929595	0.946275	1.11593	0.971675	0.95389	1.08712	0.949429	0.931625	0.938398	0.984544	0.974108	1.03534	0.989796	0.969875	1.01383	0.98939	0.965683
tr|Q9I5A7|Q9I5A7_PSEAE	PA0833	OmpA-like domain-containing protein	-0.157494	-0.127331	-0.117584	0.175483	-0.122932	-0.315062	0.1211	-0.165761	-0.253037	0.24848	-0.0794764	-0.208737	0.199056	-0.0950574	-0.0625194	-0.101751	0.0670232	0.114661	0.896581	0.915523	0.92173	1.12934	0.918319	0.803816	1.08756	0.891458	0.839128	1.18795	0.946401	0.865295	1.14795	0.936235	0.95759	0.931901	1.04755	1.08272	0.911278	0.950493	0.939383	0.999883	1.01392	1.02072
tr|Q9I5U9|Q9I5U9_PSEAE	PA0588	AAA_PrkA domain-containing protein	-0.73116	-0.158505	-0.568321	-0.649627	-0.172817	0.63313	-0.618986	-0.162912	0.639517	-0.74363	0.7645	0.828616	-0.524676	0.0516365	0.667123	0.281531	0.34812	0.311955	0.602419	0.895953	0.674401	0.637445	0.887109	1.55093	0.651129	0.89322	1.55781	0.597235	1.69878	1.77598	0.695115	1.03644	1.5879	1.21548	1.2729	1.24139	0.724258	1.02516	1.03405	1.35733	1.10649	1.24326
tr|G3XD40|G3XD40_PSEAE	PA3925	Probable acyl-CoA thiolase	-0.0387653	0.0450759	-0.164972	-0.205154	0.128812	0.268827	-0.131087	0.0395689	0.299096	-0.348049	0.0793695	0.0949287	-0.245398	-0.0694705	0.0882835	-0.0614657	0.0201133	-0.0737957	0.973488	1.03174	0.891946	0.867446	1.09339	1.20483	0.913143	1.02781	1.23037	0.785646	1.05656	1.06801	0.843583	0.952988	1.0631	0.95829	1.01404	0.950135	0.965724	1.05522	1.05711	0.970072	0.953225	0.974155
sp|Q9HZA3|LEUC_PSEAE	leuC	3-isopropylmalate dehydratase large subunit	-0.196655	0.150176	-0.0411504	0.0184911	0.0203939	0.180437	-0.0566857	0.0283126	0.0775671	-0.131832	0.00168013	-0.122738	-0.0352906	0.112759	0.178888	-0.0143027	-0.0616386	-0.0739386	0.872571	1.1097	0.97188	1.0129	1.01424	1.13323	0.96147	1.01982	1.05524	0.912672	1.00117	0.918443	0.975835	1.08129	1.13201	0.990135	0.958175	0.950041	0.984719	1.05345	1.01218	0.944093	1.06305	0.966117
sp|O68281|HEXR_PSEAE	hexR	HTH-type transcriptional regulator HexR	-0.0760802	-0.138998	-0.0473424	-0.0712345	-0.089959	0.0400044	-0.141164	0.160282	0.0162572	0.100492	-0.111773	0.0290302	-0.0385897	-0.0284793	-0.0424293	-0.194687	0.0519821	0.102699	0.948632	0.90815	0.967717	0.951823	0.939549	1.02812	0.906787	1.11751	1.01133	1.07214	0.92545	1.02033	0.973606	0.980453	0.971019	0.873763	1.03669	1.07378	0.9415	0.973163	1.01187	1.00597	0.975026	0.994744
tr|Q9I4L2|Q9I4L2_PSEAE	PA1123	DUF2025 domain-containing protein	-0.319465	0.206574	-0.514858	-0.568043	-0.112437	-0.0351724	-0.480475	-0.0898485	-0.162037	-0.756976	0.994875	0.997089	-0.658841	0.54654	0.934445	0.509069	0.432969	0.434459	0.801367	1.15394	0.699862	0.674531	0.925024	0.975915	0.716741	0.939621	0.893762	0.591735	1.99291	1.99597	0.633387	1.46058	1.91115	1.42313	1.35001	1.3514	0.885058	0.85849	0.850042	1.52687	1.33504	1.37485
tr|Q9HVA3|Q9HVA3_PSEAE	pssA	CDP-diacylglycerol--serine O-phosphatidyltransferase	0.197791	0.162648	0.216331	0.115571	0.127167	0.0571124	0.0253268	0.0766926	-0.130572	0.0798275	0.105521	0.0988924	-0.0444405	-0.111061	0.048404	0.024934	-0.120041	-0.237945	1.14694	1.11934	1.16177	1.0834	1.09215	1.04038	1.01771	1.0546	0.913469	1.05689	1.07588	1.07095	0.969666	0.925907	1.03412	1.01743	0.920161	0.847952	1.14269	1.07198	0.995259	1.06791	0.976564	0.928516
tr|Q9HWQ1|Q9HWQ1_PSEAE	PA4130	Probable sulfite or nitrite reductase	-0.386461	-0.180148	-0.389561	-0.236233	-0.0363509	0.27797	-0.312599	-0.355095	-0.0344081	-0.878244	0.73969	0.560953	-0.310792	0.0338246	0.627832	0.286986	0.293618	0.282498	0.765004	0.882612	0.763362	0.848959	0.975118	1.21249	0.80519	0.781818	0.976432	0.544029	1.66982	1.47524	0.806199	1.02372	1.54524	1.22009	1.22571	1.2163	0.803659	1.01219	0.85448	1.2297	1.12505	1.2207
sp|Q9HXI2|SECF_PSEAE	secF	Protein translocase subunit SecF	0.14351	0.0540412	0.138779	0.13548	0.114058	-0.131335	0.06489	0.0240458	-0.11925	0.0724295	-0.0582076	-0.143622	-0.00674148	-0.0347394	-0.147617	-0.0578361	-0.0712192	-0.0055403	1.10459	1.03817	1.10097	1.09846	1.08227	0.912986	1.04601	1.01681	0.920666	1.05149	0.960457	0.905243	0.995338	0.976208	0.90274	0.960704	0.951833	0.996167	1.08124	1.03124	0.994493	0.972395	0.958095	0.969568
sp|Q9HT80|DPO1_PSEAE	polA	DNA polymerase I	0.146982	0.00305152	0.17655	0.148269	0.0802892	-0.155317	0.183556	-0.050822	-0.115652	0.149227	-0.220831	-0.198207	0.153619	-0.0855714	-0.138497	-0.0985146	-0.0823774	-0.0457661	1.10725	1.00212	1.13018	1.10824	1.05723	0.897935	1.13568	0.965386	0.922965	1.10898	0.858071	0.871633	1.11236	0.942411	0.908465	0.933994	0.9445	0.968775	1.07985	1.02113	1.00801	0.946226	0.987744	0.94909
tr|Q9I348|Q9I348_PSEAE	PA1677	Isochorismatase domain-containing protein	-0.0139151	0.0532594	0.0828543	0.112392	-0.025106	-0.137682	0.0370907	-0.0649504	-0.191347	0.215884	0.0181782	-0.0532364	0.0607848	-0.0232788	-0.0465364	0.0367514	0.029984	0.0370613	0.990401	1.03761	1.05911	1.08102	0.982748	0.908979	1.02604	0.955978	0.875788	1.16142	1.01268	0.963772	1.04303	0.983994	0.968258	1.0258	1.021	1.02602	1.02904	0.990915	0.952603	1.04596	0.998428	1.02427
sp|P37798|ACCC_PSEAE	accC	Biotin carboxylase	0.119101	0.0615945	0.160158	0.191312	0.0566158	-0.091615	0.095668	0.00942268	-0.078501	0.128871	-0.239845	-0.267302	0.114877	0.0265666	-0.19022	-0.0635559	-0.0915427	-0.00480645	1.08606	1.04362	1.11741	1.1418	1.04002	0.938472	1.06856	1.00655	0.947041	1.09344	0.846836	0.830872	1.08288	1.01859	0.876472	0.956903	0.938519	0.996674	1.08236	1.0401	1.00738	0.923715	0.992647	0.964032
tr|Q9HZ98|Q9HZ98_PSEAE	ibpA	Heat-shock protein IbpA	0.295697	0.209405	0.419534	0.010822	0.00267517	-0.0174874	-0.298017	-0.392083	-0.356109	0.625703	0.264097	0.339843	0.0655527	0.145826	0.176177	-0.0466019	-0.233196	-0.103076	1.22748	1.15621	1.3375	1.00753	1.00186	0.987952	0.81337	0.762029	0.781269	1.54296	1.20088	1.26562	1.04649	1.10636	1.12989	0.968214	0.850748	0.931046	1.24039	0.999112	0.785556	1.33649	1.09425	0.916669
sp|O33407|ESTA_PSEAE	estA	Esterase EstA	-0.0547111	0.235528	0.00572232	0.0383157	0.264077	0.486085	-0.17885	-0.303995	0.146403	0.174737	-0.256611	-0.123857	-0.231367	0.0649834	0.247834	0.213197	0.111022	0.134739	0.962787	1.17734	1.00397	1.02691	1.20087	1.40064	0.883407	0.810006	1.10681	1.12876	0.837052	0.917731	0.851827	1.04607	1.18742	1.15925	1.07999	1.09789	1.04803	1.20947	0.933407	0.96118	1.02844	1.11238
sp|Q9I0A3|SYFA_PSEAE	pheS	Phenylalanine--tRNA ligase alpha subunit	0.140162	0.125464	0.200769	0.106211	0.0458923	-0.034285	0.0718482	0.101932	0.00830638	0.0465753	-0.118234	-0.0731154	-0.0210408	-0.0607135	-0.120137	-0.0467432	0.0158656	-0.0265044	1.10203	1.09086	1.14931	1.0764	1.03232	0.976516	1.05106	1.07321	1.00577	1.03281	0.921315	0.950583	0.985521	0.95879	0.920101	0.968119	1.01106	0.981796	1.11407	1.02841	1.04335	0.968236	0.954804	0.986991
tr|Q9I0T0|Q9I0T0_PSEAE	PA2554	Probable short-chain dehydrogenase	-0.553355	-0.191783	-0.861858	-0.780429	-0.125461	0.713417	-0.645737	-0.168034	0.580239	-0.698952	0.595195	0.643152	-0.689069	0.0268074	0.619808	0.261211	0.133368	0.152507	0.681434	0.875523	0.550243	0.582194	0.916711	1.63968	0.639166	0.890055	1.4951	0.61602	1.51068	1.56174	0.620254	1.01876	1.53667	1.19848	1.09685	1.1115	0.7024	1.0462	1.00811	1.22948	1.05856	1.13561
sp|Q9I6Z1|PK21A_PSEAE	ppk2	Polyphosphate:ADP/GDP phosphotransferase	-1.01987	0.193915	-1.06992	-0.811469	0.031646	0.306784	-0.771874	-0.0708924	0.222869	-0.725187	0.312877	0.308316	-0.718843	0.0451277	0.161109	-0.0475735	-0.0928905	-0.0420724	0.493161	1.14386	0.476347	0.569802	1.02218	1.23695	0.585656	0.952049	1.16705	0.604919	1.24218	1.23826	0.607585	1.03177	1.11815	0.967562	0.937642	0.971259	0.704457	0.942975	0.901586	1.02845	0.919169	0.958821
tr|Q9HVY7|Q9HVY7_PSEAE	sspA	Stringent starvation protein A	-0.616487	0.0621986	0.419166	0.39427	0.119835	0.410134	0.399465	-0.0136106	0.204367	-0.0273424	-0.180112	-0.0282313	-0.155984	-0.39519	-0.0435728	-0.15654	0.14033	0.0325562	0.652257	1.04406	1.33715	1.31428	1.08661	1.32881	1.31902	0.99061	1.15218	0.981226	0.882634	0.980622	0.89752	0.760389	0.970249	0.897174	1.10216	1.02282	1.01116	1.24323	1.15394	0.948161	0.876053	1.00738
tr|Q9HTC5|Q9HTC5_PSEAE	PA5441	Uncharacterized protein	0.174002	-0.0760142	0.241886	0.278189	-0.087859	-0.248356	0.280502	-0.0258346	-0.193742	0.140443	-0.216638	-0.254955	0.217776	0.0829538	-0.134873	0.0485768	0.0104502	0.0380285	1.12818	0.948675	1.18254	1.21267	0.940918	0.841855	1.21462	0.982252	0.874335	1.10224	0.860569	0.838013	1.16294	1.05918	0.91075	1.03424	1.00727	1.02671	1.08647	0.998482	1.02374	0.933608	1.04429	1.02274
tr|Q9I034|Q9I034_PSEAE	copR	Two-component response regulator, CopR	-0.0991977	-0.0344046	0.114247	-0.0531528	-0.188148	0.157911	0.0220485	-0.303743	0.0624934	0.011703	0.0579311	0.194561	-0.0275247	0.0712552	0.02064	0.227883	-0.103474	0.211596	0.933552	0.976435	1.08241	0.963828	0.877732	1.11567	1.0154	0.810148	1.04427	1.00814	1.04097	1.14438	0.981102	1.05063	1.01441	1.17111	0.930789	1.15797	0.997466	0.985743	0.956606	1.0645	1.01538	1.08662
sp|Q9I088|ECOT_PSEAE	eco	Ecotin	-0.0874409	-0.0750553	0.117622	0.0311982	0.017368	-0.0874242	-0.0165228	-0.196538	-0.0559036	0.200585	-0.0895377	-0.049001	0.244969	0.0650064	-0.0305193	0.0528349	-0.03196	-0.0376859	0.941191	0.949306	1.08494	1.02186	1.01211	0.941202	0.988613	0.872642	0.961992	1.14916	0.939824	0.966605	1.18507	1.04609	0.979068	1.0373	0.978091	0.974216	0.991814	0.991724	0.941082	1.01853	1.07008	0.996536
sp|Q9HV37|LLDD_PSEAE	lldD	L-lactate dehydrogenase	0.444867	0.00404677	0.344474	0.33538	0.0278949	-0.190645	0.375033	-0.0208134	-0.305011	0.249311	-0.185339	-0.164995	0.0673315	-0.218255	-0.279109	-0.0473892	0.0126164	-0.0870303	1.36119	1.00281	1.26969	1.26171	1.01952	0.876214	1.29687	0.985677	0.809436	1.18864	0.879443	0.891932	1.04778	0.859605	0.8241	0.967686	1.00878	0.941459	1.21123	1.05248	1.03066	0.986671	0.910494	0.972643
tr|Q9HV41|Q9HV41_PSEAE	recN	DNA repair protein RecN	0.0907791	0.0108128	-0.216292	0.126697	0.0304302	-0.196351	0.199535	-0.0429484	-0.116231	-0.0135736	-0.176424	-0.0205482	0.00558448	-0.143571	0.0987665	0.0340564	0.054257	0.0360425	1.06495	1.00752	0.860775	1.09179	1.02132	0.872755	1.14833	0.970669	0.922595	0.990636	0.884894	0.985858	1.00388	0.905275	1.07086	1.02389	1.03832	1.0253	0.977748	0.995288	1.01386	0.953796	0.993337	1.02917
sp|P52111|GLPD_PSEAE	glpD	Glycerol-3-phosphate dehydrogenase	0.207522	0.231245	0.32938	0.268871	0.149689	0.00224062	-0.05165	-0.0263229	-0.185418	0.168169	0.0190055	0.0408078	-0.0425745	0.00702741	-0.200223	-0.232692	-0.227776	-0.247908	1.1547	1.17385	1.25647	1.20486	1.10933	1.00155	0.964832	0.98192	0.879394	1.12363	1.01326	1.02869	0.970921	1.00488	0.870416	0.851045	0.85395	0.842117	1.19501	1.10525	0.942049	1.05519	0.94874	0.849037
tr|Q9I787|Q9I787_PSEAE	PA0045	Curli production assembly/transport component CsgG	0.914832	0.0938188	1.00923	0.801	0.455273	-0.290774	0.599342	-0.352168	-0.585496	0.567512	-0.812182	-0.826315	-0.0779451	0.0324553	-0.560303	-0.147879	-0.0433716	-0.00662318	1.88535	1.06719	2.01283	1.74231	1.37104	0.817463	1.51503	0.783406	0.66642	1.48197	0.56952	0.563968	0.947406	1.02275	0.67816	0.902576	0.970384	0.99542	1.65512	1.31027	0.988284	0.871818	0.882772	0.956127
sp|Q9I0I6|MALCR_PSEAE	PA2652	Methyl-accepting chemotaxis protein PA2652	0.0895063	0.10799	-0.0642872	0.0731556	0.214199	-0.00699401	0.244447	0.251179	-0.0753128	0.0749334	-0.0935791	-0.194881	-0.0334855	-0.0893488	-0.242609	-0.135628	-0.0866197	-0.0886916	1.06401	1.07773	0.956418	1.05202	1.16006	0.995164	1.18464	1.19018	0.949136	1.05331	0.937195	0.873645	0.977057	0.939947	0.845215	0.910273	0.941727	0.940375	1.03272	1.06908	1.10798	0.954717	0.92074	0.930792
tr|Q9I457|Q9I457_PSEAE	PA1287	Glutathione peroxidase	-0.489176	-0.356553	-0.610705	-0.250153	-0.165955	0.250284	-0.381866	-0.470102	0.214515	-0.250271	0.654528	0.384157	-0.145667	0.055791	0.766438	0.355133	0.223986	0.388196	0.712432	0.781028	0.654877	0.840807	0.891338	1.18944	0.767444	0.721913	1.16031	0.840739	1.5741	1.3051	0.903961	1.03943	1.70106	1.2791	1.16796	1.30876	0.716112	0.973862	0.883224	1.23998	1.21482	1.25194
tr|Q9HZI9|Q9HZI9_PSEAE	PA3017	Universal stress protein	-0.506552	-0.126322	-0.275647	-0.205723	0.0367842	0.238221	-0.298573	0.0237305	0.221074	-0.447083	0.0581239	0.183802	-0.0626528	-0.0346761	0.349551	0.0944288	0.0377828	0.0422448	0.703903	0.916164	0.82608	0.867104	1.02582	1.17954	0.813056	1.01658	1.1656	0.733525	1.04111	1.13587	0.957502	0.976251	1.27416	1.06764	1.02653	1.02971	0.815382	1.02416	0.998414	0.97017	1.06931	1.0413
tr|Q9I2V1|Q9I2V1_PSEAE	PA1791	PHB domain-containing protein	0.615916	-0.0204426	0.52537	0.582783	0.0681401	-0.430473	0.51935	0.0159954	-0.345825	0.518207	-0.431496	-0.634284	0.44478	-0.00751266	-0.531385	-0.111375	-0.13273	-0.0789092	1.53253	0.98593	1.4393	1.49774	1.04836	0.742019	1.43331	1.01115	0.786858	1.43217	0.741492	0.644261	1.36111	0.994806	0.69189	0.925706	0.912104	0.946773	1.31925	1.09604	1.07711	0.939309	1.01593	0.928194
tr|Q9I706|Q9I706_PSEAE	PA0126	Uncharacterized protein	0.517598	-0.0380544	0.519855	0.396014	-0.138525	-0.277447	0.559573	-0.10115	-0.498346	0.454865	-0.160255	-0.266805	0.430832	-0.00820251	-0.328697	0.100299	0.0837632	0.147629	1.43157	0.973968	1.43381	1.31587	0.908448	0.82505	1.47383	0.93229	0.707918	1.37065	0.894867	0.831158	1.34801	0.994331	0.796255	1.072	1.05978	1.10775	1.27978	1.01646	1.03801	1.03223	1.0462	1.07984
tr|Q9HXR4|Q9HXR4_PSEAE	PA3728	Uncharacterized protein	0.104189	0.0079715	0.00890947	0.00194656	0.0256233	-0.0640955	0.00506581	-0.0572706	-0.190392	0.0947772	-0.0938133	-0.0212639	0.0980539	0.0741781	-0.0892481	-0.0465174	0.0202603	-0.0143257	1.07489	1.00554	1.00619	1.00135	1.01792	0.956545	1.00352	0.961081	0.876368	1.0679	0.937043	0.985369	1.07033	1.05276	0.940013	0.968271	1.01414	0.990119	1.02888	0.991938	0.946989	0.996771	1.02103	0.990844
tr|Q9HVU5|Q9HVU5_PSEAE	PA4476	Uncharacterized protein	0.149291	0.0341317	-0.0488233	-0.0655491	0.0758258	0.0723645	-0.00747225	0.0255963	0.0663946	0.0928301	-0.0064584	0.138361	-0.0988373	-0.084677	0.030364	0.0108291	-0.0341245	-0.0467626	1.10902	1.02394	0.966724	0.955582	1.05396	1.05144	0.994834	1.0179	1.0471	1.06646	0.995533	1.10065	0.933785	0.942996	1.02127	1.00753	0.976624	0.968106	1.03323	1.02033	1.01994	1.05422	0.966017	0.984088
tr|Q9HWH7|Q9HWH7_PSEAE	ppgL	Periplasmic gluconolactonase, PpgL	-0.213601	-0.166481	-0.0627869	-0.219684	-0.266619	0.0502161	-0.199961	-0.147515	0.045005	-0.153001	0.320996	0.390714	0.0622076	0.139933	0.121647	0.215031	0.0702613	0.253844	0.862382	0.891013	0.957413	0.858754	0.831265	1.03542	0.870574	0.902804	1.03169	0.899377	1.24919	1.31104	1.04406	1.10185	1.08798	1.16073	1.04991	1.19238	0.903603	0.90848	0.935022	1.1532	1.07796	1.13434
tr|Q9HYU4|Q9HYU4_PSEAE	fadD1	Long-chain-fatty-acid--CoA ligase	0.106321	0.15814	-0.0944185	0.151179	0.114409	-0.0638058	0.0662385	-0.0391326	-0.123647	0.142943	-0.0856201	-0.0847925	0.0278608	0.0453002	-0.168786	-0.0626317	-0.0422908	-0.0683928	1.07648	1.11585	0.93665	1.11048	1.08253	0.956737	1.04698	0.97324	0.917864	1.10415	0.942379	0.94292	1.0195	1.0319	0.889591	0.957516	0.971112	0.9537	1.04299	1.04992	0.979363	0.996485	0.980329	0.960776
tr|Q9HUP7|Q9HUP7_PSEAE	PA4916	Nudix hydrolase domain-containing protein	-0.0341295	0.0561995	-0.0890852	-0.193948	0.00349592	0.0133484	0.0506828	0.511184	0.61903	-0.205414	-0.0754502	0.139843	-0.305307	-0.123264	-0.044014	0.038655	-0.00141135	0.15467	0.976621	1.03972	0.940119	0.87421	1.00243	1.0093	1.03576	1.42522	1.53584	0.86729	0.949046	1.10179	0.80927	0.918108	0.969952	1.02716	0.999022	1.11317	0.985488	0.961977	1.33227	0.972707	0.89911	1.04645
sp|Q9HUF1|MSRA_PSEAE	msrA	Peptide methionine sulfoxide reductase MsrA	-0.402302	-0.404234	-0.744954	-0.37779	-0.0993074	0.0939556	-0.39351	-0.174179	0.0865429	-0.611141	0.0772763	0.196176	-0.200197	0.150449	0.225895	0.129394	-0.00342502	0.0921868	0.75665	0.755638	0.596687	0.769615	0.933481	1.06729	0.761275	0.886272	1.06182	0.654679	1.05502	1.14566	0.870431	1.10991	1.1695	1.09383	0.997629	1.06598	0.702992	0.923463	0.903123	0.951787	1.04995	1.05248
tr|Q9HVY4|Q9HVY4_PSEAE	PA4431	Ubiquinol-cytochrome c reductase iron-sulfur subunit	-0.00521198	0.252552	0.0567344	-0.175767	-0.130104	0.0149188	-0.160642	0.0407375	0.0491842	-0.120157	0.094242	0.165147	-0.173633	0.136779	0.0231412	0.0782567	0.0177433	0.0242646	0.996394	1.19131	1.04011	0.885297	0.913765	1.01039	0.894627	1.02864	1.03468	0.920087	1.0675	1.12128	0.886607	1.09945	1.01617	1.05574	1.01237	1.01696	1.07594	0.936486	0.985982	1.03629	1.00074	1.02836
tr|Q9HU70|Q9HU70_PSEAE	PA5114	Uncharacterized protein	-0.101586	-0.123366	0.250829	0.308449	-0.0397605	-0.37797	0.208626	0.059429	-0.22591	0.157499	-0.055194	-0.0188229	-0.048186	-0.0973141	0.0596514	0.00679475	-0.0391473	0.0492793	0.932008	0.918043	1.18989	1.23838	0.972816	0.76952	1.15559	1.04205	0.855056	1.11535	0.962465	0.987038	0.967152	0.934772	1.04221	1.00472	0.97323	1.03475	1.01331	0.993571	1.01757	1.02162	0.981379	1.00423
tr|G3XDB2|G3XDB2_PSEAE	cpoB	Cell division coordinator CpoB	0.052162	0.229406	0.185529	-0.502352	-0.278345	-0.20352	-0.185185	0.0764713	0.0273996	-0.352927	0.0478902	0.122081	0.010864	0.125892	0.163274	0.11554	0.0952874	0.221267	1.03682	1.17235	1.13723	0.705955	0.824536	0.868429	0.879536	1.05444	1.01917	0.782994	1.03375	1.0883	1.00756	1.09118	1.11983	1.08338	1.06828	1.16576	1.11547	0.79964	0.984382	0.96835	1.07286	1.10581
tr|Q9HW41|Q9HW41_PSEAE	PA4360	Uncharacterized protein	0.218401	0.210728	0.0573812	-0.0304077	-0.0697497	-0.221355	0.0362552	0.0265349	-0.185292	-0.0847773	-0.0100662	-0.00305063	0.21566	0.147971	-0.0188469	0.0368274	0.00368737	-0.0293048	1.16344	1.15727	1.04058	0.979144	0.952803	0.857759	1.02545	1.01856	0.879471	0.94293	0.993047	0.997888	1.16123	1.10801	0.987021	1.02586	1.00256	0.979892	1.12043	0.929902	0.974494	0.977955	1.08542	1.00277
tr|Q9HYR7|Q9HYR7_PSEAE	PA3328	Probable FAD-dependent monooxygenase	-0.0033874	-0.0171989	-0.269196	-0.309288	-0.1799	0.930895	-0.00582756	-0.114361	0.517039	-0.00724098	0.885304	0.865744	-0.269563	0.106436	0.655392	0.556065	0.535074	0.584825	0.997655	0.988149	0.829782	0.80704	0.882764	1.90646	0.995969	0.923791	1.43101	0.994994	1.84715	1.82228	0.829571	1.07657	1.57504	1.47025	1.44902	1.49986	0.938529	1.19875	1.11692	1.55481	1.16039	1.47304
sp|Q9HVQ7|PIUC_PSEAE	piuC	PKHD-type hydroxylase PiuC	0.00607327	0.350827	-0.0556556	-0.128381	0.364041	0.0314034	0.194661	0.0424642	0.248376	-0.0926715	-0.0372764	-0.1769	-0.0796517	-0.12122	-0.198949	-0.129532	-0.312969	-0.061257	1.00422	1.27529	0.962157	0.914858	1.28703	1.02201	1.14446	1.02987	1.18787	0.937785	0.974493	0.884602	0.946286	0.91941	0.871185	0.914128	0.804983	0.958429	1.08056	1.07463	1.12073	0.932293	0.912294	0.892513
sp|Q9HTK9|RURE_PSEAE	alkT	Rubredoxin-NAD(+) reductase	0.143759	-0.0686664	-0.374039	0.103524	-0.17466	-0.160906	0.186217	-0.000398409	-0.100069	0.106667	-0.12191	-0.0845895	0.0598912	-0.00132517	0.0406625	0.013978	0.0531574	0.119782	1.10478	0.953519	0.771619	1.07439	0.885976	0.894463	1.13778	0.999724	0.932988	1.07674	0.91897	0.943053	1.04239	0.999082	1.02859	1.00974	1.03753	1.08657	0.943306	0.951611	1.0235	0.979587	1.02335	1.04461
tr|Q9I2S8|Q9I2S8_PSEAE	PA1817	SnoaL-like domain-containing protein	-0.807528	-0.816763	-1.03147	-0.343059	-0.340441	0.216633	-0.722705	-0.232563	0.345114	-0.683178	0.506153	0.428226	-0.0120744	0.0829836	0.395059	0.485596	-0.0805897	0.330624	0.57136	0.567714	0.489211	0.788368	0.7898	1.16202	0.60596	0.851121	1.27025	0.622792	1.42026	1.34558	0.991666	1.05921	1.315	1.40016	0.945671	1.25756	0.542762	0.913395	0.909111	1.12954	1.12196	1.20113
tr|Q9I1L6|Q9I1L6_PSEAE	ansA	L-asparaginase I	0.231241	0.0778092	-0.100238	0.335092	0.113707	0.180978	-0.60007	-0.356256	-0.119648	-0.35142	-0.019547	0.31548	0.326438	0.0363632	-0.134028	-0.125614	0.0723818	-0.543989	1.17384	1.05541	0.932879	1.26146	1.08201	1.13365	0.659722	0.781189	0.920412	0.783812	0.986542	1.24443	1.25391	1.02553	0.911284	0.916614	1.05145	0.685872	1.05405	1.15904	0.787108	1.00493	1.06357	0.884646
sp|Q9I0J6|NUOG_PSEAE	nuoG	NADH-quinone oxidoreductase subunit G	-0.00597752	0.0707341	0.0122033	-0.0523448	0.03526	0.0195744	-0.00188031	-0.0567509	0.0261995	0.0670124	0.0152004	0.0120893	-0.0200151	-0.0375584	-0.065474	-0.0398688	-0.0517893	-0.016424	0.995865	1.05025	1.00849	0.964368	1.02474	1.01366	0.998698	0.961427	1.01833	1.04755	1.01059	1.00841	0.986222	0.974302	0.955631	0.972743	0.964739	0.98868	1.0182	1.00092	0.992817	1.02218	0.972052	0.975388
sp|Q03456|FUR_PSEAE	fur	Ferric uptake regulation protein	-0.215963	0.0505833	0.134328	0.0187856	0.0120636	0.0391838	0.0238785	0.00208105	0.0211166	4.12602e-05	-0.0806009	-0.0546747	0.0249957	0.0495594	-0.0747414	0.0471384	-0.0133396	-0.0431503	0.860971	1.03568	1.09758	1.01311	1.0084	1.02753	1.01669	1.00144	1.01474	1.00003	0.945664	0.962811	1.01748	1.03495	0.949512	1.03321	0.990796	0.970533	0.998079	1.01635	1.01096	0.969501	1.00065	0.998181
tr|Q9HZN1|Q9HZN1_PSEAE	PA2973	Probable peptidase	0.107226	0.110295	0.104561	0.0638385	0.141543	0.138835	-0.00131575	0.0131583	0.0348707	-0.0512355	-0.0470141	-0.105888	0.0227012	0.0235617	-0.0435365	-0.103897	-0.0774099	-0.0922323	1.07716	1.07945	1.07517	1.04524	1.10308	1.10102	0.999088	1.00916	1.02446	0.965109	0.967938	0.929233	1.01586	1.01647	0.970274	0.930516	0.947758	0.93807	1.07726	1.08311	1.01091	0.954093	1.00087	0.938781
tr|Q9I3F6|Q9I3F6_PSEAE	aer	Aerotaxis receptor Aer	-0.535929	0.196076	-0.427864	-0.232707	0.234261	0.0305178	-0.324063	0.0971884	0.0580667	-0.358779	0.178144	0.211038	-0.344177	0.109899	-0.0155043	-0.144803	-0.0141739	-0.0302214	0.689715	1.14558	0.743361	0.851037	1.1763	1.02138	0.798817	1.06969	1.04107	0.779824	1.13143	1.15752	0.787757	1.07915	0.989311	0.904503	0.990224	0.97927	0.859551	1.01624	0.969858	1.02292	0.952073	0.957999
sp|Q59641|PPIA_PSEAE	ppiA	Peptidyl-prolyl cis-trans isomerase A	-0.191657	-0.264819	-0.226681	-0.0304588	-0.0574576	0.253863	-0.18637	-0.308378	-0.147512	-0.336083	-0.0470726	-0.0808606	-0.0715294	-0.0938777	0.174212	0.0257286	0.0708454	-0.0264386	0.8756	0.832303	0.854598	0.979109	0.960956	1.1924	0.878814	0.807549	0.902806	0.792189	0.967898	0.945493	0.951629	0.937001	1.12835	1.01799	1.05033	0.981841	0.854167	1.04415	0.863057	0.90186	1.00566	1.01672
tr|Q9I0L8|Q9I0L8_PSEAE	clpA	ATP-binding protease component ClpA	0.0811345	0.13637	0.152927	-0.00770782	0.0190684	0.0397677	-0.253286	-0.0886627	-0.177106	0.104674	0.212886	0.192369	-0.114088	0.0973282	0.064463	-0.0636608	0.011801	-0.0643835	1.05785	1.09914	1.11182	0.994672	1.0133	1.02795	0.838983	0.940394	0.884475	1.07525	1.159	1.14264	0.923966	1.06979	1.0457	0.956833	1.00821	0.956354	1.0896	1.01197	0.887951	1.12563	1.01315	0.9738
sp|Q9HT05|RNPA_PSEAE	rnpA	Ribonuclease P protein component	0.216703	-7.59071e-05	0.0407449	0.0260759	0.109614	0.0411016	0.245481	-0.00256323	-0.0686611	0.0151837	-0.328413	0.00243407	0.154012	0.0438273	0.119415	-0.0724511	-0.150833	-0.12787	1.16207	0.999947	1.02864	1.01824	1.07894	1.0289	1.18549	0.998225	0.953523	1.01058	0.796412	1.00169	1.11266	1.03084	1.08629	0.951021	0.90073	0.915182	1.06356	1.04203	1.04575	0.936227	1.0766	0.922311
sp|Q9I4S5|PDXH_PSEAE	pdxH	Pyridoxine/pyridoxamine 5'-phosphate oxidase	-0.270031	0.0544842	-0.264851	-0.417587	-0.0893992	0.105118	-0.297512	0.0218139	0.118181	-0.297809	0.143865	0.233687	-0.291615	0.115911	0.124505	0.0310033	-0.091242	0.133879	0.829302	1.03849	0.832285	0.748676	0.939914	1.07558	0.813654	1.01524	1.08537	0.813487	1.10486	1.17584	0.816987	1.08366	1.09013	1.02172	0.938714	1.09724	0.900025	0.921391	0.971418	1.03139	0.996926	1.01923
tr|Q9I399|Q9I399_PSEAE	PA1623	Uncharacterized protein	-0.231506	-0.157921	-0.242768	-0.122528	-0.0647913	0.0195682	-0.0899161	0.120078	0.0942911	-0.236861	0.09176	0.0783873	-0.170664	0.0243239	0.207585	-0.00945249	0.112488	0.0138018	0.851745	0.896316	0.845122	0.918577	0.956084	1.01366	0.939577	1.08679	1.06754	0.848589	1.06567	1.05584	0.888434	1.017	1.15475	0.993469	1.08109	1.00961	0.864394	0.962772	1.0313	0.990032	1.02006	1.02806
sp|Q9XCX8|ERA_PSEAE	era	GTPase Era	0.0728042	0.0865821	-0.00417895	-0.00404168	0.0601853	0.0316745	0.009363	0.031779	0.0805228	0.128772	8.6182e-05	-0.0993881	0.0182695	-0.146105	-0.0397148	-0.0430702	0.0128781	-0.0274761	1.05176	1.06185	0.997108	0.997202	1.0426	1.0222	1.00651	1.02227	1.0574	1.09336	1.00006	0.933429	1.01274	0.903687	0.972847	0.970587	1.00897	0.981135	1.03691	1.02067	1.02873	1.00895	0.963093	0.986896
tr|Q9I5Q8|Q9I5Q8_PSEAE	PA0663	Uncharacterized protein	0.0137631	0.0910624	0.271463	0.188551	0.322492	0.0231869	0.0681372	-0.0188889	-0.164437	0.090826	-0.213545	-0.0128175	-0.0663255	-0.0116126	-0.154743	-0.200789	-0.156085	-0.00956858	1.00959	1.06515	1.20703	1.13962	1.25049	1.0162	1.04836	0.986993	0.892276	1.06498	0.862416	0.991155	0.955067	0.991983	0.898292	0.870075	0.897457	0.99339	1.09392	1.13544	0.975877	0.97285	0.948448	0.920307
sp|O50174|ASTD_PSEAE	astD	N-succinylglutamate 5-semialdehyde dehydrogenase	0.0816047	-0.0421335	-0.00555435	-0.0622676	-0.0979634	0.00474087	-0.0379682	0.0718569	0.00693959	0.0207923	-0.0158022	0.0126286	0.0281895	0.0825834	0.0565803	-0.00452555	0.00846328	0.0159016	1.05819	0.971218	0.996157	0.957758	0.934351	1.00329	0.974026	1.05107	1.00482	1.01452	0.989107	1.00879	1.01973	1.05891	1.04	0.996868	1.00588	1.01108	1.00852	0.965133	1.00997	1.00414	1.03955	1.00461
sp|Q9I617|BIOF_PSEAE	bioF	8-amino-7-oxononanoate synthase	-0.0755562	0.0173122	0.0149118	-0.225072	-0.082151	0.525499	-0.0166798	0.0809686	0.475952	-0.240741	0.31142	0.27721	-0.328123	-0.00559493	0.231278	-0.0673958	0.166796	-0.0229905	0.948976	1.01207	1.01039	0.855552	0.944648	1.43943	0.988505	1.05773	1.39084	0.846311	1.24093	1.21185	0.796572	0.996129	1.17387	0.954359	1.12256	0.984191	0.990479	1.07988	1.14569	1.0997	0.988859	1.02037
tr|Q9HW45|Q9HW45_PSEAE	xenB	Xenobiotic reductase	0.0564193	-0.152481	-0.154053	0.161682	-0.179731	-0.21739	0.11313	-0.0570037	-0.108707	0.187646	-0.0813891	0.0431986	0.223704	0.0976966	-0.238042	-0.00126153	-0.0636329	-0.0583491	1.03988	0.899702	0.898722	1.11859	0.882867	0.86012	1.08157	0.961258	0.927419	1.1389	0.945147	1.0304	1.16773	1.07006	0.847896	0.999126	0.956852	0.960362	0.946102	0.953859	0.990083	1.03815	1.02856	0.972113
sp|P23189|GSHR_PSEAE	gor	Glutathione reductase	-0.0178728	0.0442615	-0.128219	0.0755795	0.033391	0.15503	-0.105567	-0.00327261	0.181353	-0.072769	0.0459415	0.0530676	-0.0693609	0.0271521	0.178417	0.0373672	0.00174411	-0.0308212	0.987688	1.03116	0.91496	1.05378	1.02341	1.11344	0.929439	0.997734	1.13395	0.950811	1.03236	1.03747	0.95306	1.019	1.13164	1.02624	1.00121	0.978863	0.977934	1.06355	1.02037	1.00688	1.03457	1.0021
sp|Q9HWE6|RL24_PSEAE	rplX	50S ribosomal protein L24	0.191262	0.0372885	0.151774	0.151392	0.0387537	-0.0270276	0.0693907	0.016565	-0.0585637	0.0670514	-0.0679632	-0.0790826	-0.0170344	-0.123823	-0.16987	-0.0707787	-0.00250488	-0.0435095	1.14176	1.02618	1.11093	1.11064	1.02723	0.98144	1.04927	1.01155	0.96022	1.04757	0.953984	0.946659	0.988262	0.917752	0.888923	0.952124	0.998265	0.970292	1.09296	1.03977	1.00701	0.982739	0.931646	0.97356
sp|G3XCV0|FLEQ_PSEAE	fleQ	Transcriptional regulator FleQ	0.119887	-0.0999514	0.0286092	0.00853103	-0.0390435	0.0356542	-0.00471752	-0.0227464	0.0594442	-0.101266	0.0327011	0.0647134	-0.0476261	-0.101697	0.0219246	0.017594	0.0815346	0.0761359	1.08665	0.933064	1.02003	1.00593	0.9733	1.02502	0.996735	0.984357	1.04206	0.932215	1.02293	1.04588	0.967527	0.931936	1.01531	1.01227	1.05814	1.05419	1.01325	1.00142	1.00772	1.00034	0.971592	1.04153
tr|Q9HY57|Q9HY57_PSEAE	fruA	Phosphotransferase system transporter fructose-specific IIBC component, FruA	0.153328	0.0407667	0.214311	0.0422976	0.00946593	-0.0805633	0.138589	0.124984	0.0134068	0.161656	0.0193796	0.0105709	0.18194	-0.038396	-0.0934706	-0.132601	-0.131883	0.0158331	1.11213	1.02866	1.16015	1.02975	1.00658	0.945688	1.10083	1.0905	1.00934	1.11857	1.01352	1.00735	1.13441	0.973737	0.937265	0.912186	0.912639	1.01104	1.10031	0.994008	1.06689	1.04648	1.01514	0.945287
tr|Q9I0T2|Q9I0T2_PSEAE	PA2552	Probable acyl-CoA dehydrogenase	-0.673966	-0.0982527	-0.496215	-0.302967	-0.0499593	0.705883	-0.593934	-0.196515	0.658552	-0.507158	0.48431	0.500526	-0.593347	-0.0119389	0.534343	0.202669	0.157933	0.151389	0.626781	0.934164	0.708964	0.810584	0.965964	1.63114	0.662534	0.872656	1.5785	0.703607	1.39892	1.41473	0.662803	0.991759	1.44828	1.15083	1.11569	1.11064	0.756636	1.1359	1.0379	1.17242	1.03428	1.12572
sp|Q9I0L7|CLPS_PSEAE	clpS	ATP-dependent Clp protease adapter protein ClpS	-0.19662	0.0544247	0.0194735	-0.165688	-0.0727016	-0.0522658	-0.0955064	-0.123963	0.0828983	-0.0590304	-0.0370327	-0.131841	0.145284	0.352665	0.137092	-0.122658	0.0234815	-0.00169017	0.872592	1.03844	1.01359	0.891504	0.950856	0.96442	0.935944	0.917663	1.05914	0.959909	0.974658	0.912666	1.10595	1.27692	1.09969	0.918494	1.01641	0.998829	0.974876	0.935593	0.970917	0.949078	1.16085	0.977911
tr|Q9I4T0|Q9I4T0_PSEAE	PA1044	CopD domain-containing protein	0.0788471	0.367667	-0.0717019	0.262462	0.0475834	-0.415299	0.120403	0.157657	-0.0546833	0.368509	-0.0484354	-0.216038	-0.25969	0.0082781	-0.479368	-0.2042	-0.108522	-0.15787	1.05617	1.29027	0.951515	1.19952	1.03353	0.749864	1.08704	1.11547	0.962806	1.29102	0.966984	0.860926	0.835267	1.00575	0.717292	0.86802	0.927538	0.896348	1.09932	0.994307	1.05511	1.03964	0.852771	0.897302
tr|Q9HY79|Q9HY79_PSEAE	bfrB	Bacterioferritin	0.0352598	-0.0183368	0.179241	-0.0333181	-0.114421	0.342521	0.0770572	-0.278835	0.215806	0.0434631	-0.304652	-0.324854	-0.123435	0.0666541	0.477472	0.379877	0.352408	0.367028	1.02474	0.98737	1.13229	0.97717	0.923753	1.26797	1.05486	0.824256	1.16135	1.03058	0.809637	0.798379	0.917999	1.04729	1.3923	1.30123	1.27669	1.28969	1.04813	1.0563	1.01349	0.879534	1.1192	1.2892
tr|Q9I5X3|Q9I5X3_PSEAE	PA0563	Uncharacterized protein	0.35415	0.125774	0.278605	0.842707	-0.099649	-0.405084	0.71992	0.10675	-0.294194	0.492456	-0.234629	-0.0772496	0.504945	0.22252	-0.389491	-0.208939	-0.290424	-0.306886	1.27823	1.09109	1.21302	1.79341	0.93326	0.755193	1.64709	1.0768	0.815528	1.40684	0.849904	0.947863	1.41907	1.16677	0.763399	0.865173	0.817662	0.808385	1.19412	1.16062	1.17981	1.0682	1.11641	0.830406
sp|P13981|ARCA_PSEAE	arcA	Arginine deiminase	-0.981648	0.0192828	-0.837841	-0.665782	-0.0787316	0.108207	-0.724696	-0.0988126	0.197356	-0.699074	0.280057	0.301409	-0.47595	0.167478	0.297509	0.0286365	0.0658732	0.0414801	0.506401	1.01346	0.55948	0.630347	0.94689	1.07789	0.605124	0.933801	1.1466	0.615967	1.21424	1.23235	0.718993	1.12309	1.22902	1.02005	1.04672	1.02917	0.693112	0.885041	0.895174	1.02085	1.0237	1.03198
sp|P50587|PYRE_PSEAE	pyrE	Orotate phosphoribosyltransferase	-0.0134352	-0.0316265	0.0234489	0.022381	0.0810515	0.0419412	0.0516731	-0.0174488	0.0775784	-0.0674305	-0.0968111	0.0740779	-0.032937	-0.0494365	-0.0069982	-0.00137143	-0.0542589	-0.0185533	0.990731	0.978317	1.01639	1.01563	1.05779	1.0295	1.03647	0.987978	1.05525	0.954336	0.935098	1.05269	0.977428	0.966314	0.995161	0.99905	0.963089	0.987222	0.995145	1.03431	1.02656	0.980707	0.979634	0.98312
sp|Q9HZK0|NAGZ_PSEAE	nagZ	Beta-hexosaminidase	0.0410778	-0.0549585	0.0474579	-0.0538971	-0.129835	-0.0944186	0.0261372	0.00192369	-0.113084	-0.105393	0.205798	-0.0803826	0.0917861	0.0603293	0.133939	0.0528092	0.089919	0.040476	1.02888	0.962622	1.03344	0.963331	0.913936	0.93665	1.01828	1.00133	0.924609	0.929551	1.15332	0.945807	1.06569	1.0427	1.09729	1.03728	1.06431	1.02845	1.00832	0.937972	0.981409	1.00956	1.06856	1.04335
sp|Q9I6F1|TYSY_PSEAE	thyA	Thymidylate synthase	0.0683468	0.0942161	-0.0785514	0.080323	-0.0243885	-0.130304	-0.00164046	0.0232135	0.00644187	0.121244	-0.189441	-0.0943397	0.178734	0.0114517	-0.0667035	0.132877	-0.0441804	-0.00378825	1.04851	1.06749	0.947008	1.05725	0.983237	0.913639	0.998864	1.01622	1.00448	1.08767	0.876946	0.936701	1.13189	1.00797	0.954817	1.09648	0.969841	0.997378	1.021	0.98471	1.00652	0.967106	1.03156	1.02123
tr|Q9I6B9|Q9I6B9_PSEAE	ftsX	Cell division protein FtsX	0.168744	-0.0908527	0.0497985	-0.0544813	0.0956163	0.0471506	0.0110144	0.0379953	-0.0763056	-0.028388	-0.0385337	-0.0365373	-0.0252834	-0.13998	-0.124932	-0.0974127	-0.0692908	-0.0506846	1.12408	0.938968	1.03512	0.962941	1.06852	1.03322	1.00766	1.02669	0.948483	0.980515	0.973644	0.974992	0.982628	0.907532	0.917047	0.934708	0.953106	0.965478	1.03272	1.02156	0.994278	0.976384	0.935736	0.951097
tr|G3XD74|G3XD74_PSEAE	dacC	Serine-type D-Ala-D-Ala carboxypeptidase	-0.0583517	0.00852209	0.0464796	0.0885981	0.0490415	-0.12598	0.042288	-0.0251625	-0.0647507	0.116983	-0.0447247	-0.0747711	0.0114763	-0.0643517	-0.187307	0.00496506	0.0152683	0.0669785	0.960361	1.00592	1.03274	1.06334	1.03458	0.916381	1.02975	0.98271	0.956111	1.08446	0.969475	0.949493	1.00799	0.956375	0.878244	1.00345	1.01064	1.04752	0.999676	1.00477	0.989522	1.00114	0.947535	1.02054
tr|Q9I299|Q9I299_PSEAE	liuD	Methylcrotonyl-CoA carboxylase, alpha-subunit (Biotin-containing)	-0.504459	-0.128845	-0.423533	-0.412608	-0.0445189	0.640683	-0.524797	-0.122154	0.702014	-0.629234	0.624422	0.459002	-0.573439	-0.0616116	0.473226	0.265686	0.0918446	0.134974	0.704925	0.914563	0.745596	0.751264	0.969613	1.55907	0.695057	0.918815	1.62677	0.64652	1.54159	1.37459	0.672013	0.958193	1.38821	1.20221	1.06573	1.09807	0.788361	1.09331	1.08022	1.18757	1.00614	1.122
sp|Q9HUD0|RL31_PSEAE	rpmE	50S ribosomal protein L31	0.144401	-0.0100802	0.0994504	0.0517505	-0.0727691	-0.217883	-0.0762023	0.064437	0.0740093	-0.181723	-0.0120466	-0.0340958	0.0527566	0.153041	0.0812064	0.195349	0.239758	0.237601	1.10527	0.993037	1.07137	1.03652	0.950811	0.859826	0.948551	1.04568	1.05264	0.881649	0.991685	0.976644	1.03724	1.11191	1.0579	1.145	1.18079	1.17903	1.05656	0.949053	1.01562	0.949993	1.06902	1.16828
tr|Q9I0M5|Q9I0M5_PSEAE	PA2613	Replication-associated recombination protein A	0.0865539	-0.0340318	-0.0585313	0.265457	0.0962592	0.0137062	0.0199884	0.0295198	-0.127882	0.00979745	0.0018531	0.0959808	0.0420616	-0.0577043	-0.0369473	-0.0424762	0.0903824	-0.0337577	1.06183	0.976687	0.960241	1.20202	1.069	1.00955	1.01395	1.02067	0.915174	1.00681	1.00129	1.06879	1.02958	0.960792	0.974715	0.970987	1.06465	0.976873	0.999586	1.09352	0.983266	1.02563	0.988364	1.00417
tr|Q9HZ12|Q9HZ12_PSEAE	PA3228	Probable ATP-binding/permease fusion ABC transporter	-0.030201	-0.111245	-0.0052501	-0.0456748	0.00788476	0.121709	-0.171535	0.0140287	0.0516324	-0.270568	0.24949	0.173166	-0.122437	-0.0119541	0.0909958	0.0699793	-0.0315638	-0.0692967	0.979284	0.925789	0.996368	0.968837	1.00548	1.08802	0.887898	1.00977	1.03644	0.828993	1.18879	1.12753	0.918634	0.991748	1.06511	1.0497	0.978359	0.953103	0.967147	1.02078	0.978035	1.04844	0.991829	0.993721
sp|P42812|LOLB_PSEAE	lolB	Outer-membrane lipoprotein LolB	-0.017474	0.0117075	0.0528242	0.16031	0.110652	-0.0363127	0.0551588	0.0463211	-0.13059	0.16506	-0.168014	-0.0105834	0.023306	0.0891722	-0.176636	-0.137163	-0.209259	-0.0616072	0.987961	1.00815	1.03729	1.11753	1.07972	0.975144	1.03897	1.03263	0.913458	1.12121	0.890067	0.992691	1.01629	1.06376	0.884764	0.909306	0.864981	0.958196	1.01113	1.05746	0.99502	1.00132	0.98827	0.910828
sp|G3XD64|FLEN_PSEAE	fleN	Antiactivator FleN	-0.0615364	0.00222356	-0.100881	0.0651791	0.0491964	0.147658	0.0170708	-0.0422799	0.0795472	0.0417847	-0.0118227	0.160979	-0.0357937	-0.0074239	0.0371788	0.0616649	0.0401621	0.0707269	0.958243	1.00154	0.932464	1.04621	1.03469	1.10777	1.0119	0.971119	1.05669	1.02939	0.991839	1.11805	0.975495	0.994867	1.02611	1.04367	1.02823	1.05025	0.964083	1.06289	1.01324	1.04642	0.998823	1.04071
sp|Q51487|OPRM_PSEAE	oprM	Outer membrane protein OprM	0.00714409	0.081449	0.0665873	0.0164348	0.0388304	-0.0843627	0.048941	0.0349573	-0.0762298	0.0763018	-0.0386054	-0.0800961	0.0116896	0.0881844	-0.021863	0.0152049	0.0356072	-0.0239604	1.00496	1.05808	1.04724	1.01146	1.02728	0.943201	1.03451	1.02453	0.948533	1.05431	0.973596	0.945995	1.00814	1.06303	0.98496	1.01059	1.02499	0.983529	1.03676	0.99398	1.00252	0.991301	1.01871	1.00637
tr|Q9I162|Q9I162_PSEAE	PA2419	Probable hydrolase	0.0605555	0.0940525	-0.0391221	-0.154962	0.0329878	-0.00169474	-0.192966	0.109135	-0.0896147	-0.122594	0.239118	0.216521	-0.140479	0.0596396	0.238689	0.0540459	0.121724	0.0753863	1.04287	1.06736	0.973247	0.898156	1.02313	0.998826	0.874806	1.07858	0.939774	0.918534	1.18027	1.16193	0.907218	1.04221	1.17992	1.03817	1.08803	1.05364	1.02783	0.97337	0.964387	1.08691	1.04311	1.05995
tr|Q9HZI6|Q9HZI6_PSEAE	PA3020	Probable soluble lytic transglycosylase	-0.00982192	-0.0420161	0.108947	-0.00956411	0.0240212	-0.0888549	-0.0346668	0.0143819	-0.0478682	0.176249	-0.20196	0.144943	0.116067	-0.0801157	-0.124731	0.0380388	-0.0275573	-0.0211145	0.993215	0.971297	1.07844	0.993393	1.01679	0.940269	0.976257	1.01002	0.967365	1.12994	0.869369	1.10569	1.08378	0.945982	0.917175	1.02672	0.98108	0.985471	1.01432	0.983484	0.984547	1.035	0.982311	0.997756
sp|Q9I7A9|RSMB_PSEAE	rsmB	Ribosomal RNA small subunit methyltransferase B	0.0286731	0.00934443	0.28393	0.187042	0.00456715	-0.12012	0.0881002	-0.00178263	-0.0395428	0.0527024	-0.0374414	-0.168157	-0.000890428	0.0717997	-0.0711071	0.0348037	0.0204522	-0.0737582	1.02007	1.0065	1.21751	1.13843	1.00317	0.920111	1.06297	0.998765	0.972963	1.03721	0.974381	0.889979	0.999383	1.05103	0.951907	1.02442	1.01428	0.95016	1.08136	1.02057	1.01157	0.967189	1.00077	0.996285
sp|Q9I609|NIRN_PSEAE	nirN	Dihydro-heme d1 dehydrogenase	0.210699	0.0686884	0.169178	0.00776008	0.405253	0.724098	-0.0950844	0.0971257	0.231227	-0.286666	0.0591056	-0.127447	-0.150633	0.0687237	0.264507	0.0234029	0.212667	-0.0255378	1.15725	1.04876	1.12442	1.00539	1.32432	1.65187	0.936217	1.06964	1.17383	0.819794	1.04182	0.91545	0.900855	1.04879	1.20123	1.01635	1.15883	0.982454	1.11014	1.32719	1.0599	0.925688	1.05029	1.05255
sp|Q9HX95|MOAC_PSEAE	moaC	Cyclic pyranopterin monophosphate synthase	0.164812	0.0177206	0.177595	0.0763169	-0.0870061	-0.0210744	0.137908	0.0388164	-0.0918925	0.0723546	-0.0360256	-0.0299664	0.0155537	-0.0161695	-0.096038	-0.0383288	-0.0934403	-0.051837	1.12102	1.01236	1.131	1.05432	0.941474	0.985498	1.10031	1.02727	0.938291	1.05143	0.975338	0.979443	1.01084	0.988855	0.935599	0.973782	0.937285	0.964707	1.08813	0.993765	1.02196	1.00207	0.978431	0.958592
tr|Q9HW30|Q9HW30_PSEAE	PA4372	Peptidase_M75 domain-containing protein	0.112815	0.0998151	0.0249578	0.0420921	-0.138709	-0.232365	0.107997	0.112768	-0.0795599	0.0855497	-0.0772256	-0.13227	0.103318	0.0205917	-0.121798	-0.0134413	0.0189171	0.0324725	1.08134	1.07164	1.01745	1.02961	0.908332	0.851239	1.07773	1.0813	0.946346	1.06109	0.947879	0.912395	1.07424	1.01438	0.919042	0.990726	1.0132	1.02276	1.05681	0.929725	1.03513	0.973789	1.00255	1.0089
tr|Q9I6W1|Q9I6W1_PSEAE	PA0171	Uncharacterized protein	0.721126	0.269476	0.330527	0.588225	0.298554	0.0637394	0.517519	0.620582	-0.0111306	0.0386351	-0.427856	-0.610939	-0.154593	-0.214344	-0.312343	-0.378093	-0.257937	-0.170229	1.64847	1.20537	1.25747	1.5034	1.22991	1.04517	1.43149	1.5375	0.992315	1.02714	0.743365	0.65477	0.898386	0.861938	0.805333	0.769454	0.836283	0.888702	1.37044	1.25949	1.32043	0.808426	0.855219	0.831479
sp|Q9HTN3|DUT_PSEAE	dut	Deoxyuridine 5'-triphosphate nucleotidohydrolase	0.168996	-0.0939464	-0.0978999	-0.120574	-0.195942	-0.209173	0.0202539	0.0723505	-0.139647	-0.0579631	-0.0687513	-0.0753406	0.0195009	0.106628	-0.039364	-0.0932113	-0.137193	0.0184891	1.12428	0.936956	0.934392	0.919822	0.873002	0.865033	1.01414	1.05143	0.907741	0.960619	0.953463	0.949118	1.01361	1.07671	0.973084	0.937434	0.909287	1.0129	0.998541	0.885952	0.991103	0.9544	1.02113	0.953206
sp|Q9I6Y4|ADE_PSEAE	PA0148	Adenine deaminase	0.0345333	-0.00104066	0.0437878	-0.0534802	0.210527	-0.122982	0.0465655	0.0816373	-0.014581	-0.00525448	-0.173133	-0.158531	0.0924367	0.0941185	-0.0308873	0.0485506	0.0242009	0.0821515	1.02423	0.999279	1.03082	0.963609	1.15711	0.918288	1.0328	1.05822	0.989944	0.996364	0.886914	0.895937	1.06617	1.06741	0.978818	1.03423	1.01692	1.0586	1.01811	1.013	1.02699	0.926405	1.03747	1.03658
sp|Q9I0K4|ACEA_PSEAE	PA2634	Isocitrate lyase	-0.0266363	0.128752	0.0477754	0.0334602	0.0261827	0.0702737	0.00732115	-0.0192131	0.0458788	0.025616	-0.0296095	-0.0732685	-0.0116336	0.000237711	-0.0293796	-0.0588944	-0.141993	-0.0964091	0.981707	1.09335	1.03367	1.02346	1.01831	1.04992	1.00509	0.986771	1.03231	1.01791	0.979685	0.950482	0.991969	1.00016	0.979842	0.96	0.906266	0.935358	1.03624	1.03056	1.00806	0.982694	0.990658	0.933875
tr|Q9HUE7|Q9HUE7_PSEAE	PA5022	Uncharacterized protein	0.152533	0.0743249	0.139115	-0.0161707	0.0575941	-0.133927	0.0511956	-0.179732	-0.171288	0.194453	-0.15907	-0.054559	0.112371	0.0177176	-0.0357909	0.019212	-0.0217276	-0.0240833	1.11152	1.05287	1.10123	0.988854	1.04073	0.911347	1.03612	0.882867	0.888049	1.14429	0.895602	0.962889	1.081	1.01236	0.975497	1.01341	0.985052	0.983445	1.08854	0.98031	0.93568	1.00093	1.02295	0.993968
sp|Q9I4W9|NADA_PSEAE	nadA	Quinolinate synthase A	0.111765	-0.106306	0.105669	0.00398069	0.0390775	-0.0818633	0.0405372	-0.0286423	-0.0442503	0.0988968	-0.0692323	-0.0496411	0.0761725	0.0066653	-0.102314	0.0265532	-0.0146512	-0.0802075	1.08055	0.928963	1.07599	1.00276	1.02746	0.944837	1.0285	0.980342	0.969794	1.07095	0.953145	0.966177	1.05422	1.00463	0.931538	1.01858	0.989896	0.945922	1.0285	0.991685	0.992878	0.996759	0.996795	0.984798
sp|Q9ZFE4|FABI_PSEAE	fabI	Enoyl-[acyl-carrier-protein] reductase [NADH] FabI	-0.00238172	0.0806977	-0.224891	-0.0962475	0.148186	0.00152868	-0.0523732	0.17113	-0.0349151	-0.236974	-0.10064	-0.00958751	-0.118597	0.0197308	0.0437192	-0.0882148	-0.102724	-0.0962347	0.99835	1.05753	0.85566	0.935463	1.10817	1.00106	0.964349	1.12594	0.976089	0.848523	0.932619	0.993376	0.921083	1.01377	1.03077	0.940686	0.931273	0.935471	0.970513	1.0149	1.02213	0.92484	0.98854	0.93581
tr|Q9HXS5|Q9HXS5_PSEAE	PA3716	Uncharacterized protein	0.402333	0.0146871	0.299994	0.24577	-0.143978	-0.274112	0.313436	0.00751007	-0.45514	0.490275	-0.301627	-0.272742	0.471934	0.140398	-0.257932	0.110349	-0.0104403	-0.054231	1.32164	1.01023	1.23114	1.18573	0.90502	0.826959	1.24266	1.00522	0.72944	1.40471	0.811337	0.827745	1.38697	1.10221	0.836286	1.07949	0.992789	0.963108	1.18767	0.972568	0.992441	1.0146	1.10849	1.0118
sp|Q9HTM1|RPOZ_PSEAE	rpoZ	DNA-directed RNA polymerase subunit omega	0.201724	0.194295	0.145879	-0.251573	-0.289236	-0.257968	-0.220872	0.0695093	0.0399091	-0.082709	0.243556	0.220044	0.119005	0.179955	0.118735	0.20981	0.145228	0.150734	1.15007	1.14416	1.1064	0.83998	0.818335	0.836265	0.858047	1.04936	1.02805	0.944283	1.18391	1.16477	1.08599	1.13285	1.08578	1.15654	1.10591	1.11013	1.13355	0.831527	0.978485	1.09765	1.10154	1.12419
sp|Q9I4X2|PQSB_PSEAE	pqsB	2-heptyl-4(1H)-quinolone synthase subunit PqsB	-0.505794	0.00779572	-0.597464	-0.466291	-0.169539	0.26645	-0.360197	-0.163482	0.268202	-0.471225	0.563238	0.594147	-0.399523	0.131098	0.492265	0.159143	0.159219	0.134029	0.704273	1.00542	0.660915	0.723823	0.889127	1.20284	0.779058	0.892868	1.20431	0.721352	1.47758	1.50958	0.758109	1.09513	1.40665	1.11662	1.11668	1.09735	0.790202	0.938598	0.958744	1.23617	1.08663	1.11022
sp|Q51391|GLPR_PSEAE	glpR	Glycerol-3-phosphate regulon repressor	-0.0343096	-0.00173896	-0.173569	0.16844	0.128173	-0.0213027	0.00431168	-0.00402973	0.0253948	-0.00751835	-0.103305	-0.197416	0.108563	0.0129884	-0.00621111	-0.0170717	-0.0255901	-0.0975612	0.976499	0.998795	0.886646	1.12384	1.09291	0.985343	1.00299	0.997211	1.01776	0.994802	0.930898	0.872111	1.07815	1.00904	0.995704	0.988237	0.982419	0.934612	0.95398	1.06736	1.00599	0.932604	1.02763	0.968422
sp|Q9HVU8|Y4473_PSEAE	PA4473	UPF0307 protein PA4473	0.15651	0.123514	0.120425	-0.153647	0.0590605	0.0490888	0.0493349	-0.116055	0.00678268	0.0764906	-0.089946	0.0884716	0.00274303	-0.336536	-0.0230616	-0.0127996	0.0910808	-0.0396957	1.11459	1.08938	1.08706	0.898975	1.04179	1.03461	1.03479	0.922707	1.00471	1.05445	0.939558	1.06324	1.0019	0.79194	0.984142	0.991167	1.06517	0.97286	1.09701	0.991791	0.987403	1.01908	0.925995	1.00973
tr|Q9HZI4|Q9HZI4_PSEAE	PA3022	MOSC domain-containing protein	-0.286344	-0.494692	-0.167032	-0.304945	-0.120101	0.15223	-0.205827	-0.0551392	0.109691	-0.258795	0.317069	0.412717	-0.103833	0.0466366	0.457451	0.132717	0.195297	0.101412	0.819978	0.709713	0.890673	0.809473	0.920124	1.11129	0.867041	0.962502	1.079	0.835786	1.2458	1.33119	0.930558	1.03285	1.37311	1.09636	1.14496	1.07282	0.806788	0.946961	0.969513	1.13759	1.11218	1.10471
tr|Q9HVL5|Q9HVL5_PSEAE	ispB	Octaprenyl-diphosphate synthase	-0.0381339	-0.0837372	-0.0584542	0.183745	0.118966	-0.0251661	0.190387	0.0195871	0.018106	0.0577027	-0.318628	-0.29023	0.0413857	-0.0155924	-0.107269	-0.00630556	-0.0737603	0.0108924	0.973914	0.94361	0.960293	1.13583	1.08596	0.982707	1.14107	1.01367	1.01263	1.04081	0.801832	0.817772	1.0291	0.98925	0.928344	0.995639	0.950158	1.00758	0.959272	1.06816	1.05579	0.886804	0.982232	0.984459
sp|P00106|CYC4_PSEAE	cc4	Cytochrome c4	0.038345	0.190467	0.0910536	-0.386583	-0.214335	-0.199546	-0.282334	0.00939511	0.165868	-0.126797	0.20379	0.188002	-0.013947	0.249745	0.175845	0.183449	0.167595	0.161743	1.02694	1.14113	1.06515	0.764939	0.861943	0.870825	0.82226	1.00653	1.12184	0.915862	1.15172	1.13918	0.990379	1.189	1.12963	1.1356	1.12318	1.11864	1.07774	0.832569	0.983545	1.06892	1.103	1.12581
sp|Q9HVT9|GATC_PSEAE	gatC	Glutamyl-tRNA(Gln) amidotransferase subunit C	-0.0348475	0.0131065	0.1444	-0.276899	-0.316792	-0.458038	-0.264959	-0.0608911	0.0997293	-0.108415	0.377087	0.393172	-0.0134456	0.482127	0.258485	0.360489	0.29762	0.416699	0.976135	1.00913	1.10527	0.825363	0.802853	0.727976	0.832222	0.958672	1.07157	0.927607	1.29872	1.31328	0.990724	1.3968	1.19622	1.28386	1.22911	1.33487	1.03018	0.785397	0.954155	1.17987	1.19458	1.28262
tr|Q9HXB7|Q9HXB7_PSEAE	PA3896	Probable 2-hydroxyacid dehydrogenase	0.245751	-0.0909671	-0.0028339	0.0434748	0.0295083	-0.0223607	0.0983347	0.00934322	-0.0578249	0.0747392	0.0135759	0.0810685	0.00748047	-0.0579213	-0.150308	-0.0983494	0.0406556	-0.0170893	1.18571	0.938893	0.998038	1.03059	1.02066	0.98462	1.07054	1.0065	0.960711	1.05317	1.00945	1.0578	1.0052	0.960647	0.901058	0.934101	1.02858	0.988224	1.04088	1.01196	1.01258	1.04014	0.955635	0.983636
tr|Q9HY22|Q9HY22_PSEAE	erdR	Response regulator ErdR	-0.0200585	-0.148248	-0.108323	-0.0221091	-0.0423077	-0.107882	0.0769268	0.0330833	-0.0325616	-0.0712059	-0.0646818	-0.00276094	0.20696	0.0290367	-0.024775	0.056136	-0.0468087	0.0587524	0.986193	0.902345	0.927666	0.984792	0.9711	0.927949	1.05477	1.0232	0.977683	0.951842	0.956156	0.998088	1.15425	1.02033	0.982974	1.03968	0.968075	1.04156	0.938735	0.96128	1.01855	0.968695	1.05252	1.01644
tr|Q9I6H7|Q9I6H7_PSEAE	PA0314	L-cysteine transporter of ABC system FliY	-0.343405	-0.184018	-0.130426	-0.08959	-0.0599223	0.193471	-0.243547	-0.321998	0.0037947	-0.230553	0.0330687	-0.0507293	-0.0582503	-0.0409225	0.349766	0.0239143	-0.0110268	-0.0365029	0.788179	0.880248	0.913562	0.93979	0.959316	1.14351	0.844666	0.799961	1.00263	0.852308	1.02319	0.965448	0.960428	0.972033	1.27435	1.01671	0.992386	0.975016	0.860663	1.01421	0.88242	0.946981	1.06894	0.994705
tr|Q9HU45|Q9HU45_PSEAE	PA5139	PBPb domain-containing protein	0.279346	0.133398	0.229032	0.225959	0.257243	0.16167	0.309685	0.443039	0.331463	-0.18866	-0.517573	-0.592006	0.0296257	-0.271284	-0.225286	-0.0957691	-0.197406	-0.125269	1.21364	1.09687	1.17205	1.16955	1.19519	1.11858	1.23944	1.35947	1.25829	0.87742	0.698546	0.66342	1.02075	0.828582	0.855426	0.935773	0.872117	0.916833	1.16086	1.16111	1.28573	0.746462	0.901585	0.908241
sp|Q9HYC7|SYM_PSEAE	metG	Methionine--tRNA ligase	0.0728583	0.105806	0.102748	0.0973128	0.0918262	-0.0505877	0.0774935	0.0716397	-0.00203176	0.0646374	-0.208003	-0.22498	0.0908557	-0.0157683	-0.110077	0.00342615	0.00174213	-0.0263031	1.0518	1.0761	1.07382	1.06978	1.06572	0.965543	1.05518	1.05091	0.998593	1.04582	0.865735	0.855607	1.065	0.98913	0.926539	1.00238	1.00121	0.981933	1.06724	1.03368	1.0349	0.922388	0.993557	0.995173
tr|Q9I6H4|Q9I6H4_PSEAE	PA0317	FAD-binding PCMH-type domain-containing protein	0.110431	-0.0274562	0.1397	0.195293	0.15174	-0.0813637	0.139151	0.00382263	0.0615263	0.0677749	-0.333146	-0.342125	0.168182	0.0536086	-0.16789	-0.0514931	0.0217222	-0.0481413	1.07955	0.981149	1.10168	1.14496	1.11091	0.945164	1.10126	1.00265	1.04357	1.0481	0.793804	0.788879	1.12364	1.03786	0.890144	0.964937	1.01517	0.967182	1.05413	1.06701	1.04916	0.876927	1.01721	0.98243
sp|Q9HU19|DCTD_PSEAE	dctD	C4-dicarboxylate transport transcriptional regulatory protein DctD	0.0143835	-0.088695	0.0145702	-0.0268837	-0.0914936	0.0286149	0.028152	0.104327	-0.126419	0.0262642	0.039077	-0.0737093	-0.0597621	-0.0843719	-0.0633414	0.00260218	-0.108968	-0.0360606	1.01002	0.940373	1.01015	0.981538	0.938551	1.02003	1.01971	1.07499	0.916103	1.01837	1.02746	0.950192	0.959422	0.943195	0.957045	1.00181	0.927251	0.975315	0.986848	0.98004	1.0036	0.998673	0.953221	0.968124
sp|Q9HUG8|MSBA_PSEAE	msbA	ATP-dependent lipid A-core flippase	0.0393865	0.159241	-0.0348447	0.148728	0.10328	-0.02164	0.00653317	0.149486	-0.0139175	0.0385209	0.0414519	-0.0990924	-0.034238	-0.119432	-0.0760577	-0.101283	-0.0388626	-0.0239348	1.02768	1.1167	0.976137	1.10859	1.07421	0.985112	1.00454	1.10917	0.9904	1.02706	1.02915	0.93362	0.976547	0.92055	0.948646	0.932204	0.973422	0.983547	1.04017	1.05597	1.0347	0.99661	0.948581	0.963057
sp|Q9HZP6|ETFB_PSEAE	etfB	Electron transfer flavoprotein subunit beta	-0.154076	-0.0998725	-0.138207	-0.0281933	-0.00167013	0.0148873	-0.056131	-0.0214458	-0.0419143	0.016024	0.0451691	0.0855796	-0.0319814	0.0787949	0.0191337	0.0124114	0.0801638	0.0614113	0.898708	0.933115	0.908647	0.980648	0.998843	1.01037	0.96184	0.985245	0.971365	1.01117	1.0318	1.06111	0.978076	1.05614	1.01335	1.00864	1.05714	1.04349	0.91349	0.996621	0.972817	1.0347	1.01585	1.03642
tr|Q9HZK3|Q9HZK3_PSEAE	mfd	Transcription-repair-coupling factor	0.0350863	0.0394726	0.165948	0.0260398	0.137851	0.0761437	0.0283001	0.041013	0.0420605	0.00143715	-0.0299134	-0.0619468	-0.1249	-0.0979115	0.0279576	0.00154837	-0.0417468	-0.0396481	1.02462	1.02774	1.1219	1.01821	1.10027	1.0542	1.01981	1.02884	1.02958	1.001	0.979479	0.957971	0.917068	0.934385	1.01957	1.00107	0.971478	0.972892	1.05809	1.05756	1.02608	0.979482	0.957007	0.981815
tr|Q9HVU4|Q9HVU4_PSEAE	cafA	Cytoplasmic axial filament protein	0.126096	0.124633	0.0705767	0.100147	0.286231	0.0658121	-0.119479	-0.0525679	0.0324988	-0.166255	0.224929	0.162057	0.0341136	-0.207233	-0.0219153	-0.124403	-0.0676188	-0.0419836	1.09134	1.09023	1.05014	1.07188	1.21945	1.04667	0.92052	0.964219	1.02278	0.891153	1.16872	1.11888	1.02393	0.866197	0.984924	0.917384	0.954212	0.971319	1.07723	1.11267	0.969174	1.05958	0.95835	0.947638
tr|Q9I440|Q9I440_PSEAE	PA1304	Probable oligopeptidase	-0.0265829	-0.202392	0.0014268	0.0713288	-0.169392	0.00890114	0.083005	0.020827	-0.0890124	0.0382902	-0.178203	-0.0051363	0.144281	0.0394915	0.0349005	0.0734549	0.0106741	0.12105	0.981743	0.869109	1.00099	1.05068	0.889217	1.00619	1.05922	1.01454	0.940166	1.0269	0.883803	0.996446	1.10518	1.02775	1.02449	1.05223	1.00743	1.08753	0.950614	0.98203	1.00464	0.969048	1.05247	1.04906
sp|P50597|RNPH_PSEAE	rph	Ribonuclease PH	0.0202395	0.00147209	0.185602	0.135119	0.156056	0.016278	0.139772	-0.0169826	0.0629066	0.0507766	0.0577307	-0.239864	0.0142394	-0.116591	-0.0189339	-0.0747548	-0.128826	-0.17222	1.01413	1.00102	1.13729	1.09818	1.11424	1.01135	1.10173	0.988298	1.04457	1.03582	1.04083	0.846825	1.00992	0.922365	0.986962	0.949504	0.914575	0.887476	1.05081	1.07459	1.04487	0.974492	0.973082	0.917185
tr|Q9I6C2|Q9I6C2_PSEAE	PA0372	Probable zinc protease	0.127891	0.220876	0.188167	-0.0274264	0.0292795	0.0463674	-0.0265924	0.149353	-0.110743	0.0143547	-0.0049844	-0.0200617	0.0367186	-0.142431	-0.00740738	-0.0808052	-0.00900747	0.0501223	1.09269	1.16544	1.13932	0.981169	1.0205	1.03266	0.981736	1.10907	0.926111	1.01	0.996551	0.986191	1.02578	0.905992	0.994879	0.94553	0.993776	1.03535	1.13248	1.01144	1.00564	0.99758	0.975549	0.991553
sp|Q9I0F4|TSE5_PSEAE	tse5	Toxin protein Tse5	0.136232	-0.129286	-0.149632	0.131062	0.00297497	-0.451933	0.0073666	0.202369	-0.179764	0.0300816	-0.245183	-0.166565	0.0991215	0.099287	-0.0790248	0.12895	-0.00337057	0.0496957	1.09903	0.914284	0.90148	1.0951	1.00206	0.731063	1.00512	1.15059	0.882847	1.02107	0.843709	0.890962	1.07112	1.07124	0.946697	1.0935	0.997666	1.03505	0.971598	0.942742	1.01285	0.91858	1.02969	1.04207
tr|Q9HUL5|Q9HUL5_PSEAE	nnrD	Bifunctional NAD(P)H-hydrate repair enzyme	0.0268342	0.0113505	0.194107	0.0863571	-0.0184162	0.00618246	0.0720545	0.0962531	0.0662333	-0.233661	0.135878	-0.128235	-0.034284	-0.0638973	0.0755124	0.0614565	0.1116	-0.107535	1.01877	1.0079	1.14402	1.06169	0.987316	1.00429	1.05121	1.06899	1.04698	0.850474	1.09876	0.91495	0.976516	0.956676	1.05374	1.04352	1.08043	0.928172	1.0569	1.01777	1.05573	0.954729	0.995643	1.01737
sp|Q9I4T5|Y1039_PSEAE	PA1039	UPF0225 protein PA1039	-0.540795	-0.104116	0.0129333	-0.323009	-0.153088	0.22416	-1.05894	-0.107686	0.329729	0.0504953	0.461903	0.589863	-0.000228752	-0.141299	0.436939	0.171262	0.015302	0.221154	0.687392	0.930375	1.009	0.799401	0.899323	1.1681	0.479986	0.928076	1.25678	1.03562	1.37736	1.5051	0.999841	0.906702	1.35373	1.12604	1.01066	1.16567	0.875591	0.955607	0.888279	1.30603	1.08676	1.10079
sp|Q9HVX0|HIS81_PSEAE	hisC1	Histidinol-phosphate aminotransferase 1	-0.20039	-0.00118838	-0.104169	-0.0457019	0.0885198	0.0243767	-0.122561	0.0461753	0.10324	-0.108928	-0.013413	0.0190755	-0.00563261	0.127608	0.00382968	0.0228444	0.0179235	-0.0329302	0.870315	0.999177	0.930341	0.968818	1.06328	1.01704	0.918556	1.03252	1.07418	0.927277	0.990746	1.01331	0.996103	1.09248	1.00266	1.01596	1.0125	0.977433	0.933278	1.01638	1.00842	0.977111	1.03041	1.00196
sp|Q9I2V0|LPXH_PSEAE	lpxH	UDP-2,3-diacylglucosamine hydrolase	-0.356242	0.0506463	0.294434	0.0538782	-0.0146477	-0.069817	-0.11381	0.0187483	0.0740477	0.233879	-0.234648	-0.0402886	0.163617	-0.520828	-0.500531	0.226111	-0.319948	-0.00172242	0.781197	1.03573	1.2264	1.03805	0.989898	0.952759	0.924145	1.01308	1.05267	1.17599	0.849893	0.97246	1.12009	0.696972	0.706846	1.16968	0.801099	0.998807	1.01444	0.99357	0.99663	0.999448	0.841303	0.989861
sp|Q9HVL8|OBG_PSEAE	obg	GTPase Obg	-0.137734	-0.105257	0.0226812	0.140728	-0.106948	0.0403983	0.229032	0.142548	0.106073	-0.0454397	-0.122335	-0.148046	0.0224795	-0.221248	-0.0884271	0.229262	0.146666	0.0580048	0.908946	0.929639	1.01585	1.10246	0.92855	1.0284	1.17205	1.10385	1.07629	0.968994	0.918699	0.902472	1.0157	0.857823	0.940548	1.17224	1.10701	1.04103	0.951477	1.0198	1.1174	0.930055	0.938025	1.10676
tr|Q9HUF0|Q9HUF0_PSEAE	rlmJ	Ribosomal RNA large subunit methyltransferase J	-0.153875	-0.00638358	-0.0564142	-0.116926	-0.00397823	-0.0375803	0.0559857	-0.0754653	-0.0435597	-0.00597782	-0.0671594	-0.0830363	0.0537626	-0.0432463	-0.0424376	0.034549	0.066576	0.017502	0.898833	0.995585	0.961651	0.922151	0.997246	0.974288	1.03957	0.949036	0.970258	0.995865	0.954516	0.944069	1.03797	0.970469	0.971013	1.02424	1.04723	1.01221	0.952023	0.964562	0.986288	0.964816	0.99315	1.02789
tr|Q9I0K8|Q9I0K8_PSEAE	PA2630	JmjC domain-containing protein	0.0526431	0.0669804	0.0138886	0	-0.21202	-0.0654021	0.133798	0.100854	0.004039	-0.0820591	0.0643983	-0.0648969	0.182201	-0.115996	-0.172601	0.0636602	0.0708194	-0.111962	1.03716	1.04752	1.00967	1	0.863328	0.955679	1.09718	1.07241	1.0028	0.944708	1.04565	0.956014	1.13461	0.922745	0.887242	1.04511	1.05031	0.925329	1.03145	0.939669	1.05746	0.982124	0.981534	1.00692
sp|Q9ZIJ1|GNUT_PSEAE	gnuT	Gluconate permease	-0.683555	-0.1875	-0.538132	-0.628013	-0.154672	0.0615109	-0.530987	0.00559543	0.130868	-0.469512	0.148079	0.188224	-0.380716	0.0812079	0.075759	0.0989771	0.016744	0.0606559	0.622629	0.878126	0.688662	0.647067	0.898337	1.04356	0.692081	1.00389	1.09495	0.722209	1.10809	1.13936	0.768056	1.0579	1.05392	1.07101	1.01167	1.04294	0.729806	0.862987	0.930306	0.989887	0.959958	1.04188
tr|G3XCX1|G3XCX1_PSEAE	narG	Nitrate reductase (quinone)	-0.12738	0.235129	0.188051	-0.276203	0.133191	0.128977	-0.533587	0.156927	0.0778325	-0.294898	0.1686	0.219782	-0.299239	-0.236256	0.107094	-0.25832	0.00981931	-0.13944	0.915493	1.17701	1.13922	0.825761	1.09672	1.09352	0.690835	1.11491	1.05543	0.81513	1.12397	1.16456	0.812681	0.848946	1.07706	0.836061	1.00683	0.907872	1.07724	1.00533	0.953725	1.03455	0.912894	0.916921
tr|Q9HYS7|Q9HYS7_PSEAE	PA3317	Uncharacterized protein	-0.568437	-0.0339299	-0.867965	-0.565676	-0.127506	0.0173609	-0.0802061	0.154772	0.0102486	-0.0244385	0.123338	0.134732	0.0492998	0.101936	0.0664392	-0.0446092	-0.124576	-0.0499003	0.674347	0.976756	0.547919	0.675639	0.915413	1.01211	0.945923	1.11325	1.00713	0.983203	1.08925	1.09789	1.03476	1.07321	1.04713	0.969552	0.917273	0.966003	0.733007	0.867719	1.0221	1.05678	1.0517	0.950943
sp|P29436|RL34_PSEAE	rpmH	50S ribosomal protein L34	0.104958	0.105749	0.0776345	0.188725	0.10348	-0.072073	0.11502	0.0711377	-0.0328224	0.145658	-0.235647	-0.282009	0.124326	0.0198326	0.155161	-0.0382091	0.0755172	-0.115176	1.07546	1.07605	1.05529	1.13976	1.07436	0.95127	1.08299	1.05054	0.977506	1.10623	0.849304	0.822445	1.09	1.01384	1.11355	0.973863	1.05374	0.92327	1.06893	1.05513	1.03701	0.925994	1.07246	0.983624
tr|Q9HUD5|Q9HUD5_PSEAE	gltB	Glutamate synthase large chain	0.190867	0.0895695	0.0551716	0.150731	0.167608	0.209977	0.0401947	0.0552929	0.0714367	-0.0815906	0.0125118	0.0558077	-0.0804274	-0.0784822	0.0233445	0.0126143	-0.087081	-0.0992277	1.14145	1.06405	1.03898	1.11013	1.12319	1.15667	1.02825	1.03907	1.05076	0.945015	1.00871	1.03944	0.945777	0.947053	1.01631	1.00878	0.941426	0.933533	1.08149	1.13	1.03936	0.997722	0.969715	0.961247
tr|Q9I2T9|Q9I2T9_PSEAE	lon	Lon protease	0.602907	0.484714	0.618634	0.452079	0.408452	0.273689	0.144216	0.165136	0.216138	0.0024151	-0.414726	-0.309076	-0.241469	-0.446406	-0.415682	-0.407145	-0.305055	-0.41007	1.51877	1.39931	1.53542	1.36801	1.32726	1.2089	1.10513	1.12127	1.16162	1.00168	0.750162	0.807159	0.845883	0.733869	0.749665	0.754114	0.809411	0.752587	1.4845	1.30139	1.12934	0.852999	0.776472	0.772037
tr|Q9I402|Q9I402_PSEAE	PA1342	Probable binding protein component of ABC transporter	-0.84778	-0.616669	-0.788481	-0.27575	-0.0640007	0.571239	-0.632028	-0.496573	0.370018	-0.446166	0.192709	0.223151	-0.406559	0.110399	0.565133	0.115756	0.14672	0.143245	0.555639	0.652175	0.578953	0.826021	0.956608	1.4858	0.645269	0.708789	1.29237	0.733991	1.14291	1.16728	0.75442	1.07953	1.47952	1.08354	1.10705	1.10439	0.595589	1.08948	0.882142	1.01473	1.10449	1.09833
tr|Q9HX22|Q9HX22_PSEAE	rsfS	Ribosomal silencing factor RsfS	0.14347	0.0646788	0.111061	-0.144879	-0.0920129	-0.164299	0.114804	0.114945	0.0501362	-0.0918679	-0.1393	-0.100599	0.0921344	0.0167327	-0.069243	0.162972	0.0732695	0.0569233	1.10456	1.04585	1.08002	0.904455	0.938213	0.892362	1.08283	1.08293	1.03536	0.938307	0.90796	0.932645	1.06595	1.01167	0.953138	1.11959	1.0521	1.04024	1.07681	0.911677	1.06704	0.926304	1.01025	1.07064
tr|Q9I5E5|Q9I5E5_PSEAE	PA0793	Uncharacterized protein	-0.0786216	0.0891923	-0.16148	-0.148941	0.100451	0.0433365	-0.0858901	0.0459964	0.156442	0.00139587	0.0292506	0.118867	0.170697	-0.000454835	0.156387	-0.0809904	0.0808937	0.158047	0.946962	1.06377	0.894107	0.901912	1.07211	1.03049	0.942203	1.0324	1.11453	1.00097	1.02048	1.08588	1.1256	0.999685	1.11449	0.945408	1.05767	1.11578	0.968281	1.0015	1.02971	1.03578	1.07993	1.03962
tr|Q9HYQ1|Q9HYQ1_PSEAE	recQ	DNA helicase	-0.0859497	-0.0258538	0.072546	0.0948455	0.120516	0.114685	-0.0580232	-0.12594	0.0140225	0.00574536	-0.00829897	-0.0191822	-0.028873	0.0232292	-0.138897	-0.0523495	0.0496428	-0.0361899	0.942164	0.982239	1.05157	1.06795	1.08712	1.08274	0.960579	0.916407	1.00977	1.00399	0.994264	0.986792	0.980186	1.01623	0.908213	0.964365	1.03501	0.975227	0.991991	1.07927	0.962251	0.995015	0.96821	0.991533
tr|Q9I5A3|Q9I5A3_PSEAE	slyD	Peptidyl-prolyl cis-trans isomerase	0.0887051	0.0239394	-0.078298	-0.0668011	-0.09156	-0.148954	-0.0585305	0.107402	0.0517875	-0.0910771	0.137714	0.24216	0.00251872	0.0492104	0.0418818	0.0783983	0.173269	-0.0316324	1.06342	1.01673	0.947174	0.954753	0.938507	0.901904	0.960242	1.07729	1.03655	0.938822	1.10016	1.18276	1.00175	1.0347	1.02946	1.05585	1.12761	0.978313	1.00911	0.931721	1.02469	1.07391	1.02197	1.05392
sp|Q9I755|TSSM1_PSEAE	tssM1	Type VI secretion system component TssM1	0.267074	0.0203261	0.115192	0.170817	-0.0400012	-0.122618	0.202869	-0.107069	-0.222771	0.331163	-0.0125341	-0.0772262	0.238961	-0.0458224	-0.213534	-0.0325831	0.0049718	-0.094204	1.20336	1.01419	1.08312	1.1257	0.972654	0.91852	1.15098	0.928472	0.856918	1.25803	0.99135	0.947878	1.18014	0.968737	0.862422	0.977668	1.00345	0.936789	1.10022	1.00562	0.978792	1.06575	1.00377	0.972636
tr|Q9I683|Q9I683_PSEAE	PA0434	Uncharacterized protein	0.265902	0.440998	0.368982	0.377527	0.260874	-0.151241	0.0291861	-0.183272	-0.302096	0.242757	-0.352077	-0.232618	0.246756	-0.228139	-0.420315	-0.129974	0.035259	-0.213352	1.20239	1.35754	1.29144	1.29911	1.1982	0.900476	1.02044	0.880703	0.811073	1.18325	0.783455	0.851089	1.18654	0.853735	0.747261	0.913848	1.02474	0.862531	1.28379	1.1326	0.904071	0.939265	0.929178	0.933707
sp|P22609|PILC_PSEAE	pilC	Type IV pilus assembly protein PilC	0.193638	0.602906	-0.105293	0.0722376	0.627465	0.829396	0.216238	0.633686	0.71448	-0.340172	-0.0876226	0.0245747	-0.290644	0.0390077	0.169086	-0.276265	-0.326666	-0.229811	1.14364	1.51877	0.929616	1.05135	1.54485	1.77694	1.1617	1.55152	1.64089	0.789947	0.941072	1.01718	0.817537	1.02741	1.12435	0.825726	0.797377	0.852746	1.19734	1.45771	1.45137	0.916066	0.989763	0.825283
sp|P72157|PURE_PSEAE	purE	N5-carboxyaminoimidazole ribonucleotide mutase	-0.0792835	-0.080721	0.0893001	-0.0456886	-0.271798	-0.250239	-0.0937946	0.00727974	-0.158451	0.0881371	0.070206	0.0368861	0.10194	0.116429	0.0258937	0.153971	0.226858	0.147497	0.946528	0.945585	1.06385	0.968827	0.828287	0.840757	0.937055	1.00506	0.895986	1.063	1.04987	1.0259	1.07322	1.08405	1.01811	1.11263	1.17028	1.10765	0.985322	0.87929	0.946033	1.04625	1.05846	1.13019
tr|G3XD53|G3XD53_PSEAE	PA2321	Gluconokinase	-0.206342	-0.209197	0.0569247	-0.15534	-0.0826632	-0.137643	-0.143238	-0.133796	0.341798	-0.0824825	0.314245	0.228321	-0.00719203	0.0781013	0.385313	0.402473	0.526006	0.423715	0.866732	0.865019	1.04025	0.897921	0.944313	0.909003	0.905485	0.91143	1.26734	0.944431	1.24336	1.17147	0.995027	1.05563	1.30614	1.32177	1.43994	1.34138	0.923999	0.917079	1.02808	1.11975	1.11893	1.3677
sp|P23747|ALGB_PSEAE	algB	Alginate biosynthesis transcriptional regulatory protein AlgB	-0.00333585	-0.0917838	-0.0184713	0.0241091	-0.00304785	-0.144212	-0.132475	-0.0916392	-0.15638	0.0632524	0.161465	0.117425	-0.0713615	0.00280942	0.0615257	-0.0314541	0.0176671	-0.0260397	0.99769	0.938362	0.987278	1.01685	0.99789	0.904873	0.912265	0.938456	0.897273	1.04482	1.11842	1.0848	0.951739	1.00195	1.04357	0.978434	1.01232	0.982113	0.974444	0.973205	0.915998	1.08268	0.999086	0.990956
tr|Q9HUM3|Q9HUM3_PSEAE	hflC	Protein HflC	-0.114913	0.0291637	0.0176807	-0.00153785	0.00285248	-0.0354833	-0.0254202	-0.0111128	-0.0355315	0.10024	0.0180762	-0.0239038	0.0452731	0.0370974	-0.000972567	-0.00402411	0.0306113	0.0960531	0.923438	1.02042	1.01233	0.998935	1.00198	0.975705	0.982534	0.992327	0.975672	1.07195	1.01261	0.983568	1.03188	1.02605	0.999326	0.997215	1.02144	1.06885	0.985396	0.992206	0.983511	1.02271	1.01908	1.02917
tr|Q9HVZ2|Q9HVZ2_PSEAE	PA4423	Uncharacterized protein	0.00615487	0.105551	0.0453733	-0.0742052	-0.0810752	-0.0492908	0.0125682	0.0237368	-0.00733964	-0.0286402	-0.0249958	-0.060893	0.0604583	0.0553585	0.0063817	0.0362768	-0.010942	-0.0100564	1.00428	1.07591	1.03195	0.949865	0.945353	0.966411	1.00875	1.01659	0.994925	0.980344	0.982823	0.958671	1.0428	1.03912	1.00443	1.02546	0.992444	0.993054	1.03738	0.953876	1.00675	0.973946	1.02878	1.00365
tr|Q9I1I6|Q9I1I6_PSEAE	PA2289	Uncharacterized protein	-0.0448422	0.117136	-0.108222	-0.0127315	0.0546715	0.0418601	-0.253813	0.119172	0.0816551	-0.0651375	0.0419812	0.0497244	-0.252532	0.19616	0.130882	-0.0177391	0.000747404	0.0209792	0.969396	1.08458	0.927731	0.991214	1.03862	1.02944	0.838677	1.08611	1.05823	0.955854	1.02953	1.03507	0.839422	1.14565	1.09496	0.98778	1.00052	1.01465	0.993902	1.01976	0.99434	1.00682	1.02668	1.00098
sp|Q9HYB6|RNFG_PSEAE	rnfG	Ion-translocating oxidoreductase complex subunit G	-0.0423249	0.00833913	0.153325	0.0114551	0.280523	0.217105	0.263468	-0.00847842	-0.102256	-0.0293318	-0.339829	0.0442085	-0.138271	-0.053565	-0.0505658	0.0571961	-0.216155	-0.0938443	0.971089	1.0058	1.11213	1.00797	1.21464	1.1624	1.20036	0.99414	0.931575	0.979874	0.790135	1.03112	0.908608	0.963552	0.965558	1.04044	0.860857	0.937023	1.02967	1.12834	1.04203	0.933709	0.945906	0.946107
tr|Q9HZH0|Q9HZH0_PSEAE	PA3038	Probable porin	-0.805949	0.112576	-1.22125	-0.88934	0.0203538	0.887781	-0.790666	-0.00501721	0.988024	-0.979488	0.382794	0.289282	-1.20164	-0.180704	0.57849	0.111519	0.0243861	0.0483628	0.571986	1.08116	0.42891	0.539861	1.01421	1.85033	0.578077	0.996528	1.98347	0.50716	1.30386	1.22203	0.434781	0.882272	1.49329	1.08037	1.01705	1.03409	0.694017	1.1348	1.18602	1.01102	0.936779	1.04383
sp|Q9I0A2|RL20_PSEAE	rplT	50S ribosomal protein L20	-0.00997866	-0.00684845	-0.0191279	0.236353	0.154158	-0.0149113	0.100993	0.152083	0.102145	0.0598662	-0.321337	-0.326736	0.107433	-0.0472482	-0.049315	-0.0786743	-0.0439396	-0.073813	0.993107	0.995264	0.986829	1.17801	1.11277	0.989717	1.07251	1.11117	1.07337	1.04237	0.800328	0.797339	1.07731	0.967781	0.966395	0.946927	0.970003	0.950124	0.991733	1.0935	1.08568	0.880012	1.00383	0.955684
sp|Q9I3F5|ACNA_PSEAE	acnA	Aconitate hydratase A	-0.524013	-0.162223	-0.449851	-0.385099	-0.128447	0.480413	-0.403349	-0.126177	0.444568	-0.431125	0.535448	0.590127	-0.429941	0.0345562	0.483892	0.209878	0.158711	0.152266	0.695435	0.893647	0.732118	0.765726	0.914816	1.39514	0.756101	0.916256	1.36091	0.741683	1.44939	1.50538	0.742292	1.02424	1.39851	1.15659	1.11629	1.11131	0.773733	1.02523	1.01109	1.23215	1.05502	1.12806
tr|Q9HTE5|Q9HTE5_PSEAE	soxG	Sarcosine oxidase gamma subunit	-0.405111	-0.183681	-0.339583	-0.0420805	0.297554	-0.0452921	-0.205725	-0.26663	-0.462408	0.048661	0.438105	0.38148	0.0981609	0.154686	0.558489	0.184937	0.203925	0.136851	0.755178	0.880454	0.79027	0.971253	1.22906	0.969094	0.867103	0.831259	0.725774	1.0343	1.35482	1.30268	1.07041	1.11318	1.47273	1.13677	1.15183	1.0995	0.808634	1.05647	0.808045	1.2306	1.21877	1.12937
tr|Q9HUA3|Q9HUA3_PSEAE	PA5080	Proline iminopeptidase	-0.145134	0.0160906	0.0132609	0.0148373	-0.135052	0.0288844	-0.0253883	0.134105	-0.0292611	-0.1651	0.0200503	-0.0285145	-0.215144	-0.0389016	0.146763	-0.13279	-0.0114845	-0.0339948	0.904295	1.01122	1.00923	1.01034	0.910637	1.02022	0.982556	1.09741	0.979922	0.891867	1.01399	0.980429	0.86146	0.973396	1.10708	0.912066	0.992071	0.976712	0.974915	0.980399	1.01996	0.962097	0.980646	0.960283
tr|Q9I3G0|Q9I3G0_PSEAE	ccoN2	Cytochrome-c oxidase	-1.74203	-0.0139329	-1.6091	-1.01276	0.307378	0.29802	-1.03508	0.0938946	0.321195	-1.58688	-0.156786	0.0292488	-0.747423	0.13851	0.171391	-0.026359	-0.12048	0.0402131	0.298949	0.990389	0.327802	0.495598	1.23746	1.22946	0.48799	1.06725	1.24936	0.332891	0.897021	1.02048	0.595666	1.10077	1.12614	0.981895	0.919882	1.02827	0.539047	0.987504	0.934867	0.750131	0.940859	0.976681
tr|Q9I3D0|Q9I3D0_PSEAE	PA1591	Uncharacterized protein	0.00765777	-0.0359424	0.0131596	0.138762	0.0761997	0.013978	0.138429	0.0705205	0.115183	-0.0847085	-0.161897	-0.154603	-0.14357	-0.0231349	0.248344	0.0199611	0.0337083	0.138917	1.00532	0.975394	1.00916	1.10096	1.05424	1.00974	1.10071	1.0501	1.08311	0.942975	0.893849	0.89838	0.905276	0.984092	1.18784	1.01393	1.02364	1.10108	0.996627	1.05498	1.07797	0.911735	1.02574	1.04622
tr|Q9HUC7|Q9HUC7_PSEAE	PA5052	SPOR domain-containing protein	-0.0522058	-0.0123966	0.0808519	-0.0141073	0.0621248	-0.081848	0.0523531	0.0289717	-0.108344	0.0691569	0.0234865	-0.0829312	0.0290212	0.0438079	-0.0420674	-0.0144467	-0.00148553	-0.0415103	0.964461	0.991444	1.05764	0.990269	1.044	0.944847	1.03695	1.02028	0.927652	1.0491	1.01641	0.944137	1.02032	1.03083	0.971262	0.990036	0.998971	0.971637	1.00452	0.993039	0.994964	1.00322	1.00747	0.986881
tr|Q9HVX4|Q9HVX4_PSEAE	PA4441	Uncharacterized protein	-0.0194283	0.211262	-0.0429552	-0.227404	-0.253901	-0.166172	-0.0212099	0.110766	0.0151517	-0.391834	0.0877278	0.162589	-0.0538899	0.18254	0.0353107	0.0891073	0.0602628	0.122858	0.986624	1.1577	0.970665	0.854171	0.838626	0.891204	0.985406	1.0798	1.01056	0.76216	1.0627	1.11929	0.963335	1.13488	1.02478	1.06371	1.04266	1.08889	1.03833	0.861334	1.02525	0.981383	1.041	1.06509
sp|P20582|PQSD_PSEAE	pqsD	Anthraniloyl-CoA anthraniloyltransferase	-0.466546	-0.225442	-0.496274	-0.792737	-0.320802	0.192867	-0.500653	-0.124421	0.217328	-0.592183	0.356894	0.49886	-0.661501	0.10581	0.523447	-0.0462234	-0.0923393	0.215732	0.723695	0.855333	0.708935	0.577248	0.800625	1.14303	0.706787	0.917372	1.16258	0.663338	1.28067	1.4131	0.63222	1.0761	1.43739	0.968468	0.938001	1.16129	0.762654	0.840302	0.928913	1.11903	1.04857	1.02259
tr|Q9I4W8|Q9I4W8_PSEAE	PA1005	Putative beta-barrel assembly-enhancing protease	-0.139827	-0.188554	-0.360776	-0.0127536	-0.042208	0.104471	-0.0671482	-0.107195	0.0309248	-0.23208	0.0753108	0.091772	-0.0351612	0.0787548	0.0795527	-0.00545804	-0.0154244	0.0242102	0.907628	0.877485	0.778746	0.991199	0.971167	1.0751	0.954523	0.928391	1.02167	0.851407	1.05359	1.06568	0.975923	1.05611	1.05669	0.996224	0.989366	1.01692	0.85462	1.01249	0.968194	0.990224	1.02957	1.00084
tr|Q9I6D5|Q9I6D5_PSEAE	PA0359	Uncharacterized protein	0.204503	0.237528	0.0481478	0.172923	0.300273	0.246448	0.164589	0.489383	0.564887	-0.376361	-0.418689	-0.150501	-0.405741	0.0981835	-0.382632	-0.0270143	-0.119095	-0.257142	1.15229	1.17897	1.03394	1.12734	1.23138	1.18628	1.12085	1.40384	1.47927	0.770378	0.748104	0.900937	0.754849	1.07042	0.767037	0.981449	0.920765	0.836744	1.12173	1.18167	1.33465	0.806473	0.864103	0.912986
tr|Q9HYG6|Q9HYG6_PSEAE	PA3440	DUF1244 domain-containing protein	-0.250623	-0.250885	-0.0606032	-0.37259	-0.220007	-0.421351	-0.4251	-0.0219817	0.182847	-0.37797	0.346254	0.362535	-0.00654214	0.271608	0.34628	0.365429	0.283196	0.281245	0.840533	0.840381	0.958863	0.772395	0.858561	0.746725	0.744787	0.984879	1.13512	0.76952	1.27126	1.28568	0.995476	1.20715	1.27128	1.28826	1.21689	1.21524	0.879926	0.79256	0.954929	1.10882	1.15797	1.24013
tr|G3XD72|G3XD72_PSEAE	PA1464	Probable purine-binding chemotaxis protein	-0.07273	-0.161012	-0.0748819	-0.0146175	0.138459	0.00527602	0.0743616	-0.0159351	0.153702	-0.0489129	-0.245551	-0.203061	0.0453655	0.0578808	0.0343016	0.029335	0.0414689	-0.016708	0.950837	0.894397	0.94942	0.989919	1.10073	1.00366	1.0529	0.989015	1.11242	0.966664	0.843494	0.868705	1.03194	1.04094	1.02406	1.02054	1.02916	0.988486	0.931551	1.03144	1.05144	0.892954	1.03231	1.01273
tr|Q9I2H8|Q9I2H8_PSEAE	PA1926	YcaO domain-containing protein	0.00709762	-0.0956661	0.119873	-0.00047904	-0.0248324	-0.0787467	-0.00885335	0.168663	-0.0360691	0.14189	-0.200496	-0.0509472	-0.0898409	-0.0698568	-0.14124	-0.0499228	-0.0127365	0.0259416	1.00493	0.93584	1.08664	0.999668	0.982935	0.94688	0.993882	1.12402	0.975309	1.10335	0.870251	0.965302	0.939626	0.952733	0.90674	0.965988	0.991211	1.01814	1.00914	0.976494	1.03107	0.979634	0.933033	0.991781
tr|Q9HZX5|Q9HZX5_PSEAE	PA2871	Uncharacterized protein	0.0850203	-0.301587	0.177484	0.211722	-0.115155	0.0527357	0.135559	-0.0795083	0.0148664	0.120567	-0.153353	-0.0458182	0.0135951	-0.163421	-0.0640044	-0.0244424	-0.0173415	-0.0930508	1.0607	0.81136	1.13091	1.15807	0.923283	1.03723	1.09852	0.94638	1.01036	1.08716	0.899158	0.96874	1.00947	0.892905	0.956605	0.983201	0.988052	0.937538	1.00099	1.03953	1.01842	0.98502	0.952993	0.969597
tr|Q9HZL8|Q9HZL8_PSEAE	PA2986	Uncharacterized protein	0.225028	0.0707601	0.288946	0.123296	0.0933261	-0.310576	0.179336	0.086128	-0.348546	0.381241	-0.316754	-0.14504	0.173117	-0.0302275	-0.0100771	0.106757	-0.0915639	-0.060764	1.1688	1.05027	1.22175	1.08922	1.06683	0.80632	1.13236	1.06152	0.785375	1.30246	0.802874	0.904355	1.12749	0.979266	0.993039	1.07681	0.938505	0.958756	1.14694	0.987456	0.993085	1.00323	1.03327	0.991355
tr|Q9I6A7|Q9I6A7_PSEAE	PA0388	DUF4426 domain-containing protein	-0.382826	-0.363888	-0.543899	-0.244104	-0.141581	0.210314	-0.289167	-0.223763	0.12332	-0.411588	0.0880016	0.156231	-0.236462	0.108256	0.36891	0.111514	0.129838	0.112676	0.766934	0.777068	0.685914	0.84434	0.906525	1.15694	0.818374	0.856329	1.08924	0.751795	1.0629	1.11437	0.848824	1.07792	1.29138	1.08036	1.09417	1.08123	0.743305	0.969268	0.921314	0.976355	1.07271	1.08525
tr|Q9HTU2|Q9HTU2_PSEAE	PA5252	Probable ATP-binding component of ABC transporter	0.0318371	-0.0376892	0.0189738	0.167673	0.0666974	-0.172691	0.132367	0.0733814	-0.139701	0.0971551	-0.115528	-0.101018	0.146471	-0.0484103	-0.142566	0.000980772	-0.0664984	-0.0458879	1.02231	0.974214	1.01324	1.12325	1.04732	0.887186	1.09609	1.05218	0.907707	1.06966	0.923044	0.932375	1.10686	0.967001	0.905907	1.00068	0.954953	0.968693	1.00326	1.01925	1.01866	0.975027	0.993255	0.974775
sp|Q9I541|RIMO_PSEAE	rimO	Ribosomal protein S12 methylthiotransferase RimO	0.0602504	-0.0624938	-0.0121082	0.0433344	0.022562	0.0356491	0.138012	0.022185	0.111833	0.0165495	-0.125062	-0.0969267	0.0585952	-0.0269233	-0.0286627	-0.00111079	-0.0402174	0.0690724	1.04265	0.957607	0.991642	1.03049	1.01576	1.02502	1.10039	1.0155	1.0806	1.01154	0.916965	0.935023	1.04145	0.981511	0.980329	0.99923	0.972508	1.04904	0.997299	1.02376	1.06549	0.954508	1.0011	1.00693
tr|Q9HUG0|Q9HUG0_PSEAE	PA5005	Probable carbamoyl transferase	-0.0760373	0.0151828	0.0803923	0.189933	0.0733298	-0.137351	0.121032	0.050208	-0.121359	0.209907	-0.239921	-0.236442	0.0672691	-0.0238367	-0.206896	-0.0389113	-0.0939768	-0.00939803	0.94866	1.01058	1.05731	1.14071	1.05214	0.909187	1.08751	1.03541	0.919321	1.15661	0.846792	0.848836	1.04773	0.983613	0.866399	0.973389	0.936936	0.993507	1.00551	1.03401	1.01408	0.950747	0.965915	0.967944
sp|Q9HTM2|KGUA_PSEAE	gmk	Guanylate kinase	-0.509989	-0.24988	-0.275851	0.223876	-0.0788877	-0.191808	0.125307	-0.0693301	-0.157607	0.149504	-0.172454	-0.225451	0.157294	-0.00871679	-0.111814	-0.0170001	-0.0183936	0.17106	0.702228	0.840967	0.825963	1.16787	0.946787	0.875508	1.09074	0.95308	0.896511	1.10919	0.887332	0.855328	1.11519	0.993976	0.925424	0.988286	0.987331	1.12589	0.789719	0.996721	0.98011	0.950616	1.01153	1.03383
sp|O68562|BAME_PSEAE	bamE	Outer membrane protein assembly factor BamE	0.0644241	0.130245	0.0595183	-0.0517547	-0.00438077	-0.0779059	0.0292987	0.109928	-0.0253918	-0.0607646	-0.275477	-0.28018	0.17473	0.0708187	-0.0346095	0.0890589	-0.0576462	0.0593969	1.04567	1.09448	1.04212	0.964762	0.996968	0.947432	1.02052	1.07917	0.982554	0.958756	0.826177	0.823488	1.12875	1.05031	0.976296	1.06368	0.96083	1.04203	1.06075	0.969721	1.02741	0.869474	1.05179	1.02218
sp|Q9I4F9|PHOP_PSEAE	phoP	Two-component response regulator PhoP	-0.0589991	0.0369114	-0.110149	0.133286	-0.0778386	-0.0513087	0.0485159	-0.0148889	-0.0834456	-0.0301089	-0.04892	-0.0834635	-0.0422253	0.102364	0.0291553	0.0100703	0.0220188	-0.0388784	0.95993	1.02592	0.926493	1.09679	0.947476	0.96506	1.0342	0.989733	0.943801	0.979346	0.96666	0.943789	0.971156	1.07353	1.02041	1.007	1.01538	0.973411	0.970779	1.00311	0.989245	0.963265	1.0217	0.998598
sp|Q9I0L2|MNMA_PSEAE	mnmA	tRNA-specific 2-thiouridylase MnmA	-0.0833128	-0.0964982	0.0180818	0.0423267	0.0456561	0.0388472	0.0189268	-0.132178	0.0330019	0.00788153	-0.0332962	0.0070564	0.0265059	0.0174957	0.0024396	-0.0488408	-0.0313055	-0.0275133	0.943888	0.9353	1.01261	1.02977	1.03215	1.02729	1.01321	0.912453	1.02314	1.00548	0.977185	1.0049	1.01854	1.0122	1.00169	0.966713	0.978534	0.98111	0.963933	1.02974	0.982932	0.995855	1.01081	0.975452
[truncated: 1,643 more rows]
